# Supplementary material for: Mechanical stimulation of human hair follicle outer root sheath cultures activates adjacent sensory neurons
Source: Sci Adv. 2023 Oct 27;9(43):eadh3273. doi: 10.1126/sciadv.adh3273 (PMC10610912; doi:10.1126/sciadv.adh3273)
Supplement: Supplementary file 2 — Data S1 and S2 [file sciadv.adh3273_data_s1_and_s2.zip]

Archive with 2 entries (2 files):
- adh3273_Data_S1.xlsx
- adh3273_Data_S2.xlsx
