# Supplementary material for: Mechanical stimulation of human hair follicle outer root sheath cultures activates adjacent sensory neurons
Source: Sci Adv. 2023 Oct 27;9(43):eadh3273. doi: 10.1126/sciadv.adh3273 (PMC10610912; doi:10.1126/sciadv.adh3273)
Supplement: Supplementary file 2 — Data S1 and S2 [file sciadv.adh3273_data_s1_and_s2.zip › adh3273_Data_S1.xlsx]

## Sheet: ORS-TPSG (Figure 2F)
	Control	no external Ca2+	ER Ca2+ depleted (TSPG treated)
ORS1	4.10374	1.52855	3.00487
ORS2	4.00342	2.27472	3.62822
ORS3	2.93504	1.99669	5.84972
ORS4	8.82706	2.4381	1.99798
ORS5	2.69431	3.58692	2.91314
ORS6	5.40301	0.668421	2.68589
ORS7	5.01777	0.370118	1.20451
ORS8	0.616441	0.624735	2.7394
ORS9	5.44176	0.251665	1.85795
ORS10	2.55146	2.62545	2.93649
ORS11	4.99697	2.76085	3.11182
ORS12	5.19869	3.57639	2.74549
ORS13	7.77192	4.25523	2.09658
ORS14	7.38161	2.10955	1.56658
ORS15	7.51239	3.11836	1.07746
ORS16	0.573872	1.13845	6.73924
ORS17	0.858376	2.6224	3.84517
ORS18	5.43463	2.75522	9.17837
ORS19	8.05167	3.50582	11.1155
ORS20	1.12204	0.156035	9.48655
ORS21	1.74954	4.70447	4.99254
ORS22	2.3428	0.999084	1.60023
ORS23	0.428476	2.42028	4.06256
ORS24	0.283023	3.36408	8.56486
ORS25	0.292769	1.40804	8.73956
ORS26		0.743095	9.79715
ORS27		0.706584	8.82304
ORS28		0.0194802	5.41158
ORS29		0.309732	3.56066
ORS30			3.56864

## Sheet: ORS-GsMTx-4 (Figures 2H-I)
	CONTROL
Seconds	ORS1	ORS2	ORS3	ORS4	ORS5	ORS6	ORS7	ORS8	ORS9	ORS10	ORS11	ORS12	ORS13	ORS14	ORS15	ORS16	ORS17	ORS18	ORS19	ORS20	ORS21	ORS22	ORS23	ORS24	ORS25	ORS26	ORS27	ORS28	ORS29	ORS30	ORS31	ORS32	ORS33	ORS34	ORS35	ORS36	ORS37	ORS38	ORS39	ORS40	ORS41	ORS42	ORS43	ORS44	ORS45	ORS46	ORS47	ORS48	ORS49
0 (STIM)	-0.19811	-0.362038	-0.181133	-0.19123	0.0141748	-0.144989	-0.644087	-0.114173	-0.242004	-0.0205288	-0.0235672	-0.0235817	0.0128746	2.87193	-0.0253615	0.310238	0.248303	0.103609	0.23345	0.118749	0.0444937	0.00952879	-0.00938101	-0.0160891	-0.00969446	-0.00160409	0.00412392	-0.0258019	0.0172354	0.00557819	0.00483964	-0.000655091	-0.00626409	0.00140973	0.700303	0.241745	-0.00857499	-0.0322347	-0.00177894	-0.00114915	0.019074	0.0614235	0.0117451	0.103399	0.0171126	0.0645822	-0.104647	-0.0229638	-0.0206152
1	0.599836	0.502849	0.107976	-0.158175	-0.0213191	0.176613	-0.280627	0.289948	0.405432	3.53093	0.441773	0.0142396	0.194384	3.58693	0.00850032	0.450699	0.414528	0.998362	3.08384	1.98765	0.171819	0.0111809	-0.0122638	0.0752149	0.174803	0.128495	1.1152	0.0522757	0.0415982	0.00923244	0.149651	0.862091	0.111226	0.389746	0.892681	0.565552	0.296429	-0.0487356	0.00252016	0.190228	-0.0156147	0.351441	0.118496	0.0746596	-0.00627067	-0.000261691	-0.00562976	0.00780158	-0.0572591
2	2.92093	3.00431	1.73094	0.222988	0.0854569	1.54559	2.37377	1.19598	1.75486	5.26023	2.8239	0.00230532	0.648828	3.6363	0.119831	0.798669	1.04492	3.26931	4.35844	0.691483	0.334843	0.00725043	-0.0336801	0.917236	1.65728	1.58031	1.08148	0.98168	0.0635705	0.114452	0.348304	1.0384	0.46258	0.492863	0.974521	0.678648	0.663174	-0.00318343	-0.00427933	0.417384	-0.0202267	0.653525	0.547595	0.591662	1.9504	0.780458	0.0773264	1.6194	0.262651
3	3.50829	3.40991	3.19702	0.732795	0.216359	2.94863	3.13443	2.71768	2.54264	5.45333	4.63542	-0.0223988	1.33412	3.53186	0.417223	0.849378	1.34838	3.85997	2.98973	0.625671	0.446869	0.00506012	-0.0445822	2.10554	2.0969	1.86505	1.41643	2.47495	0.0892559	0.512401	0.395085	1.04027	0.533011	0.501202	1.08688	0.791969	0.73629	-0.0742798	-0.0370711	0.423274	-0.0103082	0.705306	2.35	1.87742	2.43306	2.20295	0.00320124	1.66231	3.4333
4	3.62715	3.54081	3.67664	1.22996	0.558764	3.49663	3.3303	3.54001	2.80162	5.46402	5.52392	-0.0150248	1.88174	3.54728	0.899496	0.83588	1.37426	3.93662	2.64062	0.972929	0.482497	0.00258395	-0.0678384	2.25496	2.10766	1.86684	1.42725	2.76281	0.11409	0.644857	0.39563	1.03884	0.534205	0.49986	1.14072	0.830153	1.14163	-0.0077046	-0.0615414	0.851134	0.00980827	1.13064	4.63158	2.37288	2.4097	3.04158	0.222431	1.66483	4.62177
5	3.68014	3.50391	3.76974	1.54149	0.850461	3.65262	3.34717	3.88892	2.97896	5.46332	5.91473	-0.0217495	2.30422	3.49727	1.06211	0.828765	1.35756	3.88745	2.74955	1.5333	0.503115	-0.00443976	-0.107189	2.2587	2.10227	1.8591	1.43074	2.78454	0.133839	0.653502	0.395453	1.03175	0.533818	0.498068	1.14095	0.85067	1.42938	0.584583	0.0247668	0.991935	0.0204346	1.23726	4.9623	2.42711	2.43726	3.15049	0.313335	1.66606	4.90283
6	3.69308	3.56929	3.87455	1.73798	1.1211	3.70936	3.3692	4.17258	3.1683	5.46172	6.12537	0.026033	2.35201	3.49484	1.13391	0.826219	1.37285	3.79794	2.87145	1.9151	0.487446	-0.00296477	-0.124806	2.26157	2.1014	1.85351	1.41709	2.77354	0.146758	0.654976	0.395571	1.02584	0.534409	0.496879	1.11734	0.830126	1.56295	1.30341	0.339085	1.0146	0.0441525	1.24992	4.90487	2.4275	2.44483	3.16992	0.473728	1.66512	4.98839
7	3.67656	3.5375	3.85441	1.81338	1.30752	3.70194	3.40057	4.35702	3.28885	5.46127	6.26923	-0.0386468	2.46683	3.47593	1.15121	0.817261	1.37462	3.72155	2.89367	2.23964	0.533309	-0.00747912	-0.14935	2.25937	2.09738	1.84491	1.40957	2.75212	0.15778	0.654411	0.395524	1.02163	0.53416	0.494995	1.11168	0.804952	1.56828	1.74037	0.781319	0.984195	0.0505169	1.24971	4.72221	2.47674	2.47272	3.30211	0.494757	1.66647	4.99802
8	3.64423	3.52281	3.9069	1.86399	1.43034	3.6801	3.36325	4.71822	3.29074	5.46274	6.37726	-0.0396535	2.41668	3.4221	1.15856	0.814915	1.35055	3.67798	2.88528	2.36493	0.630606	-0.00588452	-0.175869	2.25213	2.08477	1.83572	1.39512	2.71545	0.167265	0.653979	0.394933	1.01291	0.532293	0.493091	1.06545	0.814003	1.57447	2.24894	1.30438	1.00259	0.0618716	1.24379	4.7388	2.48491	2.45404	3.32433	0.526051	1.66552	5.00818
9	3.57749	3.46047	3.86941	1.85463	1.52375	3.64599	3.3345	4.69399	3.32947	5.45741	6.38908	0.0714045	2.36931	3.38969	1.16717	0.809527	1.34654	3.56715	2.89369	2.44649	0.746198	-0.0131396	-0.200094	2.23969	2.08164	1.81999	1.3814	2.69837	0.169574	0.653166	0.394376	1.01239	0.531804	0.490335	1.09613	0.809938	1.57461	2.45628	2.05579	1.00591	0.105759	1.25586	4.60239	2.53154	2.45933	3.32783	0.687272	1.66671	4.97548
10	3.5613	3.44059	3.80888	1.87149	1.55	3.672	3.31105	4.68473	3.21916	5.4564	6.4105	0.0581363	2.32921	3.29926	1.16251	0.811618	1.31908	3.48223	2.85878	2.49337	0.863389	-0.0185506	-0.204406	2.22554	2.0624	1.79297	1.36547	2.66582	0.172693	0.646935	0.393474	0.997412	0.531213	0.487632	1.08003	0.802843	1.57689	2.54564	2.43091	0.988615	0.10948	1.25388	4.59361	2.5775	2.47802	3.32169	0.768793	1.66684	4.98131
11	3.50565	3.40621	3.81671	1.8364	1.56375	3.58595	3.27049	4.68998	3.20577	5.45343	6.40455	0.189907	2.37253	3.18547	1.12843	0.812165	1.33466	3.45346	2.88523	2.60942	0.966681	-0.0274403	-0.226784	2.21893	2.04273	1.77527	1.33981	2.61536	0.174337	0.648016	0.393538	0.995091	0.527008	0.487313	1.09369	0.769041	1.57873	2.57901	2.56712	1.02338	0.112021	1.2536	4.56718	2.5975	2.47479	3.33767	0.847113	1.66658	4.9469
12	3.48227	3.4003	3.77178	1.79517	1.58277	3.51904	3.237	4.61243	3.18733	5.45496	6.38361	0.881573	2.19212	3.02923	1.12378	0.80354	1.31096	3.35666	2.87956	2.60663	1.05824	-0.0296769	-0.251764	2.20484	2.02019	1.74539	1.30884	2.57859	0.176747	0.647215	0.391195	0.979387	0.528552	0.48318	1.0679	0.784868	1.5562	2.59658	2.65175	0.991239	0.113104	1.25406	4.49574	2.64298	2.49385	3.31624	0.927365	1.66695	4.89674
13	3.45856	3.34793	3.71716	1.74548	1.57007	3.51181	3.2068	4.59131	3.19753	5.44934	6.37202	3.72256	2.15227	2.81431	1.06666	0.784711	1.31582	3.28015	2.80964	2.55049	1.09478	-0.031311	-0.256084	2.1961	2.00529	1.72417	1.2984	2.52356	0.17808	0.644435	0.391851	0.959764	0.528801	0.479758	1.05771	0.779516	1.5685	2.64413	2.62851	0.983239	0.123967	1.24762	4.38632	2.66467	2.4519	3.33404	0.897284	1.66695	4.96479
14	3.40915	3.32132	3.65547	1.74592	1.56071	3.43632	3.16613	4.55398	3.16713	5.4425	6.34329	4.00522	2.15067	2.73332	1.0572	0.792927	1.30904	3.07606	2.79909	2.56883	1.15597	-0.0309269	-0.264428	2.17643	1.99985	1.69115	1.29107	2.50466	0.178114	0.636338	0.389312	0.950116	0.522329	0.473195	1.04212	0.784589	1.57194	2.64288	2.70912	1.01054	0.125955	1.2489	4.46887	2.65888	2.45593	3.36453	0.964731	1.66655	4.93092
15	3.35753	3.28077	3.60368	1.72509	1.50936	3.44479	3.09424	4.4854	3.0827	5.44188	6.3538	4.05843	1.92636	2.49745	0.96373	0.782558	1.29121	2.88147	2.76246	2.526	1.13795	-0.0333869	-0.273795	2.16106	1.96527	1.67975	1.25837	2.45479	0.181071	0.629555	0.38574	0.947684	0.516901	0.471762	1.0204	0.776103	1.55382	2.61682	2.71871	0.990716	0.104615	1.25277	4.44722	2.69086	2.47063	3.31025	1.08136	1.66695	4.96411
16	3.33546	3.27649	3.5381	1.74084	1.5674	3.35891	3.09828	4.39183	3.08256	5.43791	6.34956	3.90714	1.82353	2.40043	0.928195	0.781514	1.30657	2.64618	2.66309	2.40478	1.10694	-0.0397308	-0.287119	2.12594	1.93421	1.64018	1.24926	2.4198	0.179088	0.628984	0.386985	0.926817	0.523597	0.467328	1.02701	0.746689	1.56285	2.63753	2.73475	0.984458	0.105193	1.24921	4.38432	2.73286	2.4981	3.32737	1.15107	1.66695	4.95087
17	3.27641	3.25407	3.451	1.7153	1.53225	3.31177	3.03948	4.36015	3.09821	5.43642	6.32707	3.85983	1.70092	2.30289	0.898326	0.76748	1.2246	2.32847	2.67854	2.35498	1.07867	-0.0521422	-0.297838	2.1084	1.93147	1.61118	1.23097	2.3829	0.179903	0.624806	0.384675	0.912515	0.512666	0.463755	1.03058	0.743457	1.55055	2.58534	2.73243	1.00034	0.104026	1.23631	4.38442	2.77378	2.48706	3.35867	1.28817	1.66695	4.89171
18	3.20244	3.19344	3.44071	1.68805	1.5422	3.22164	3.00031	4.31629	3.00431	5.43223	6.31373	3.69912	1.69082	2.22199	0.89386	0.766313	1.23672	2.10717	2.66204	2.29886	1.04828	-0.0590634	-0.298321	2.08841	1.87407	1.57864	1.19861	2.31696	0.181308	0.620549	0.38111	0.900381	0.509838	0.461479	1.02617	0.716153	1.55689	2.63676	2.74817	0.979489	0.102184	1.23892	4.30291	2.77721	2.49368	3.36506	1.19704	1.66615	4.96124
19	3.18403	3.11055	3.34075	1.67292	1.48774	3.1815	2.90906	4.1771	2.95325	5.42826	6.26167	3.58054	1.58472	2.13668	0.850525	0.759373	1.24778	1.897	2.56464	2.20084	0.990365	-0.0590851	-0.314267	2.05352	1.84053	1.56332	1.1711	2.25886	0.178775	0.609898	0.37774	0.886263	0.508212	0.462041	1.00029	0.752031	1.54628	2.62617	2.74162	0.976285	0.117266	1.2397	4.32559	2.78347	2.48088	3.31091	1.36428	1.66679	4.78271
20	3.15023	3.09849	3.29489	1.66159	1.46247	3.08141	2.88876	4.14494	2.949	5.42982	6.2647	3.39902	1.53978	2.09078	0.811071	0.755225	1.20031	1.7462	2.52871	2.17489	0.942251	-0.0666549	-0.318094	2.01647	1.79834	1.49937	1.13023	2.21003	0.179981	0.609765	0.37807	0.871537	0.503867	0.450745	1.02075	0.713205	1.53365	2.63848	2.71779	0.984625	0.111747	1.22945	4.19804	2.78271	2.5354	3.33619	1.36373	1.6669	3.66321
21	3.07749	3.07149	3.20632	1.61284	1.46159	3.07883	2.85086	4.02464	2.8729	5.42171	6.24723	3.22296	1.47074	2.04332	0.78573	0.744679	1.21441	1.53695	2.47683	2.04674	0.921354	-0.0747994	-0.318731	1.99044	1.76882	1.47297	1.12134	2.15427	0.179718	0.601034	0.372655	0.858187	0.499356	0.445171	1.00407	0.7041	1.51929	2.61647	2.74113	0.969021	0.0957709	1.23363	4.2336	2.79736	2.51736	3.32782	1.35865	1.66694	4.8884
22	3.06692	3.01934	3.18173	1.57196	1.46707	2.96595	2.77393	3.90266	2.76346	5.42244	6.23598	3.22533	1.43518	2.01117	0.745276	0.738048	1.16579	1.44208	2.42647	1.97126	0.868973	-0.0720932	-0.329348	1.97132	1.73352	1.43819	1.08758	2.12021	0.179088	0.599273	0.369584	0.852481	0.495553	0.435592	0.979197	0.73187	1.5143	2.61219	2.73055	0.965441	0.0944559	1.23012	4.11111	2.83351	2.54329	3.33577	1.47748	1.66689	4.84982
23	3.02714	2.99173	3.11081	1.55951	1.387	2.92563	2.69531	3.85878	2.84657	5.42158	6.20719	2.95572	1.39383	1.95337	0.710173	0.718278	1.19452	1.41971	2.33664	1.85684	0.769509	-0.077363	-0.329591	1.92683	1.69616	1.38947	1.05002	2.08202	0.179836	0.589656	0.365638	0.828084	0.493084	0.435601	0.951337	0.701416	1.52567	2.64048	2.75588	0.949671	0.0957276	1.22367	4.23441	2.85143	2.54717	3.31737	1.62711	1.66682	4.85443
24	2.93171	2.93866	3.05541	1.49673	1.38094	2.84187	2.71759	3.80498	2.7301	5.42061	6.17523	3.00669	1.28795	1.9301	0.67726	0.728388	1.17496	1.31783	2.36998	1.86803	0.747107	-0.0831959	-0.332696	1.90985	1.67811	1.36612	1.03383	2.01358	0.179776	0.5867	0.362511	0.823116	0.477336	0.424688	0.948312	0.712263	1.50046	2.58123	2.74285	0.942434	0.0964487	1.22482	4.09288	2.86637	2.58334	3.32033	1.4676	1.66676	4.86959
25	2.89479	2.90389	2.96431	1.44837	1.34577	2.81467	2.63786	3.79792	2.7047	5.41064	6.17096	2.87191	1.29498	1.84988	0.667266	0.7083	1.16722	1.24216	2.31739	1.855	0.681158	-0.0919374	-0.337297	1.88974	1.65536	1.32032	1.00936	2.01028	0.179323	0.582942	0.363799	0.807622	0.483645	0.425461	0.919173	0.672441	1.49841	2.5748	2.72931	0.938665	0.108308	1.22182	4.09425	2.87771	2.57477	3.34914	1.51777	1.66684	4.76379
26	2.89461	2.85567	2.90069	1.4228	1.30696	2.78983	2.63179	3.73246	2.72522	5.41316	6.14599	2.87158	1.24247	1.82118	0.661436	0.70278	1.12365	1.12802	2.31731	1.67052	0.631624	-0.095633	-0.348988	1.8215	1.61053	1.30577	0.962213	1.93116	0.178941	0.57113	0.35326	0.786189	0.475666	0.420529	0.910863	0.695028	1.51139	2.6225	2.75257	0.957334	0.0967191	1.21998	4.06493	2.86154	2.60222	3.32953	1.46981	1.66692	4.77413
27	2.86019	2.84958	2.84881	1.40558	1.30423	2.68898	2.6137	3.64818	2.69252	5.40904	6.0979	2.74715	1.17596	1.74926	0.617826	0.703265	1.10098	1.12064	2.20486	1.57084	0.597245	-0.0948296	-0.343262	1.8241	1.59582	1.26961	0.918104	1.90811	0.178311	0.567208	0.347791	0.771301	0.465501	0.405585	0.939058	0.686246	1.48176	2.58417	2.72294	0.955225	0.0822135	1.21656	3.92762	2.89151	2.59565	3.3411	1.48228	1.66695	4.75178
28	2.81479	2.78176	2.77483	1.38104	1.27915	2.64719	2.5267	3.61248	2.61071	5.3991	6.04981	2.7401	1.15013	1.69964	0.596124	0.675912	1.11932	1.06169	2.24365	1.63697	0.518843	-0.0986326	-0.346083	1.80017	1.56357	1.25084	0.90561	1.88864	0.176765	0.558661	0.346485	0.761252	0.468562	0.41395	0.9	0.653634	1.48849	2.59386	2.73648	0.94488	0.0879893	1.20883	3.91997	2.91047	2.6096	3.31145	1.56999	1.66676	4.7798
29	2.75541	2.7497	2.73266	1.34437	1.22579	2.66081	2.47894	3.55567	2.64736	5.39315	6.00172	2.57695	1.10391	1.64521	0.560868	0.672698	1.08855	0.981131	2.23501	1.52464	0.497077	-0.100955	-0.348506	1.75047	1.52627	1.20986	0.886863	1.83966	0.176892	0.552926	0.335708	0.737632	0.462738	0.40432	0.910931	0.650669	1.46152	2.56508	2.73744	0.927577	0.092624	1.21279	3.95541	2.92317	2.62107	3.36236	1.75549	1.66671	4.76508
30	2.71921	2.70851	2.70402	1.30847	1.21499	2.58704	2.44807	3.48852	2.56149	5.39417	5.95363	2.61567	1.11951	1.60543	0.544153	0.671502	1.07583	0.988447	2.15115	1.49119	0.443443	-0.107675	-0.353267	1.74107	1.50325	1.1883	0.842854	1.82884	0.175107	0.538406	0.332616	0.734564	0.445369	0.395841	0.849098	0.657704	1.44263	2.55056	2.76024	0.938038	0.0817706	1.2014	3.91721	2.86691	2.61088	3.32064	1.68749	1.66663	4.75037
31	2.71163	2.71127	2.67955	1.26409	1.22197	2.62402	2.4431	3.46135	2.53862	5.39449	5.90554	2.5292	1.07605	1.54574	0.537646	0.656337	1.01782	0.915418	2.1108	1.38576	0.397746	-0.108902	-0.357912	1.70148	1.47473	1.1515	0.83963	1.74169	0.176021	0.533798	0.328221	0.714328	0.437316	0.39061	0.834974	0.642157	1.45729	2.59382	2.68497	0.939369	0.0910493	1.20333	3.80426	2.88706	2.61447	3.35718	1.67005	1.66636	4.73565
32	2.68101	2.64559	2.61867	1.26344	1.15489	2.53772	2.40282	3.4302	2.49062	5.385	5.85745	2.40696	1.06686	1.50075	0.537268	0.653271	1.03647	0.902765	2.05512	1.37244	0.355356	-0.111676	-0.37003	1.66475	1.40138	1.12148	0.810712	1.72274	0.174668	0.521525	0.329754	0.703862	0.430742	0.388594	0.82085	0.643235	1.44418	2.58079	2.73571	0.925643	0.075679	1.19146	3.85315	2.92652	2.60953	3.28402	1.59068	1.66674	4.72094
33	2.64675	2.64702	2.5607	1.21514	1.14634	2.52485	2.34089	3.33256	2.41316	5.38435	5.80936	2.33182	0.972065	1.46184	0.51604	0.640529	0.991319	0.804543	1.98642	1.27976	0.34664	-0.108872	-0.36142	1.6618	1.41402	1.13332	0.768558	1.68595	0.17302	0.516246	0.318765	0.699043	0.424601	0.379738	0.806726	0.62623	1.43189	2.57905	2.6769	0.914412	0.0603088	1.19566	3.7454	2.91617	2.62189	3.33188	1.64864	1.66695	4.70622
34	2.613	2.61056	2.52774	1.20647	1.13801	2.491	2.34451	3.32189	2.4029	5.37109	5.76126	2.20196	0.94668	1.42949	0.498692	0.637934	1.00086	0.796839	2.01416	1.21677	0.284191	-0.109591	-0.370197	1.64563	1.39083	1.09494	0.749842	1.68769	0.171757	0.513564	0.312055	0.662795	0.415264	0.375221	0.792602	0.606229	1.43814	2.5556	2.69085	0.926134	0.0449386	1.19108	3.69867	2.90117	2.62052	3.31118	1.68909	1.66617	4.69151
35	2.59197	2.58662	2.48722	1.15442	1.08272	2.47215	2.29899	3.3298	2.4076	5.37423	5.71317	2.1674	0.938254	1.39664	0.476355	0.618396	0.995217	0.771585	1.95526	1.18248	0.268023	-0.100266	-0.372716	1.6286	1.36846	1.10665	0.76375	1.6667	0.167368	0.499883	0.308633	0.658751	0.406367	0.372423	0.778477	0.601408	1.41676	2.52974	2.69306	0.906649	0.0295684	1.17348	3.64297	2.92007	2.62336	3.32857	1.7795	1.66561	4.67679
36	2.56048	2.52102	2.44885	1.12327	1.07168	2.48774	2.26944	3.2537	2.39575	5.36508	5.66508	2.07486	0.992116	1.35285	0.448962	0.612112	0.991568	0.733894	1.92023	1.12157	0.261184	-0.109884	-0.384954	1.578	1.34089	1.07051	0.718723	1.62381	0.167346	0.487249	0.300905	0.662821	0.407023	0.368442	0.764353	0.623092	1.39994	2.54383	2.70175	0.901703	0.0141981	1.18739	3.54587	2.88503	2.62444	3.31479	1.72028	1.66694	4.66208
37	2.52693	2.51507	2.43124	1.09163	1.03966	2.47827	2.23363	3.25874	2.35361	5.34883	5.61699	2.08547	0.850929	1.3312	0.428502	0.594717	0.97397	0.683824	1.88029	1.0444	0.193441	-0.105455	-0.378982	1.55435	1.30898	1.01142	0.677527	1.54945	0.167528	0.500199	0.295313	0.639321	0.390995	0.360747	0.750229	0.6091	1.38986	2.51655	2.64688	0.89675	-0.00117208	1.1781	3.46753	2.84999	2.63556	3.32558	1.82189	1.66626	4.64736
38	2.50385	2.52427	2.42652	1.09619	1.0267	2.39278	2.25358	3.18491	2.29909	5.34913	5.5689	2.06573	0.905797	1.32272	0.411451	0.592389	0.956059	0.652848	1.85245	1.01815	0.205568	-0.111743	-0.384076	1.46473	1.30247	1.0036	0.645471	1.53899	0.163291	0.471315	0.289876	0.632157	0.392588	0.358434	0.736105	0.601852	1.4	2.52599	2.64436	0.882999	-0.0165423	1.18904	3.39964	2.81495	2.62855	3.2721	1.7949	1.66641	4.63264
39	2.48541	2.48204	2.38896	1.08138	1.04133	2.37097	2.15721	3.08349	2.23728	5.34106	5.52081	2.12718	0.856235	1.24928	0.403131	0.589663	0.940481	0.628228	1.82422	0.937808	0.199715	-0.109922	-0.382962	1.46046	1.2395	0.967391	0.607333	1.52042	0.163586	0.473286	0.287608	0.635206	0.379718	0.35068	0.721981	0.590626	1.39167	2.52569	2.63213	0.900438	-0.0319125	1.18321	3.43131	2.77991	2.61625	3.33983	1.87079	1.66639	4.61793
40	2.46983	2.46614	2.37412	1.08118	1.03861	2.34342	2.18205	3.09473	2.25149	5.32622	5.47272	2.06623	0.830949	1.19146	0.388647	0.580392	0.893488	0.582891	1.81929	0.861976	0.153503	-0.112123	-0.385328	1.42076	1.19935	0.94906	0.609535	1.46443	0.155787	0.461753	0.278805	0.62242	0.380317	0.346562	0.707857	0.618024	1.38349	2.55939	2.64877	0.883661	-0.0472827	1.17825	3.32182	2.74487	2.61966	3.3121	1.73468	1.66695	4.60321
41	2.43487	2.44589	2.34731	1.05883	1.01453	2.33125	2.16651	3.06289	2.22999	5.32771	5.42463	2.06228	0.797583	1.18422	0.395039	0.579374	0.926432	0.579913	1.86156	0.869702	0.144174	-0.122951	-0.39067	1.44186	1.19928	0.957145	0.592562	1.42505	0.15119	0.45756	0.273482	0.598703	0.374816	0.333886	0.693733	0.60424	1.38313	2.51662	2.65802	0.887728	-0.062653	1.18426	3.344	2.70982	2.62417	3.33069	1.77067	1.66611	4.5885
42	2.42023	2.42982	2.29284	1.06316	0.995071	2.31518	2.15388	2.95588	2.25464	5.3209	5.37653	2.08406	0.884908	1.20294	0.39828	0.569187	0.872653	0.543266	1.80774	0.791193	0.138818	-0.132632	-0.395329	1.38927	1.16885	0.917838	0.563072	1.38294	0.145558	0.445709	0.276142	0.596132	0.37431	0.326034	0.679609	0.631545	1.37718	2.51833	2.66127	0.892163	-0.0780232	1.18485	3.27932	2.67478	2.62149	3.28704	1.88652	1.66561	4.57378
43	2.42189	2.40412	2.2981	1.05082	0.984444	2.32314	2.1406	3.00606	2.14324	5.31439	5.32844	1.95413	0.81422	1.14813	0.397454	0.56001	0.880729	0.543337	1.80076	0.741241	0.0757907	-0.136684	-0.389767	1.36602	1.12488	0.897241	0.559691	1.38571	0.14668	0.440972	0.260205	0.569308	0.353155	0.328917	0.665484	0.602783	1.35302	2.54406	2.63875	0.891532	-0.0933934	1.17562	3.21817	2.63974	2.61568	3.29665	1.80539	1.66581	4.55907
44	2.40476	2.38786	2.29939	1.00669	0.991482	2.264	2.15215	2.95518	2.16925	5.30781	5.28035	1.93655	0.837461	1.14932	0.382759	0.545376	0.862512	0.502624	1.77506	0.723568	0.102202	-0.149743	-0.401032	1.32179	1.10043	0.869634	0.518869	1.34635	0.144045	0.43004	0.259495	0.569499	0.350192	0.313565	0.65136	0.573134	1.35923	2.5226	2.59255	0.911463	-0.108764	1.17019	3.26154	2.6047	2.63164	3.30701	1.95568	1.66616	4.54435
45	2.39395	2.37501	2.26611	1.01172	0.958202	2.25514	2.09985	2.90497	2.11549	5.30128	5.23226	1.88791	0.801761	1.1166	0.376871	0.546715	0.883112	0.496131	1.71264	0.600159	0.0648614	-0.16326	-0.40629	1.33178	1.06158	0.864631	0.487524	1.33052	0.137921	0.421513	0.258831	0.556245	0.351313	0.313886	0.637236	0.617701	1.33112	2.50126	2.65141	0.898135	-0.124134	1.16492	3.24234	2.56966	2.62385	3.31547	1.75798	1.66685	4.52964
46	2.37719	2.37593	2.26902	0.999742	0.967155	2.26354	2.11922	2.89812	2.14061	5.29623	5.18417	1.7954	0.711461	1.09731	0.353952	0.536442	0.835248	0.460723	1.6413	0.595583	0.0663353	-0.15904	-0.40486	1.29017	1.07664	0.849281	0.484107	1.30754	0.133818	0.41383	0.258172	0.547635	0.336201	0.309698	0.623112	0.607034	1.35541	2.46817	2.60854	0.901091	-0.139504	1.17183	3.23235	2.53462	2.61622	3.30744	1.91947	1.66633	4.51492
47	2.35219	2.35334	2.21442	0.978525	0.947784	2.21233	2.09307	2.89764	2.16523	5.30163	5.13608	1.80076	0.754166	1.10935	0.33007	0.531082	0.84239	0.432847	1.51509	0.582711	0.084846	-0.164395	-0.405118	1.24491	1.03869	0.829116	0.48236	1.26087	0.126011	0.403672	0.249959	0.52438	0.325645	0.314136	0.608988	0.578343	1.34504	2.43968	2.63742	0.882407	-0.154874	1.17292	3.19656	2.49958	2.61454	3.29635	1.82813	1.66663	4.50021
48	2.33939	2.32456	2.25764	1.01552	0.954787	2.23302	2.07465	2.89268	2.12667	5.28416	5.08799	1.78152	0.769155	1.08334	0.320519	0.520565	0.826384	0.440494	1.45746	0.493216	0.0526205	-0.170201	-0.406436	1.25387	1.0068	0.809184	0.477822	1.21586	0.12129	0.414657	0.237296	0.524238	0.336564	0.293485	0.594864	0.572071	1.31621	2.50959	2.58814	0.900674	-0.170245	1.16392	3.10136	2.46454	2.61259	3.32371	1.76576	1.66674	4.48549
49	2.35998	2.32256	2.20318	0.986921	0.932652	2.21269	2.0717	2.84753	2.0581	5.28374	5.0399	1.65777	0.718072	1.07196	0.339744	0.509815	0.800914	0.407315	1.31317	0.459827	0.0662808	-0.175339	-0.412553	1.19748	0.995856	0.788644	0.434434	1.19401	0.115732	0.383311	0.235229	0.54163	0.331204	0.300754	0.58074	0.54005	1.30585	2.48437	2.62467	0.882121	-0.185615	1.16119	3.12414	2.42949	2.61554	3.26592	1.8985	1.66588	4.47077
50	2.31211	2.30275	2.20818	0.955475	0.924955	2.20874	2.01411	2.80755	2.11157	0.923552	4.9918	1.50166	0.735321	1.03344	0.316791	0.502722	0.806697	0.400145	1.31503	0.448954	0.0587981	-0.173656	-0.417919	1.15014	0.983208	0.788378	0.411838	1.18071	0.112097	0.388955	0.219946	0.509055	0.296645	0.289161	0.566616	0.533941	1.32529	2.50412	2.61958	0.892369	-0.200985	1.14667	3.05024	2.39445	2.6035	3.26177	1.93128	1.66613	4.45606
51	2.29497	2.26616	2.20036	0.940511	0.883606	2.20908	2.00754	2.82388	2.06687	0.882233	4.94371	1.50443	0.733871	1.04067	0.308304	0.494133	0.805272	0.442075	1.15226	0.397089	0.0926079	-0.181591	-0.420591	1.15586	0.922802	0.769563	0.435204	1.14322	0.106666	0.373335	0.225216	0.494338	0.29345	0.285285	0.552491	0.534538	1.31983	2.5081	2.59862	0.884528	-0.216355	1.16949	2.97624	2.35941	2.60817	3.34239	2.01579	1.66605	4.44134
52	2.28328	2.23886	2.18318	0.940796	0.897447	2.24032	2.03089	2.83242	2.02049	0.840915	4.89562	1.54121	0.701903	1.02581	0.28783	0.489247	0.763042	0.372575	1.14327	0.348782	0.0501531	-0.185971	-0.426831	1.13999	0.96941	0.757598	0.428572	1.16373	0.109901	0.357037	0.218541	0.500355	0.284977	0.283121	0.538367	0.529088	1.31947	2.46553	2.60199	0.866676	-0.231725	1.15417	2.95568	2.32437	2.63215	3.30196	1.89629	1.66576	4.42663
53	2.27882	2.2832	2.16236	0.926547	0.880192	2.20799	2.00298	2.82789	2.09274	0.799596	4.84753	1.44115	0.699005	1.00716	0.282375	0.478517	0.747824	0.337829	1.06634	0.319895	0.0797814	-0.188215	-0.424086	1.09983	0.916596	0.732416	0.397336	1.11703	0.102485	0.358633	0.210154	0.495149	0.29259	0.269684	0.524243	0.504216	1.2812	2.49781	2.53903	0.849451	-0.247096	1.15862	2.92184	2.28933	2.61231	3.32394	1.77939	1.66574	4.41191
54	2.25356	2.25622	2.12666	0.935851	0.888828	2.22525	1.98732	2.77599	1.99097	0.758278	4.79944	1.39092	0.645685	0.98971	0.273592	0.476463	0.793107	0.343438	0.956852	0.251467	0.0643419	-0.19183	-0.426684	1.10576	0.924221	0.720051	0.394702	1.08856	0.100861	0.35153	0.20671	0.466269	0.277046	0.269244	0.510119	0.480625	1.2958	2.49766	2.5824	0.900859	-0.262466	1.13289	2.95786	2.25429	2.62172	3.32532	1.97075	1.66503	4.3972
55	2.23496	2.26243	2.14015	0.928675	0.868715	2.16438	1.9845	2.71118	1.99765	0.71696	4.75135	1.376	0.643374	1.00105	0.279531	0.457993	0.719657	0.304585	0.920322	0.260994	0.0458417	-0.199698	-0.427989	1.06026	0.863966	0.714974	0.374262	1.02352	0.0996488	0.345375	0.191662	0.484056	0.258149	0.26421	0.495995	0.505464	1.27884	2.47473	2.62346	0.890286	-0.277836	1.14477	2.89191	2.21925	2.60609	3.31576	1.95888	1.6656	4.38248
56	2.26776	2.23659	2.12907	0.938141	0.84882	2.23859	1.96759	2.77137	1.99961	0.675641	4.70326	1.37651	0.704459	0.987084	0.27302	0.454676	0.752399	0.303155	0.848957	0.222643	0.0522647	-0.208977	-0.437256	1.04607	0.859451	0.698249	0.379606	1.02789	0.0950706	0.323757	0.196645	0.455095	0.265607	0.249833	0.481871	0.470551	1.30782	2.443	2.60838	0.874826	-0.293206	1.15315	2.85072	2.18421	2.6124	3.28465	2.03118	1.66453	4.36777
57	2.24768	2.22863	2.11737	0.913354	0.837427	2.20837	1.94678	2.7481	1.99724	0.634323	4.65517	1.33181	0.689544	0.992444	0.28299	0.449739	0.738814	0.247132	0.767825	0.15055	0.0575449	-0.210073	-0.442118	0.988315	0.818562	0.682294	0.370588	1.04287	0.0883686	0.331632	0.188766	0.461952	0.261177	0.243878	0.467747	0.52007	1.26233	2.47359	2.54616	0.881637	-0.308577	1.14686	2.78579	2.14916	2.60907	3.29672	1.96054	1.66695	4.35305
58	2.20363	2.18911	2.09801	0.900032	0.866226	2.20908	1.95625	2.77379	1.95781	0.593004	4.60708	1.39006	0.700697	1.03428	0.261663	0.442113	0.746932	0.289052	0.652028	0.16904	0.074931	-0.215339	-0.441484	0.982394	0.798458	0.65761	0.371209	1.01378	0.0799445	0.322917	0.178182	0.444012	0.241831	0.251279	0.453623	0.479935	1.26876	2.44798	2.56162	0.870751	-0.323947	1.13376	2.80435	2.11412	2.60789	3.27773	1.97798	1.66653	4.33834
59	2.18224	2.14474	2.10462	0.89295	0.851985	2.16927	1.96456	2.62496	1.96429	0.551686	4.55898	1.34102	0.630328	0.992785	0.265027	0.434251	0.712819	0.275406	0.638169	0.133518	0.107047	-0.216518	-0.437871	0.952228	0.823425	0.638052	0.328897	1.02329	0.0740174	0.31393	0.171287	0.417357	0.245238	0.241234	0.439499	0.510626	1.29111	2.47921	2.5674	0.853491	-0.339317	1.14104	2.75433	2.07908	2.60754	3.2568	2.0441	1.66661	4.32362
PEAKS	3.69308	3.56929	3.9069	1.87149	1.58277	3.70936	3.40057	4.71822	3.32947	5.46402	6.4105	4.05843	2.46683	3.6363	1.16717	0.849378	1.37462	3.93662	4.35844	2.60942	1.15597	0.0111809	-0.00938101	2.26157	2.10766	1.86684	1.43074	2.78454	0.181308	0.654976	0.39563	1.04027	0.534409	0.501202	1.14095	0.85067	1.57873	2.64413	2.76024	1.02338	0.125955	1.25586	4.9623	2.92652	2.63556	3.36506	2.0441	1.66695	5.00818
		4.35844
		4.59485
		4.65057
		4.71822
		4.78044
		4.9623
		5.00818
		5.07322
		5.46402
		5.56915
		6.31826
		6.4105
		7.22826
		5.31819
[truncated: 134 more columns]

## Sheet: ORS-LTMRs BAF (Figures 3E-F)
	CONTROL																													BAF
	LTMR1	LTMR2	LTMR3	LTMR4	LTMR5	LTMR6	LTMR7	LTMR8	LTMR9	LTMR10	LTMR11	LTMR12	LTMR13	LTMR14	LTMR15	LTMR16	LTMR17	LTMR18	LTMR19	LTMR20	LTMR21	LTMR22	LTMR23	LTMR24	LTMR25	LTMR26	AVERAGE			LTMR1	LTMR2	LTMR3	LTMR4	LTMR5	LTMR6	LTMR7	LTMR8	LTMR9	LTMR10	LTMR11	LTMR12	LTMR13	LTMR14	LTMR15	LTMR16	LTMR17	LTMR18	LTMR19	LTMR20
0 (ORS STIM)	-0.0403471	-0.0604456	-0.0319876	-0.011071	0.0981871	-0.0862585	-0.0132461	-0.0340052	0.065394	-0.0417376	-0.0870191	-0.0164966	0.0378986	0.141946	-0.026377	-0.13332	-0.0587627	0.00363005	0.0316762	-0.0319876	-0.0132461	0.00363005	0.19064	0.055212	-0.00463816	-0.0025093	-0.0025093		0 (ORS STIM)	0.0579373	-0.0411358	0.0653438	-0.0822589	-0.0994586	-0.0195114	-0.135976	-0.0169803	0.00834352	-0.0586453	0.0256347	0.0638189	0.00416518	0.0403558	0.043658	-0.0669846	0.0398754	-0.0848371	-0.0423055	0.0593089
1	-0.0154943	-0.146129	0.0219869	-0.0300105	0.0218341	0.0550657	0.0545775	-0.0478546	0.117503	-0.00830494	-0.115938	-0.0969177	0.146433	0.0607546	-0.0359452	-0.0833006	0.0295802	0.0272254	0.015997	0.0219869	0.0545775	0.0272254	0.0395429	0.0795053	-0.00752597	0.00745497	0.00745497		1	0.00609023	-0.0193343	-0.083818	0.0160764	-0.0368495	0.00330845	-0.0334618	-0.0576936	0.0456017	-0.0394878	-0.02325	0.0112772	-0.117577	-0.137828	0.0304497	-0.0789074	-0.00804429	-0.0478697	-0.110421	0.0147303
2	0.016176	0.0788285	0.0166189	-0.0671577	0.134974	-0.0421727	0.022552	0.0572524	0.0715852	0.0678592	-0.0512955	-0.0861732	0.0726154	0.138709	-0.0262477	-0.132666	-0.0111323	0.00402462	0.0218944	0.0166189	0.022552	0.00402462	0.142935	0.0366608	0.0165658	0.021024	0.021024		2	0.0343778	0.0311322	-0.0342114	0.0106904	-0.0152812	0.0832202	-0.0615494	0.0415	0.0982522	0.00263904	-0.0504744	-0.0510038	-0.093895	-0.0897158	-0.0399274	-0.0843269	0.0205865	-0.0766917	-0.00245812	0.0163362
3	-0.0848466	-0.0380122	0.0407383	-0.0150053	0.00264655	-0.0440027	-0.064554	0.180908	0.120212	-0.00780806	-0.164355	-0.0745605	0.15216	0.0483632	-0.0104732	-0.240356	0.00365776	0.104798	0.0442317	0.0407383	-0.064554	0.104798	0.286051	-0.0613958	-0.00406411	0.0102126	0.0102126		3	0.110105	-0.0691728	-0.0667123	0.0749143	0.030999	-0.00322362	0.00963293	-0.0714614	0.0852334	-0.0520966	-0.0136122	0.0689449	-0.0283232	-0.062378	0.00786449	-0.0125732	-0.00432489	0.0345865	-0.0802769	-0.00841732
4	-0.00613573	-0.0817884	0.0585337	0.0786404	0.12677	-0.102728	-0.0529846	0.170026	0.173223	0.0678592	-0.153101	-0.0406989	0.0681609	0.0865545	-0.00989139	-0.0301425	0.0295802	0.030303	0.04053	0.0585337	-0.0529846	0.030303	0.136042	0.128975	0.0174755	0.0308422	0.0308422		4	0.0195528	-0.00560739	-0.0109477	0.00873184	0.016329	0.0799966	-0.0680389	-0.0418934	0.0785442	0.11211	-0.019226	-0.0195643	-0.00868737	-0.0526144	-0.00675539	-0.0507262	0.102673	-0.0510025	-0.0584126	0.00199358
5	-0.0338395	-0.150023	0.099272	-0.0775424	0.054519	0.0207952	-0.0198692	0.173241	0.0212821	0.152967	-0.153886	-0.238333	0.0750902	0.0752728	-0.0173907	-0.0987315	-0.0934319	0.0383523	0.0568379	0.099272	-0.0198692	0.0383523	0.0732813	0.116608	-0.00641549	0.0074324	0.0074324		5	0.058899	0.042347	0.0923709	0.0173821	-0.137269	-0.010604	-0.135976	0.0224874	0.123858	0.0677353	0.0364648	-0.0452798	-0.0580745	-0.00368844	0.0504134	-0.0724041	-0.0615864	-0.0942356	-0.0544667	0.0553771
6	0.00935854	-0.0760243	0.0685345	-0.00892081	-0.0136297	-0.0232075	-0.0733568	0.054161	0.0230878	0.0762351	0.0111227	-0.126872	0.121827	0.0800814	0.0270882	-0.0372041	-0.0776877	0.0299085	0.0166383	0.0685345	-0.0733568	0.0299085	0.22329	0.055212	0.00690695	0.0156654	0.0156654		6	-0.0128215	-0.0374125	0.0468697	0.0307655	-0.00689836	-0.0542077	0.0668221	0.00629384	0.0525786	-0.0156387	0.0288638	-0.0556173	-0.0323694	-0.0897158	-0.0108893	-0.0251463	-0.0516391	-0.0471178	-0.0335727	-0.0091926
7	-0.00415246	0.0573298	0.0153688	-0.0543026	0.120021	0.00241224	-0.0574279	0.0603438	0.107829	-0.0203719	-0.103376	-0.0387454	0.0625044	0.136027	-0.00555987	-0.169871	-0.0384065	0.0307765	0.0389216	0.0153688	-0.0574279	0.0307765	0.0464357	0.030477	-0.00090269	0.00816196	0.00816196		7	-0.0400673	-0.0560739	0.00650017	0.0749143	0.0283793	0.0175602	-0.0615494	0.0236675	0.0532978	-0.0143681	0.0248398	0.00461341	0.0352255	-0.0754502	0.0135108	-0.00650336	-0.0510336	-0.0527569	-0.0773659	0.0533835
8	0.0736288	-0.0448668	0.00375028	0.0268082	-0.00688104	-0.0415904	-0.00997653	0.0850748	0.214756	-0.0406729	-0.0104685	0.0688083	0.00756558	0.0709266	-0.0521076	-0.102589	-0.0837309	0.124842	0.00774354	0.00375028	-0.00997653	0.124842	-0.0232178	0.0459364	0.0179274	0.0180113	0.0180113		8	0.0481609	-0.165127	-0.0147109	-0.00465154	-0.0378973	-0.0154394	0.00324478	-0.039861	-0.0279796	-0.00693969	0.0797357	-0.124562	-0.0817565	-0.0146995	-0.0376084	-0.0474745	-0.0211054	-0.0721805	-0.0180477	0.00077528
9	-0.00123954	0.0302228	0.0465475	-0.0432316	0.230515	0.105224	-0.0104795	0.179424	0.0751967	0.0474872	-0.128631	-0.0164966	-0.00820194	0.140836	0.00491337	-0.0878122	-0.108699	-0.00797033	0.466945	0.0465475	-0.0104795	-0.00797033	-0.0255759	0.334364	0.0329325	0.0513747	0.0513747		9	-0.0296498	-0.0710569	-0.0171057	0.0648768	0.00733496	0.044452	-0.0927804	-0.0363207	0.0745882	-0.0316685	0.0120225	-0.0427168	-0.0405807	-0.0158928	0.0842912	-0.123564	0.00129747	-0.0739348	-0.0326024	0.0613025
10	0.0142547	-0.0126188	-0.0694169	0.0232399	0.0817785	-0.0153053	-0.0998491	0.0572524	0.1344	0.044364	-0.02905	-0.0745605	-0.0183129	0.0844276	0.0513318	-0.0884661	-0.00421438	0.0227273	1.40993	-0.0694169	-0.0998491	0.0227273	0.232541	0.113516	0.00765311	0.0687635	0.0687635		10	0.0461575	-0.0100036	0.0581594	0.0856047	0.016329	-0.0207838	-0.0410667	-0.084508	0.0642307	-0.0204281	0.0220577	0.00973943	-0.0439129	-0.0416034	0.0356927	-0.0327336	-0.0335611	-0.12594	-0.0403648	0.0692768
11	0.0319802	-0.105157	0.0818443	0.025756	0.110494	-0.00424222	0.0269953	0.0896501	0.139688	0.0396792	-0.245355	-0.0629477	0.0625044	0.0532643	0.0665891	-0.13077	-0.0328403	0.0499527	2.08735	0.0818443	0.0269953	0.0499527	0.118629	0.113516	0.022542	0.107917	0.107917		11	0.015466	0.0597972	0.0916866	0.046189	-0.0289906	0.0775365	0.0549584	-0.0394676	0.069913	0.0239468	-0.0745194	-0.135925	-0.0384387	-0.0110111	0.0229885	-0.0305658	0.0479197	0.0264411	-0.0622938	0.0824565
12	0.000681748	-0.0389469	0.0635341	0.00324809	0.0763531	0.00615538	-0.028169	0.0448869	0.241197	-0.0339296	-0.0876734	-0.0910571	0.0675246	0.238672	0.192591	-0.0756506	-0.105439	0.0655777	2.61962	0.0635341	-0.028169	0.0655777	0.151097	0.0459364	0.0156652	0.138913	0.138913		12	-0.0286081	0.0722681	0.0314745	-0.0514934	-0.0373734	-0.0134035	-0.0636788	-0.062414	0.0542329	-0.0303978	0.0272244	-0.0566425	-0.0817565	-0.0342265	-0.0124017	-0.114893	0.0323501	-0.000250627	-0.0540138	0.020268
13	0.05392	-0.123695	0.104272	-0.0203577	0.0190552	0.0128098	-0.0110664	-0.010758	0.452341	-0.0156161	-0.11005	-0.115259	0.0549388	0.361846	0.299457	-0.139728	-0.120229	-0.0271465	2.95596	0.104272	-0.0110664	-0.0271465	-0.00707419	0.0583039	0.000419684	0.149536	0.149536		13	0.0104175	0.042347	0.0106055	-0.0695283	0.101467	-0.019172	0.0183533	-0.0959811	0.0925699	0.0134884	0.0140096	-0.0869714	0.0203499	-0.0334129	-0.0082678	-0.00433557	0.0174725	0.0289474	-0.0175302	0.0772511
14	0.0480942	-0.062315	0.0685345	-0.0171554	0.0136297	-0.0929962	0.0171026	-0.0138494	0.39675	0.0407439	-0.0133473	-0.129802	0.1231	0.972073	0.47136	-0.115993	-0.0531966	0.030303	3.19375	0.0685345	0.0171026	0.030303	0.141847	-0.0918728	0.00188508	0.201783	0.201783		14	0.000320539	-0.0268258	-0.0164215	-0.0742615	0.0289032	0.0167967	0.113263	0.0339605	0.0752356	-0.0833741	-0.0504744	0.0143528	-0.135904	0.00569538	0.0206695	-0.110991	-0.107603	-0.0548872	-0.0642344	0.185624
15	0.00774713	-0.0331827	0.00536804	0.0111167	0.111817	-0.0299451	0.0639671	0.131446	0.583129	0.0751704	-0.175478	-0.101693	0.402743	2.50157	0.78504	-0.147443	0.00413486	0.0775726	3.38413	0.00536804	0.0639671	0.0775726	-0.0221295	0.0980565	0.00858332	0.315545	0.315545		15	0.0471192	0.0526777	-0.0249743	-0.0247266	0.0405169	0.0489481	0.0862908	-0.00354029	0.0349565	-0.00566905	0.00879328	0.304144	0.00749732	-0.0493599	-0.0526316	-0.0435725	0.0634893	-0.0813283	-0.114302	0.0298483
16	0.0365045	-0.0535909	0.0997132	0.0328926	0.0218341	-0.0476626	0.0336184	0.112897	1.251	-0.00780806	-0.125622	-0.0697851	0.345966	5.90586	1.18386	-0.053812	-0.0513677	0.427557	3.55934	0.0997132	0.0336184	0.427557	0.0535099	-0.0397527	0.0365715	0.528505	0.528505		16	-0.000320539	0.0516777	-0.0985289	-0.0307655	-0.0668006	0.00738039	0.061448	-0.0738215	0.067899	0.0099697	0.0180337	0.57642	0.024396	-0.091343	0.0199637	0.0396705	0.113917	-0.106266	-0.0452811	0.0959685
17	0.0358847	-0.0400374	0.0556659	-0.0668375	0.118698	0.00548994	-0.0838364	-0.0323977	2.03547	-0.0699177	-0.161345	-0.112329	0.650852	7.65804	2.06116	-0.130116	-0.00278308	1.01255	3.66551	0.0556659	-0.0838364	1.01255	0.197714	0.260601	0.0865176	0.725157	0.725157		17	0.0080936	-0.0467432	-0.000684229	0.0514934	-0.00794621	0.0387682	-0.0367066	0.0714614	0.0552399	0.0399765	0.0216603	0.595472	-0.0277282	-0.114613	-0.0425489	-0.0745719	-0.0161751	-0.0932331	-0.130345	0.0111308
18	0.0193988	-0.0877084	0.00580925	-0.034997	-0.0218341	-0.106388	-0.0855131	0.173241	3.18573	0.110662	-0.0884585	-0.0387454	0.701336	7.7285	2.75924	-0.0628351	-0.0254453	1.56447	3.72387	0.00580925	-0.0855131	1.56447	0.23363	0.00927562	0.129918	0.851118	0.851118		18	-0.0104175	-0.0810156	0.023948	0.0428432	-0.0510828	0.0730404	-0.00436017	-0.0130466	0.0605625	-0.0616753	-0.0340305	0.715335	-0.00333214	0.0101974	-0.0026215	-0.0396705	0.0746475	-0.0253133	0.00239343	0.0840625
19	-0.019027	-0.0253934	0.0556659	0.0589688	0.0490936	0.0935784	-0.092723	0.214913	4.59577	0.0662976	-0.0906831	-0.0116128	1.04228	7.82254	3.49897	-0.0596312	0.0951813	1.92337	4.46405	0.0556659	-0.092723	1.92337	1.26265	0.165636	0.258657	1.0902	1.0902		19	0.0373427	-0.028665	-0.0112898	-0.0186878	0.0478519	0.0151001	0.0484689	-0.0434669	0.00661728	0.000488711	-0.0280193	0.595985	-0.104129	-0.0823931	0.0327687	0.0136571	-0.0273333	-0.0756892	0.00821528	0.0457969
20	0.0493957	-0.0778938	0.0257372	-0.034997	-0.0218341	-0.0306105	-0.0508048	0.142327	5.92442	-0.0250568	-0.171029	-0.0639245	1.37814	8.00536	4.20817	-0.0596312	0.161737	2.0861	5.47943	0.0257372	-0.0508048	2.0861	1.33358	0.030477	0.251427	1.22406	1.22406		20	0.0229185	-0.0623093	0.0174478	-0.0013057	-0.0158051	0.0155243	0.0593186	-0.0706746	0.090556	0.0108494	0.0428735	0.583084	-0.0195168	-0.0464851	0.0187538	0.0392369	0.0329556	-0.00588972	-0.136684	0.05139
21	0.0591261	-0.0526562	0.0241194	0.0389771	0.0244806	-0.0116453	-0.0375587	-0.138989	6.91203	-0.0772288	-0.10704	-0.143369	2.0082	8.02256	4.62225	-0.053812	0.43917	2.11379	6.8856	0.0241194	-0.0375587	2.11379	1.37548	0.272968	0.329635	1.38426	1.38426		21	0.0414296	0.0143101	-0.0249743	0.002693	0.0615613	-0.0537835	0.0128777	-0.0655609	0.0539452	0.0387059	-0.0316459	0.514139	-0.146733	-0.0999132	-0.0206695	0.0500759	0.143759	-0.0591479	-0.117731	0.0115184
22	0.0862101	0.0602898	-0.0552982	-0.0314287	0.124123	0.0587257	-0.0446848	0.013973	6.94828	-0.0636712	-0.066213	-0.174409	2.67482	7.91502	4.87788	-0.0647313	0.653228	2.14946	7.94199	-0.0552982	-0.0446848	2.14946	1.3314	0.389576	0.513576	1.4915	1.4915		22	0.0714	0.0317603	-0.0407116	-0.0527991	-0.00576319	0.0277401	0.00963293	0.0367141	0.0496296	-0.0490666	-0.0440658	0.552243	-0.0804475	-0.128444	-0.0484977	-0.0147409	0.0871032	-0.0703008	-0.0350605	0.0477905
23	0.102014	-0.0749338	-0.00786823	-0.0196258	-0.00820431	-0.0770255	-0.028672	0.00321504	7.3044	0.0469903	0.0111227	-0.202518	3.50251	7.91391	5.0362	-0.101282	0.984176	2.07812	8.83247	-0.00786823	-0.028672	2.07812	1.30111	0.245141	0.788453	1.58685	1.58685		23	0.00737239	-0.0430199	-0.0485802	0.0113432	0.0158051	0.0542925	0.13912	-0.0560545	0.0263253	-0.0330368	-0.0392469	0.533704	-0.0351065	-0.00119332	0.0248034	0.0485584	-0.0442003	-0.0850877	-0.126981	0.0732639
24	0.230493	0.0281975	-0.0710346	-0.103619	-0.0518724	0.0373482	-0.00888665	-0.050946	7.16561	0.0417376	-0.0446218	-0.0590406	4.09022	7.98382	5.07751	0.0249771	1.99435	2.18284	9.32278	-0.0710346	-0.00888665	2.18284	1.46853	0.392668	1.24645	1.72002	1.72002		24	0.0585784	0.0610533	-0.0201847	-0.105027	0.054139	-0.00161181	-0.00324478	-0.0438602	0.0635834	-0.01515	-0.0228526	0.539855	-0.0161847	-0.112552	0.0124017	-0.028398	-0.038578	-0.016792	-0.0194709	0.0935873
25	0.395104	-0.138339	0.0302963	-0.034997	0.0832341	0.0434204	-0.0838364	0.103623	7.13556	0.0819847	-0.045407	-0.0436293	5.00375	7.57416	5.11669	0.114097	3.02942	2.14228	9.66059	0.0302963	-0.0838364	2.14228	1.55451	0.389576	1.37462	1.82302	1.82302		25	0.11283	-0.0754082	-0.0301061	-0.0267668	0.016853	0.0542925	0.0549584	-0.103848	0.0822125	0.00957873	-0.046053	0.611363	-0.0249911	-0.100727	0.0214761	-0.0969001	0.0877952	0.0130326	-0.0447636	-0.000443017
26	0.537155	-0.0710391	-0.0103684	-0.0156915	0.00542543	0.000582266	-0.0711771	0.0680104	6.72565	0.02818	-0.00745878	-0.0493814	5.7632	7.31394	5.05987	0.296195	4.01328	2.07544	9.97089	-0.0103684	-0.0711771	2.07544	1.93942	0.392668	1.44897	1.89631	1.89631		26	0.0673131	0.00183922	0.0427643	-0.0728742	0.00995459	0.0253648	0.0733117	0.00472038	0.0343091	-0.000879679	0.0685081	0.458522	-0.0134476	-0.111358	0.0718895	0.0173423	0.0765505	-0.0924812	-0.171227	0.0756451
27	0.785373	-0.0087241	0.0290463	0.0139531	0.0531957	0.000582266	0.0385647	0.0201558	6.77699	0.0788614	-0.012693	-0.031908	6.61359	7.39939	5.08605	0.721198	5.44728	2.02951	10.0774	0.0290463	0.0385647	2.02951	2.32668	0.5	1.56891	2.06442	2.06442		27	0.0269252	-0.0187063	0.0047896	-0.0635711	-0.0300384	-0.0228198	0.0927804	0.0639874	0.0882543	0.0043984	-0.00442148	0.477061	-0.0195168	-0.0970384	-0.0263158	-0.0741383	0.0118502	-0.115038	-0.0540138	0.103555
28	1.35383	0.221997	0.118832	-0.0700398	0.114596	0.0128098	-0.0248156	0.142327	6.78847	-0.0109313	-0.0111227	-0.0406989	7.25497	7.26447	4.99418	1.2654	6.13152	2.05761	10.164	0.118832	-0.0248156	2.05761	3.32777	0.625883	1.70494	2.2215	2.2215		28	0.00841414	0.0236408	-0.00752651	-0.00195854	-0.0252358	0.0387682	0.190935	0.0217006	0.02165	-0.0229694	-0.0520642	0.431269	-0.0452219	-0.164786	-0.020367	0.0305658	0.0591644	-0.0278195	-0.111909	0.0326171
29	2.76734	2.95311	0.289948	0.000365982	0	-0.0213775	-0.00997653	0.683319	6.5198	0.0234952	-0.0230306	0.0969177	7.24231	7.38117	4.98681	2.16667	6.3063	1.9203	10.4216	0.289948	-0.00997653	1.9203	4.5672	0.935512	2.05488	2.53852	2.53852		29	0.0157865	-0.0498385	0.020869	0.0294598	-0.0537024	0.0130641	0.0161225	-0.017767	0.162843	0.00654872	0.0100353	0.449808	0.0277282	-0.0909633	0.0537407	0.00390202	-0.0105527	-0.00952381	-0.12213	0.0652896
30	4.83068	9.02197	0.887418	0.0214557	0.155485	0.114374	0.0396546	3.27377	6.31575	0.0360591	0.016357	-0.0910571	7.24867	6.98761	4.77133	3.19557	6.36959	2.13029	10.729	0.887418	0.0396546	2.13029	5.51134	1.61352	2.74603	3.15929	3.15929		30	0.0656303	-0.0161942	-0.0147109	-0.0448017	-0.0542263	-0.0276552	0.147739	-0.0339605	0.0439473	-0.0160297	-0.0552934	0.408629	0.00880638	-0.111358	-0.0176447	-0.0997182	-0.036675	-0.165414	-0.117731	-0.0159486
31	5.64964	10.1407	1.23509	-0.0496821	0.27286	0.337631	0.314386	12.5743	6.23888	0.00312323	-0.0111227	-0.103647	7.51255	6.89994	4.65742	4.03851	6.60122	1.92164	11.0896	1.23509	0.314386	1.92164	5.86033	3.06405	3.48597	3.80818	3.80818		31	0.0363811	-0.00937556	0.0540541	0.0106904	0.0605134	0.0396166	0.142365	-0.0829345	0.11983	-0.0364578	-0.0144071	0.320632	-0.00606926	-0.108863	-0.00110909	-0.034251	0.038578	0.0180451	-0.162947	0.0553771
32	6.02956	10.3111	1.1645	-0.00535249	0.16091	0.664864	0.862592	13.6779	6.28131	0.0146224	-0.0282649	-0.0135663	7.53397	6.61337	4.64591	4.67379	6.64051	1.94389	11.5944	1.1645	0.862592	1.94389	5.80791	4.16829	3.70777	4.01684	4.01684		32	0.0383845	0.0604253	-0.0540541	0.0160764	-0.0589417	0.0274007	0.142365	-0.0987347	0.0935769	-0.0442772	0.0092404	0.368475	-0.140545	-0.0901497	0.0259125	-0.12313	0.0186835	-0.0622807	-0.0462514	0.0370473
33	6.18872	10.9012	1.45158	-0.0239261	0.443298	1.04467	1.55315	13.9268	5.9862	0.0944776	0.0044491	-0.0804211	7.40904	6.62095	4.54235	4.69812	6.50048	1.7526	11.9598	1.45158	1.55315	1.7526	6.3207	3.80654	3.91633	4.15098	4.15098		33	0.0252424	-0.107797	-0.0903182	-0.0247266	-0.0578938	0.00042416	0.0603326	-0.0331738	0.0399194	0.0104584	-0.0685081	0.358736	-0.109485	-0.147212	-0.0553539	-0.0576631	-0.038578	0.00601504	-0.0768484	-0.00199358
34	6.14577	10.5535	1.96632	0.0797383	0.375149	2.35901	2.86092	13.4151	5.75571	0.0642391	-0.116723	-0.0426525	7.41787	6.30803	4.48907	4.76926	6.13104	1.85385	12.2291	1.96632	2.86092	1.85385	5.93706	3.58878	4.11507	4.27745	4.27745		34	0.0689959	0.0909295	-0.00205269	-0.0501877	-0.0852253	0.0179844	0.0851754	-0.0158002	0.0522909	0.0204281	0.0156491	0.304656	-0.0804475	-0.0974723	0.010486	-0.0619987	0.0323501	0.0552632	-0.0783362	-0.0143427
35	6.01376	10.7562	2.78682	0.0732879	0.752944	5.41956	5.77037	13.7335	5.35638	0.144094	-0.122612	0.055242	6.98416	6.27955	4.36469	4.78913	6.03443	1.86853	12.2483	2.78682	5.77037	1.86853	5.59514	4.0212	4.53376	4.71537	4.71537		35	0.033336	0.0560739	-0.0400274	-0.0368043	0.0231401	0.00415677	0.102413	0.0908674	0.0356038	0.0373375	-0.0444632	0.330884	-0.0615256	-0.110924	-0.00786449	0.0320832	0.0498227	-0.037594	-0.0486448	0.0242552
36	5.9053	11.1173	3.89065	0.182991	1.09673	8.13708	8.40895	13.358	4.93757	0.346039	-0.0639885	0.00586065	7.18864	6.1118	4.20636	4.34811	5.99284	1.88281	12.315	3.89065	8.40895	1.88281	5.39742	4.44125	4.92503	5.13257	5.13257		36	0.0181906	-0.0043962	-0.0256586	-0.0862575	0.0115264	0.0265524	-0.0625634	0.0805743	0.0325829	0.0278565	-0.0128173	0.393165	-0.140545	-0.134574	0.0041339	-0.0223282	0.0211919	-0.0340852	-0.0807297	0.0346107
37	6.01116	10.8818	5.60777	0.301661	2.29456	8.84162	9.44978	13.446	4.92609	0.780806	0.0832243	0.298459	6.95574	6.05373	4.13499	4.71865	5.89854	1.77139	12.2482	5.60777	9.44978	1.77139	5.54979	4.56095	5.22792	5.47487	5.47487		37	0.105698	0.114615	0.05987	-0.0328056	0.00366748	0.0583644	0.122896	0.0078673	0.0602748	-0.0403675	-0.00158975	0.456984	-0.0574795	-0.135387	0.0526316	-0.00260134	-0.000605484	-0.079198	-0.0588654	0.078857
38	5.9537	11.353	7.30318	0.385288	5.11301	8.726	10.0371	13.7644	4.76087	1.57574	0.180712	0.896353	6.66598	5.74348	4.06814	4.61926	5.78713	1.70139	12.1584	7.30318	10.0371	1.70139	5.66026	4.20539	5.58627	5.81147	5.81147		38	0.0824585	0.0386237	-0.0851865	0.0154235	-0.0205204	0.0481846	0.112148	0.0513342	0.0296339	-0.0204281	-0.00317949	0.337121	-0.0148756	-0.106043	0.0030248	0.00281812	0.0827783	-0.0263158	-0.126464	0.0704951
39	5.95048	11.3141	7.82712	0.595453	8.10202	8.64956	9.90753	13.4522	4.37573	3.76157	0.281733	3.89158	6.72029	5.69567	3.95811	4.47823	5.58508	1.60464	11.9608	7.82712	9.90753	1.60464	5.30564	4.31272	5.98157	6.12204	6.12204		39	0.0778107	-0.0199623	0.0260007	-0.0274196	-0.0100419	0.0335087	0.129386	0.0161935	0.147522	0.0104584	-0.0601123	0.543443	-0.100083	-0.136635	-0.0119984	-0.0799913	0.0198945	0.0260652	-0.0511029	0.103168
40	5.71354	11.1583	8.15156	0.969303	9.42252	8.70521	10.0592	13.3022	4.34567	7.64005	0.601544	9.06425	6.60412	5.53005	3.79875	4.28724	5.56886	1.56629	11.907	8.15156	10.0592	1.56629	4.88464	4.04594	6.42818	6.54126	6.54126		40	0.121244	-0.102817	-0.0896339	-0.0642239	-0.0257597	0.0669325	-0.029203	0.0165869	0.0935769	-0.0307888	0.0224552	0.39009	-0.0189218	-0.0945975	0.0191571	0.0409712	0.00622783	-0.0214286	-0.113332	0.0450216
41	5.67704	10.9956	8.25083	1.86674	10.0937	8.8991	9.98919	13.4058	4.31652	9.53514	2.17325	9.70773	6.65333	5.36231	3.72795	4.28338	5.16714	1.68624	11.8838	8.25083	9.98919	1.68624	4.79158	4.05477	6.67144	6.76475	6.76475		41	0.0478404	0.0492105	-0.0023948	-0.0167292	-0.00951799	-0.0142518	0.148854	-0.0378942	0.0965259	-0.0556153	0.121019	0.410167	-0.115554	-0.121556	-0.0662432	-0.0652504	-0.0473142	-0.0661654	-0.165405	0.121885
42	5.62442	11.274	8.20553	3.00544	10.3324	8.819	10.2103	13.1493	4.09209	9.93654	5.11895	9.98578	6.24804	5.33873	3.54325	4.27821	5.28181	1.52967	11.7866	8.20553	10.2103	1.52967	4.7056	3.65636	6.83639	6.91616	6.91616		42	0.0380639	0.0442311	0.000684229	0.0146891	0.114652	-0.0819477	0.0603326	0.0390743	0.0176221	-0.0216988	-0.0825178	0.359248	-0.023563	-0.0893361	0.00221819	-0.10232	0.00994724	-0.0334586	-0.095349	0.00155056
43	5.62963	11.4231	8.04478	4.61197	10.402	8.589	10.2583	13.0735	3.77854	9.99233	7.17626	9.61852	6.19119	5.03227	3.43386	4.27122	5.14035	1.53551	11.7017	8.04478	10.2583	1.53551	4.43933	4.13781	6.97481	7.01178	7.01178		43	0.0794935	-0.0542347	-0.0218953	-0.035417	-0.0589417	0.0159484	0.0625634	-0.0466138	0.0612817	-0.0590363	0.0228526	0.360273	-0.0681899	-0.0791386	-0.0451704	-0.0299155	0.126373	0.0112782	-0.104599	0.0111308
44	5.65801	11.5789	7.98412	5.82607	10.2574	8.43004	10.2109	13.2265	3.73701	9.91929	8.75844	9.6641	5.94435	4.90697	3.48688	4.09298	4.95452	1.5449	11.6652	7.98412	10.2109	1.5449	3.69527	3.3189	6.98547	7.02345	7.02345		44	0.0269252	-0.0081195	0.0400274	0.0207279	0.0378973	-0.0619274	0.0237274	-0.0185537	0.0549522	-0.0346985	0.0428735	0.318582	-0.133881	-0.128444	-0.00110909	-0.0151745	-0.00804429	-0.0288221	-0.0705738	0.0330601
45	5.6551	11.3558	7.86653	6.52084	10.1974	8.3744	10.073	13.1585	3.46047	9.80863	9.11306	9.79683	5.94499	4.83873	3.24845	3.9898	4.88096	1.42045	11.5668	7.86653	10.073	1.42045	3.76492	3.40769	6.96115	6.99058	6.99058		45	-0.0262842	-0.0542347	0.0109477	-0.0642239	0.0104785	-0.00279946	0.0474549	-0.0651675	0.0715673	0.0286385	0.00839585	0.300555	-0.0431989	-0.0676936	-0.0677556	-0.0294819	0.0360695	0.0211779	-0.0715441	0.11153
46	5.64834	10.9294	7.51298	6.5659	10.1441	7.92846	10.2506	12.8154	3.28828	9.79138	9.07446	9.75613	5.73733	4.55049	3.24425	3.72309	4.66182	1.52928	11.4526	7.51298	10.2506	1.52928	3.52657	3.18684	6.86469	6.85901	6.85901		46	0.0545717	0.0454872	-0.0588437	-0.0234209	0.0888928	0.0559043	-0.131616	0.0146201	0.0322952	0.113381	0.0068061	0.411704	0.000714031	-0.128065	-0.00524299	0.0817256	-0.0255168	0.00463659	-0.163465	0.0167239
47	5.48757	11.244	7.61938	6.43831	9.87138	8.10772	10.1265	12.8757	3.27757	9.97409	9.36954	9.29878	5.47218	4.53865	3.18529	3.85321	4.53014	1.33531	11.3285	7.61938	10.1265	1.33531	3.62543	3.48454	6.82026	6.83781	6.83781		47	-0.000320539	-0.0236856	0.0136846	-0.0153419	0.00523926	0.0371564	0.0214967	-0.0165869	-0.020643	0.0490666	0.0176362	0.270654	-0.0364156	-0.114613	-0.0119984	-0.0964665	-0.0335611	-0.0130326	-0.0860987	0.0394285
48	5.29712	10.7551	7.36098	6.38396	9.20564	7.74314	10.3609	12.446	3.19992	9.67398	9.31824	9.26384	5.49424	4.45265	3.01228	3.70583	4.33731	1.36695	11.1064	7.36098	10.3609	1.36695	3.25449	3.41078	6.61475	6.67414	6.67414		48	0.0195528	0.00681859	-0.0650017	-0.00603884	0.0378973	-0.0386834	0.122896	0.0702813	0.103215	-0.0277588	-0.0673158	0.32012	-0.0317744	-0.171295	-0.066949	0.0507262	0.0796644	-0.093609	0.00582185	0.0405914
49	5.10251	10.9645	7.25877	6.48763	9.10877	7.90093	10.1729	12.5032	2.80846	9.57482	9.13243	9.67669	5.16156	4.12576	2.93897	3.7994	3.99841	1.27068	10.9386	7.25877	10.1729	1.27068	3.28007	3.03048	6.56987	6.5803	6.5803		49	0.0811764	0.0274089	-0.00684229	-0.102334	0.0130981	0.0245165	0.106773	0.0584803	0.112566	0.0604047	-0.0456555	0.294404	-0.0108295	-0.14846	0.0108893	-0.0463906	0.0833838	-0.0443609	-0.162494	0.0178868
50	5.15284	11.1885	6.81506	6.2496	9.23965	7.73341	9.79561	12.2048	2.78821	9.67036	9.62157	9.60115	5.14198	3.96024	2.84607	3.55322	4.06783	1.16722	10.8813	6.81506	9.79561	1.16722	3.14167	3.36484	6.51647	6.49918	6.49918		50	0.027967	-0.00497936	-0.0506329	0.046189	0.0694202	-0.0084832	0.0204827	0.066741	0.152485	-0.0221875	0.076904	0.304144	-0.00261811	-0.101974	0.0191571	-0.0195101	0.15682	-0.0309524	-0.0734847	0.0474028
51	5.30034	11.096	6.83999	6.40043	9.87813	7.67468	10.2285	12.5773	2.78641	9.31644	9.45067	9.34046	4.98543	3.65693	2.70507	3.32438	3.74094	1.26886	10.8255	6.83999	10.2285	1.26886	2.51732	2.71157	6.44327	6.45624	6.45624		51	0.087507	0.0305042	0.0198426	-0.0615309	-0.00899406	-0.00203597	0.101399	0.0564479	0.123211	0.0547356	-0.00317949	0.30927	-0.0520052	-0.102354	0.0428514	0.00281812	0.00934175	-0.0171679	-0.0102206	0.124266
52	5.31943	11.0696	6.70454	6.35322	9.10732	7.77558	10.0807	11.8678	2.39417	9.17866	9.57707	8.98774	4.89769	3.4484	2.61139	3.31673	3.55463	1.22964	10.6593	6.70454	10.0807	1.22964	2.70452	2.48763	6.28876	6.30518	6.30518		52	0.100329	0.0909295	0.0140267	-0.0742615	0.063657	-0.0289277	0.0139931	-0.0841146	0.112566	0.0456456	0.0160465	0.349936	-0.024277	-0.135821	0.0327687	-0.0702363	0.118848	0.0482456	-0.0652047	0.00437479
53	5.38234	11.3209	6.65468	6.30285	8.82903	7.54625	10.4696	11.7365	2.31472	9.24759	9.33394	8.99251	4.69815	3.44942	2.52954	3.3827	3.56107	1.27115	10.6044	6.65468	10.4696	1.27115	2.31272	3.2023	6.2449	6.31131	6.31131		53	0.0706787	0.0404629	-0.0106055	0.0154235	-0.0241879	-0.0476756	0.00861894	-0.0671343	0.085593	0.0356759	-0.0288638	0.380863	-0.103415	-0.201074	0.0097802	-0.0485584	0.0498227	-0.0756892	-0.000517498	0.020711
54	5.42014	11.6529	6.48849	6.09374	9.09236	7.37864	10.2859	12.1584	2.23875	9.22927	9.41494	8.46158	4.57633	3.22905	2.45455	3.1462	3.30359	1.10574	10.5392	6.48849	10.2859	1.10574	2.22075	2.67138	6.1715	6.20854	6.20854		54	0.058899	-0.0448591	0.0109477	-0.0588379	0.0626092	0.0274007	0.0700669	-0.0249131	0.174135	0.140358	-0.114164	0.25015	-0.00202309	-0.148839	0.012805	0.0147409	0.0268143	-0.0309524	-0.0238696	0.0776387
55	5.42913	11.2497	6.51011	6.1931	8.78682	7.45267	10.4514	12.1183	2.12382	9.27832	9.67666	8.70284	4.31245	3.27474	2.38137	2.99235	3.24213	1.11151	10.4957	6.51011	10.4514	1.11151	2.04644	2.54903	6.1135	6.1826	6.1826		55	0.0714	0.0442311	-0.0899761	-0.0527991	0.0184247	0.0339328	0.0549584	-0.00472038	0.0729339	0.00303001	-0.0817229	0.327809	0.0339165	-0.149273	0.0398266	-0.109473	-0.055964	-0.0186717	-0.0968368	-0.0494518
56	5.46694	11.3988	6.18685	6.03015	8.41022	7.53219	10.3317	11.6994	1.96311	9.16873	9.53834	8.31137	4.09086	2.97744	2.22576	2.85386	3.02433	0.990688	10.259	6.18685	10.3317	0.990688	1.97551	2.30654	5.96164	6.0085	6.0085		56	0.0397468	-0.00623542	0.0102634	-0.0307655	-0.00471533	-0.0607397	0.00750355	-0.0335672	0.0253183	0.0929528	-0.0148045	0.255788	0.0392717	-0.210024	0.02561	-0.0446564	0.0902171	-0.0218045	-0.0209587	0.0454092
57	5.81035	11.4815	6.02485	5.96976	8.33929	6.94435	10.4266	11.3361	1.97627	9.03251	9.83198	8.12427	4.03656	3.01877	2.21199	2.90709	2.89583	1.17345	10.2784	6.02485	10.4266	1.17345	1.79757	2.75751	5.9061	5.99624	5.99624		57	-0.038705	0.012426	-0.0112898	-0.00734454	0.0294272	0.0705803	0.0172379	-0.022094	0.0612817	0.0547356	0.0164439	0.265528	0.00952041	-0.103602	0.0082678	-0.0893128	0.0522446	0.00676692	-0.0355133	0.103943
58	5.73164	11.1418	5.67799	5.83929	8.10599	7.12544	10.4188	11.6423	1.68386	9.02577	9.70191	7.28033	3.90334	2.85537	2.0481	2.6821	2.71135	1.00537	10.1456	5.67799	10.4188	1.00537	1.65917	2.5212	5.73433	5.82973	5.82973		58	0.00841414	0.0778755	0.0184742	0.0154235	0.0831296	-0.00118765	0.107889	-0.104635	0.0978925	-0.0204281	-0.0605097	0.25425	-0.0865167	-0.139455	0.00221819	-0.0457403	0.143759	-0.0330827	0.00388123	0.021874
59	5.8678	10.835	5.71329	5.68347	8.09236	7.33647	10.4552	10.9884	1.69096	8.94016	9.75766	7.37237	3.77586	2.67468	2.02819	2.63718	2.60226	1.13116	10.0456	5.71329	10.4552	1.13116	1.67205	2.39841	5.67267	5.78684	5.78684		59	0.0414296	0	-0.0273691	-0.123715	0.0788509	0.0274007	0.244879	-0.0185537	0.0715673	0.0225784	-0.019226	0.280478	0.0345115	-0.172109	-0.0293406	-0.0648168	-0.0871032	-0.0587719	-0.0501326	0.0306789
60	5.50598	11.0598	5.56291	5.6477	7.57814	7.33946	10.3245	11.3192	1.84561	8.71934	9.62091	6.97113	3.49113	2.36776	1.84685	2.71479	2.49499	1.03843	10.0189	5.56291	10.3245	1.03843	1.3441	2.24205	5.56009	5.66158	5.66158		60	-0.0174693	0.213709	-0.00821074	0.0562265	0.077803	0.0714286	-0.0367066	0.0138333	0.0302812	-0.0169094	-0.00640866	0.343272	0.0649768	-0.120688	-0.0632184	-0.137871	0.0410864	0.00213033	-0.0335727	0.0302359
61	5.45144	11.5019	5.42577	5.72313	7.30118	7.19456	10.3322	10.9312	1.45505	8.83369	10.0335	6.67365	3.52203	2.33605	1.8431	2.55198	2.34105	0.962121	9.94563	5.42577	10.3322	0.962121	1.2407	2.10424	5.45567	5.5952	5.5952		61	0.0491225	-0.0305491	-0.0834759	-0.0261139	0.0283793	0.00534442	0.0258568	0.0367141	0.0286269	0.0465253	0.0392469	0.219223	-0.04665	-0.203515	0.0428514	0.0266638	-0.0205	-0.0706767	-0.0534963	-0.0872743
62	5.49371	11.2186	5.30238	5.57409	7.61771	7.01414	10.3714	11.1182	1.42332	8.68072	9.97775	6.70273	3.18179	2.15859	1.7416	2.46607	2.13073	0.906881	9.78091	5.30238	10.3714	0.906881	1.21966	1.9015	5.40349	5.51866	5.51866		62	0.0552128	0.113987	0.0112898	0.0113432	0.0410409	0.0967085	0.17684	-0.0474005	0.0685464	0.0586453	-0.0320433	0.236736	0.093419	-0.209644	0.030853	-0.0364188	0.0237004	-0.0186717	0.0305971	-0.0526083
63	5.28193	11.3977	5.32444	5.51869	7.39116	6.79205	10.3945	11.5294	1.34993	8.46259	9.94648	6.87237	3.14452	2.07361	1.72142	2.32117	2.07435	0.887705	9.69693	5.32444	10.3945	0.887705	1.16271	1.92005	5.32746	5.48791	5.48791		63	-0.00304512	0.0772474	-0.0564489	-0.0194222	0.0241879	-0.04038	-0.00760495	-0.0466138	0.0819248	0.0147591	-0.0352725	0.226912	0.14471	-0.150466	0.0015124	-0.0598309	0.0186835	-0.0471178	0.00485154	-0.00598073
64	5.10604	11.2859	5.15825	5.42472	6.93278	6.77616	10.3769	11.4706	1.259	8.36549	10.0216	6.65911	3.06371	1.88922	1.5737	2.38911	1.99801	0.867188	9.70841	5.15825	10.3769	0.867188	1.15001	1.78224	5.24016	5.39603	5.39603		64	-0.0259636	0.136417	0.0280534	-0.0441488	0.131505	0.0648965	0.105658	-0.0165869	0.0466086	-0.00263904	0.0224552	0.230073	0.114364	-0.141083	-0.0334745	-0.0810752	-0.0261223	-0.00175439	-0.0899799	0.0346107
65	5.11571	11.2994	5.09052	5.37536	6.851	6.85019	10.4971	11.1136	1.33935	8.47303	10.0335	6.77936	3.00184	1.90808	1.58792	2.18399	1.72527	0.831992	9.47343	5.09052	10.4971	0.831992	0.855795	1.71157	5.16385	5.34727	5.34727		65	0.00504848	-0.00686345	-0.0160794	-0.0194222	0.0515194	0.0681201	0.0593186	-0.0632007	0.00834352	0.0165184	0.038452	0.273815	0.0677139	-0.148026	0.0537407	-0.0262302	0.0186835	0.0348371	-0.149363	0.0366043
66	4.63055	11.274	4.94757	5.47047	7.08562	6.66062	10.576	11.112	1.44447	8.64523	10.1369	6.70567	2.66726	1.60264	1.47433	2.19877	1.79691	0.864031	9.4374	4.94757	10.576	0.864031	0.731362	1.6197	5.11742	5.30347	5.30347		66	0.0636269	0.0641486	-0.00752651	-0.00938469	0.0767552	0.0436885	0.0646928	0.0201272	0.11422	0.0556153	0.00402404	0.182144	0.170415	-0.113799	-0.0473886	-0.0609148	0.0255168	-0.0418546	-0.168769	0.0143427
67	4.83198	11.2683	4.76851	5.32819	6.7241	6.41898	10.4448	10.7009	1.32078	8.46621	10.0692	6.9886	2.6382	1.37368	1.32183	2.20962	1.63009	0.881866	9.36902	4.76851	10.4448	0.881866	0.649918	1.41387	5.00332	5.19668	5.19668		67	-0.0188316	0.0436031	-0.0954499	-0.0287253	0.0320468	0.0644723	0.180085	0.0316003	0.0732216	0.0291272	-0.0700979	0.21871	0.142687	-0.136635	-0.0545473	-0.0212443	0.0268143	0.0348371	-0.137202	0.0668956
68	4.77837	11.6714	4.45194	5.3114	6.76234	6.6355	10.3659	11.0162	0.935638	8.48396	10.0365	6.49153	2.39956	1.25855	1.29189	2.20452	1.38733	0.948311	9.30322	4.45194	10.3659	0.948311	0.638309	1.57023	4.98545	5.14777	5.14777		68	0.0677138	-0.0305491	-0.0523435	-0.0594908	0.00890674	-0.0603156	0.00648956	0.053301	0.0825721	0.0982309	0.00278206	0.273815	0.11841	-0.073823	-0.104961	0.00932148	0.105787	0.0591479	-0.0875865	0.0230923
69	4.69123	11.5331	4.65806	5.21739	7.00781	6.58659	10.3846	10.9698	1.05753	8.36286	9.94426	6.53896	2.58269	1.42473	1.23726	2.01922	1.50247	0.924716	9.16478	4.65806	10.3846	0.924716	0.67096	1.50309	4.92426	5.15495	5.15495		69	0.084542	0.0498385	0.00410537	-0.0334585	0.030999	0.0820326	0.0744271	-0.0078673	0.12019	0.0369465	0.0148045	0.212559	0.175176	-0.0591235	-0.0714862	-0.062649	-0.0416919	0.0324561	-0.110421	0.0728763
70	4.5573	11.5535	4.38385	5.04872	6.52362	6.46182	10.4497	10.6638	1.16974	8.2209	9.91678	6.05937	2.26133	1.24515	1.16305	1.85576	1.30184	0.847143	9.12539	4.38385	10.4497	0.847143	0.542899	1.50928	4.78909	5.01323	5.01323		70	0.0229185	0.0267809	-0.0485802	0.005386	-0.0241879	0.0559043	-0.0388359	-0.017767	0.0752356	0.0438862	-0.00238462	0.168304	0.091991	-0.147646	0.00635209	-0.138305	-0.00181645	-0.100627	-0.0491623	0.0493964
71	4.28355	11.4124	4.39503	5.13125	6.23025	6.43612	10.5303	10.6143	1.02747	8.19116	9.70492	6.52442	2.21968	1.19188	1.1571	1.75899	1.16038	0.859612	8.92239	4.39503	10.5303	0.859612	0.470887	1.66873	4.7633	4.97756	4.97756		71	-0.0044074	0.0641486	-0.0256586	0.0328056	-0.0252358	0.00738039	0.0291016	0.00989969	0.103575	0.0790734	-0.0476924	0.255276	0.0743782	-0.172923	0.00524299	-0.104487	-0.00181645	-0.0288221	-0.0797594	0.0844501
72	4.32451	11.6646	4.17031	5.02406	6.19346	6.41898	10.2991	10.3778	0.870244	8.36762	9.60743	6.4237	2.15145	1.07315	1.15723	1.9167	1.07944	0.865846	8.86196	4.17031	10.2991	0.865846	0.220932	1.21157	4.65981	4.89101	4.89101		72	-0.010097	0.115243	0.00273691	-0.0588379	0.0820817	-0.0223957	0.177956	0.01344	0.0719269	0.101652	-0.0272244	0.241862	0.170415	-0.0485463	-0.0191571	-0.0071537	-0.0653058	-0.0302005	-0.136684	0.0489534
73	4.24382	11.2683	4.37841	4.99726	5.93291	6.34495	10.3924	10.6267	1.00193	8.35193	9.54946	6.37714	2.03974	0.963473	1.05709	1.65261	1.00875	0.74637	8.95056	4.37841	10.3924	0.74637	0.294214	1.06758	4.59329	4.85424	4.85424		73	0.023239	0.0903463	-0.0157373	-0.0194222	0.0605134	-0.0325755	0.118637	-0.0363207	0.127167	0.0573746	0.00198718	0.26399	0.130549	-0.143957	-0.000806614	-0.0669846	0.0734366	-0.0319549	-0.0549842	0.0222616
74	4.26384	11.7366	4.35561	4.92507	5.87971	6.51622	10.2727	10.7658	0.748355	8.28457	9.35985	6.21435	1.80619	0.854263	1.07655	1.48333	0.929628	0.775331	8.7645	4.35561	10.2727	0.775331	0.695266	1.16254	4.58774	4.83447	4.83447		74	0.0134626	-0.0193343	0.0023948	-0.0581851	0.0268075	0.010604	0.0279862	-0.0536944	0.00431562	0.0860131	-0.00362661	0.308244	0.150779	-0.0509872	-0.0158298	-0.0947323	-0.0111582	0.0120301	-0.146452	0.0138997
75	4.16412	11.0511	4.20391	5.00046	5.52362	6.12111	10.1083	10.4227	0.947117	8.42398	9.50641	6.45377	1.74553	0.782227	0.997091	1.32948	1.00779	0.886837	8.68277	4.20391	10.1083	0.886837	0.452204	1.29152	4.47427	4.75101	4.75101		75	0.0373427	-0.0137269	-0.0660281	0.0989881	0.0589417	0.0200204	-0.0183533	-0.124435	0.125512	0.00303001	0.00963784	0.244425	0.0216589	-0.112985	-0.0526316	-0.0708866	0.0435948	-0.0245614	-0.0593829	0.106324
76	4.13214	11.7084	3.93808	4.9951	5.7282	6.4184	10.1045	10.5478	0.683864	8.20003	9.44242	6.3181	1.61048	0.752173	0.889514	1.21669	0.774809	1.03843	8.5732	3.93808	10.1045	1.03843	0.334845	0.981449	4.49643	4.71864	4.71864		76	0.0141037	-0.0698008	-0.027027	-0.0722213	0.0673245	0.0391924	0.0721963	0.0406477	0.144861	0.0586453	-0.0124199	0.202734	0.0297513	-0.110111	-0.0289373	-0.038153	-0.00804429	-0.000626566	-0.0486448	0.0465722
77	3.99628	11.4348	3.8944	4.63736	5.851	6.43487	10.6549	10.4907	0.779311	7.95578	9.29901	6.58357	1.55809	0.6941	0.855961	1.22499	0.890347	0.876973	8.50575	3.8944	10.6549	0.876973	0.391801	1.09187	4.43986	4.71872	4.71872		77	-0.0023239	-0.00623542	0.0171057	0.0796475	0.0647049	0.0599762	0.0366052	-0.0920475	0.0755952	0.053465	-0.0704953	0.241862	0.154231	-0.0419831	0.00604961	0.0201604	-0.0379725	-0.0879699	-0.0783362	0.0342231
78	4.01302	11.3599	3.98581	4.63164	5.40625	6.00433	10.1938	10.4057	0.704115	8.18597	9.60521	6.56512	1.4463	0.681709	0.789113	1.30319	0.876988	0.859138	8.48937	3.98581	10.1938	0.859138	0.116271	1.15327	4.36109	4.64704	4.64704		78	0.0326949	0.0224296	0.0355799	-0.03811	0.0357143	0.0257041	0.133746	0.0106864	0.115874	0.0395856	-0.0669184	0.253225	0.190051	-0.0407898	0.0372051	-0.0238457	0.00129747	-0.0689223	-0.0754253	0.094418
79	3.95786	11.4318	3.9447	4.62162	5.23581	6.17559	10.212	10.1614	0.611376	7.75433	9.21042	6.31517	1.35664	0.617718	0.803013	0.953838	0.735926	0.789615	8.50011	3.9447	10.212	0.789615	0.2115	1.33127	4.30304	4.56724	4.56724		79	0.0124209	0.0635205	-0.00205269	-0.0387629	0.0341425	0.019172	0.146725	-0.0612339	0.0932173	0.062164	-0.019226	0.217172	0.0710461	-0.0864613	0.0417423	-0.0659007	0.0734366	-0.0411028	-0.0928909	0.0924244
80	3.95172	11.0639	3.88198	4.73636	4.70094	6.2013	10.0118	10.2912	0.599897	7.90517	9.26106	6.01476	1.26451	0.555391	0.77127	0.959657	0.627306	0.938052	8.37315	3.88198	10.0118	0.938052	0.220932	1.20539	4.2166	4.50337	4.50337		80	-0.00873467	0.0473264	-0.0212111	-0.0133834	0.00576319	0.0102647	0.0151085	0.0726414	0.111199	0.00175936	0.108152	0.219223	0.109604	-0.0534281	-0.0553539	0.0229785	-0.0460168	-0.0305764	-0.0559545	0.0557648
81	3.6815	11.5895	3.71623	4.42788	5.0311	5.69789	10.3002	10.1321	0.510641	7.89736	9.19864	6.29672	1.11992	0.453209	0.699315	0.809599	0.627783	0.73256	8.18146	3.71623	10.3002	0.73256	0.150009	1.26369	4.17012	4.45746	4.45746		81	0.0757272	0.0623093	-0.0318166	-0.07622	-0.0295145	0.117492	0.0193673	0.0264866	0.0589081	0.146809	-0.0829152	0.259889	0.0405807	-0.00813626	0.00786449	0.0151745	0.0640948	-0.00388471	-0.0729672	0.0919814
82	3.62244	11.0999	3.62894	4.3432	5.02845	5.61529	10.1889	9.94349	0.489488	7.78826	9.07812	6.66497	0.983596	0.419364	0.620895	0.812802	0.664281	0.881866	8.14394	3.62894	10.1889	0.881866	0.438237	0.769876	4.09837	4.40097	4.40097		82	0.0319737	-0.0100036	-0.0383168	-0.0541864	0.0647049	0.0306244	0.158589	-0.0386809	0.0645904	0.077314	0.0108301	0.275352	0.104129	-0.0367216	-0.0248034	-0.0659007	0.0977424	-0.0710526	-0.108028	0.078857
83	3.39163	10.9109	3.39297	4.32568	5.09528	5.74746	9.89982	10.4427	0.485103	7.6426	9.23135	6.23855	0.915364	0.462918	0.642746	0.712175	0.619911	0.910906	8.08505	3.39297	9.89982	0.910906	0.229095	1.32818	4.05574	4.35879	4.35879		83	0.027967	0.115243	0.0222374	0.0655296	0.0589417	0.0281642	0.0118637	0.022094	0.106524	0.0616753	-0.0452581	0.262965	0.163632	-0.127251	-0.0191571	-0.0114893	-0.0883142	0.0419799	-0.00194062	0.0230923
84	3.19895	10.759	3.47437	4.16199	4.87971	5.83672	10.3301	10.3979	0.5919	7.78357	8.64015	6.10582	0.846567	0.352136	0.571179	0.585916	0.605598	0.820391	8.05355	3.47437	10.3301	0.820391	0.252313	0.883392	3.99759	4.31014	4.31014		84	0.0750861	0.102772	0.0191584	0.0294598	0.0551869	-0.0256193	0.0151085	-0.0415	0.0825721	0.0630437	-0.0428735	0.226912	0.174462	-0.0705685	0.00483969	-0.0849772	-0.0466223	-0.0432331	-0.069086	0.110754
85	3.20961	11.1679	3.39378	4.24882	4.71192	5.81842	10.0658	10.1089	0.451438	7.48289	8.74575	5.77545	0.926112	0.375254	0.625808	0.597424	0.417859	0.867661	7.9336	3.39378	10.0658	0.867661	0.208054	1.07641	3.9608	4.25988	4.25988		85	0.0677138	0.00744662	-0.0314745	0.0328056	0.0457562	0.0188327	0.0453255	-0.081361	0.109185	0.0660737	-0.00402404	0.211021	0.14471	-0.0844001	-0.0869127	0.0561457	0.0398754	0.0130326	-0.131315	0.116292
86	3.1079	11.0648	3.32238	4.17951	4.61228	5.58168	9.96269	10.2202	0.546885	7.3493	8.99778	5.64652	0.848476	0.334936	0.571502	0.606447	0.399889	0.837279	7.9663	3.32238	9.96269	0.837279	0.290586	1.28843	3.90963	4.23071	4.23071		86	-0.0444747	-0.0380406	-0.100239	-0.0146891	0.0278554	0.0306244	0.175826	-0.00989969	0.125512	0.0982309	0.0620995	0.321657	0.204927	-0.0840204	-0.0805606	-0.0518101	0.037367	0.0756892	-0.0895271	0.0326171
87	3.03272	11.2625	3.36973	3.90681	4.26452	5.51015	9.79334	9.49981	0.528312	7.51526	8.87739	5.6514	0.813123	0.274736	0.574218	0.429515	0.415553	0.791824	7.7674	3.36973	9.79334	0.791824	0.304553	0.960247	3.81388	4.13248	4.13248		87	0.010097	-0.0436479	-0.0502908	0.0535335	0.0826057	-0.057092	0.091665	-0.00950633	0.108897	0.11299	-0.0196234	0.155916	0.11365	-0.00450206	-0.0639242	-0.038153	0.0802699	-0.0502506	-0.0807297	0.0414221
88	3.02337	11.4211	3.28745	3.95896	4.18394	5.34196	9.85127	9.77346	0.502773	7.12905	8.79861	5.35869	0.864244	0.282782	0.564585	0.49745	0.351781	0.922506	7.80566	3.28745	9.85127	0.922506	0.19064	0.628975	3.741	4.10166	4.10166		88	-0.0293293	-0.0411358	-0.00342114	0.0541864	0.0220922	0.00619274	0.052829	0.00590048	0.0745882	0.0520966	-0.0240449	0.202734	0.0574795	-0.114992	-0.0387175	-0.143724	-0.0820863	-0.0266917	-0.0934084	-0.0091926
89	2.76188	11.0598	3.22016	3.91646	3.99166	5.49484	9.83141	9.42562	0.379079	6.82006	8.48626	5.03701	0.724104	0.362401	0.540083	0.400026	0.342557	0.851168	7.68706	3.22016	9.83141	0.851168	0.213858	0.809629	3.63473	3.99571	3.99571		89	-0.00200337	0.00744662	-0.0102634	0.0521462	-0.0241879	0.0799966	0.00750355	-0.00432702	0.0702726	0.104291	-0.0176362	0.284067	0.116387	-0.103168	0.00786449	-0.147626	-0.00994724	0.0134085	-0.0258102	0.0155056
90	2.66148	11.132	3.31032	3.8757	4.08443	5.32299	9.81984	9.02065	0.394041	6.91816	8.47959	4.6717	0.603549	0.358609	0.524955	0.419249	0.326336	0.83286	7.6264	3.31032	9.81984	0.83286	-0.00235806	1.07641	3.59176	3.96046	3.96046		90	0	0.0211735	0.0472118	0.0662641	0.0431366	0.0563285	0.0679375	-0.00354029	-0.0159678	-0.00430065	-0.138209	0.248014	0.0899679	-0.084834	-0.0553539	-0.0474745	-0.0995589	-0.00488722	-0.11676	0.0238675
91	2.55624	10.8691	3.05067	3.5955	4.11168	5.42572	9.56506	8.76258	0.39675	6.93179	8.52342	4.55351	0.433076	0.230627	0.483514	0.294887	0.35687	0.818182	7.65043	3.05067	9.56506	0.818182	0.224379	1.16873	3.5233	3.8784	3.8784		91	-0.00536902	0.00681859	-0.0126582	0.00334585	0.102602	-0.00771971	-0.00648956	-0.0410411	0.0535856	0.0434953	-0.0644841	0.141991	0.0771153	-0.0427967	0.0706796	-0.0407544	-0.0728311	-0.109398	-0.00148781	0.0959685
92	2.49687	10.6948	3.07228	3.62944	4.26452	5.32416	9.61636	9.19068	0.403844	6.5257	8.3168	4.42457	0.43746	0.23821	0.430696	0.323722	0.326813	0.899306	7.55046	3.07228	9.61636	0.899306	0.274442	0.806537	3.48621	3.85287	3.85287		92	0.0363811	-0.0672887	-0.0502908	-0.0227681	0.0615613	-0.0517475	0.131616	0.0351406	0.0709199	0.0456456	-0.0408863	0.227424	0.0629537	-0.0689412	-0.0071587	-0.0669846	0.0666032	0.00175439	-0.0447636	0.110311
93	2.26185	11.0891	2.98919	3.48685	3.78841	5.28747	9.74371	8.73637	0.422288	6.75639	8.23122	4.40905	0.482288	0.160255	0.463602	0.232052	0.29445	0.802557	7.46697	2.98919	9.74371	0.802557	0.295302	1.07641	3.46417	3.81902	3.81902		93	0.0373427	-0.0268258	-0.0136846	-0.0755672	0.0567586	0.0281642	0.00537416	0.00550711	0.116522	-0.0247288	-0.0673158	0.262452	0.0602166	-0.0607507	0.036096	-0.14806	0.0653923	-0.0907268	-0.116243	0.134234
94	2.36678	10.9285	2.99125	3.45112	4.19624	5.22018	9.93016	8.90639	0.381659	6.50845	8.04907	4.10484	0.462137	0.217218	0.413887	0.18844	0.254214	0.764678	7.43697	2.99125	9.93016	0.764678	0.174315	0.772968	3.41814	3.79295	3.79295		94	-0.0124209	-0.130226	0.00307903	-0.0742615	0.0194726	-0.019172	0.0539444	0.0382875	0.130547	0.0186688	-0.0464504	0.242888	0.163632	-0.0607507	0.0217786	-0.139389	-0.0852002	-0.0340852	-0.074455	-0.0115738
95	2.38872	10.4007	2.92352	3.30495	4.25486	5.37739	9.62844	8.90788	0.351606	6.30338	8.0157	3.96332	0.360461	0.145737	0.418283	0.225644	0.22694	0.794508	7.39642	2.92352	9.62844	0.794508	0.126791	1.25133	3.37655	3.73958	3.73958		95	0.0336565	0.00435134	0.0212111	-0.00865024	0.0184247	-0.0546318	-0.0550598	-0.0158002	0.129828	0.0447659	-0.0897213	0.138915	0.162323	-0.0105771	-0.0586812	-0.0288316	-0.017386	-0.0735589	-0.0511029	0.0374349
96	2.14887	10.8174	2.85455	3.2517	3.86754	4.97804	9.61519	8.58786	0.319876	6.15353	7.86993	3.76471	0.382592	0.165064	0.35525	0.224336	0.242684	0.806976	7.3076	2.85455	9.61519	0.806976	0.162706	0.426237	3.26134	3.63363	3.63363		96	0.0710794	0.00744662	-0.0413958	-0.0956422	0.0415648	-0.0460638	0.0776719	-0.110601	0.0372581	0.0395856	-0.0256347	0.152328	0.127811	-0.0660664	-0.0477919	-0.0882289	0.0989534	0.00112782	-0.0710266	0.0143427
97	2.10883	10.2595	2.8583	3.14301	3.81289	4.9896	9.42656	8.8646	0.402941	5.93072	8.06922	3.39255	0.458955	0.220917	0.381562	0.126259	0.208015	0.79364	7.2762	2.8583	9.42656	0.79364	0.130238	0.806537	3.21742	3.59828	3.59828		97	-0.0131421	-0.0398798	-0.00171057	-0.0581851	0.0351904	0.0179844	0.0291016	0.0378942	0.0272603	0.0317662	-0.073327	0.121487	0.091991	0.0301584	-0.0240976	-0.130718	-0.0198945	-0.037594	-0.0326024	0.0844501
98	2.06111	11.1846	2.87367	2.99328	3.4568	5.05565	9.58652	8.51836	0.386947	5.84405	8.11751	3.34893	0.345966	0.186055	0.330424	0.146136	0.311546	0.796717	7.24087	2.87367	9.58652	0.796717	0.237257	0.72394	3.20613	3.60837	3.60837		98	0.0322943	-0.0311771	0.0458433	-0.0876449	0.0751834	0.0811843	0.0442101	0.0011801	0.131195	0.0378262	-0.0504744	0.160017	0.173866	-0.0342265	-0.0594878	-0.0169087	0.00562235	0.0176692	-0.0846756	0.0509469
99	1.88416	10.72	2.7777	2.86175	3.47731	4.9456	9.33006	8.07172	0.386173	5.60136	7.88629	3.03506	0.440642	0.158591	0.36902	0.200013	0.170563	0.729877	7.25816	2.7777	9.33006	0.729877	0.2115	0.757509	3.08488	3.48783	3.48783		99	0.0350188	0.0224296	-0.142662	-0.0220336	0.0247118	0.00127248	0.031231	-0.0470071	0.124506	0.0630437	-0.1318	0.165741	0.0352255	-0.0563029	0.0428514	-0.125732	0.0591644	-0.0558897	-0.0331199	0.100786
100	1.82256	10.356	2.6335	2.77634	3.4732	4.8165	9.21479	8.95276	0.266864	5.55231	8.22311	2.81018	0.333946	0.26179	0.298552	0.0820583	0.190919	0.836884	7.1926	2.6335	9.21479	0.836884	0.227825	0.55212	3.07474	3.46539	3.46539		100	0.0400673	0.0616813	0.0776599	-0.0568794	0.0909885	-0.0497116	0.0884202	-0.0173736	0.0858807	0.0825921	-0.0456555	0.130713	0.127216	-0.0721957	-0.0188546	-0.0396705	0.0174725	0.0246867	-0.0938612	0.0414221
101	1.69018	10.8174	2.71748	2.71202	3.12942	4.5994	9.07411	8.55088	0.344641	5.40723	8.1569	2.88865	0.417945	0.112354	0.303142	0.141036	0.154819	0.833333	7.20582	2.71748	9.07411	0.833333	0.155814	0.800353	3.03622	3.43496	3.43496		101	0.0161872	0.0379957	-0.0369483	0.0254611	0.0378973	0.0188327	0.0658082	-0.0651675	0.104869	0.107321	-0.0636892	0.217172	0.0954421	-0.0481124	-0.0530349	-0.101236	0.0498227	0.0182957	-0.069086	0.0832318
102	1.56529	10.167	2.78351	2.67126	3.12399	4.94801	9.43821	8.51688	0.348123	5.22345	8.02015	2.95268	0.243018	0.217773	0.271464	0.0871584	0.163168	0.831992	7.0856	2.78351	9.43821	0.831992	0.195356	0.506184	3.00783	3.41687	3.41687		102	0.0885488	-0.0143549	0.0581594	-0.0588379	0.014146	0.0608246	0.031231	0.0462204	0.0599151	0.136839	0.0436683	0.21666	-0.0608116	0.00900412	-0.0289373	-0.0544114	0.0491307	-0.0474937	-0.0797594	0.0712704
103	1.53393	10.4523	2.64475	2.55652	3.23316	4.8551	8.97158	8.07172	0.416097	5.22665	7.89741	2.911	0.345966	0.130109	0.256659	0.152543	0.225111	0.719618	7.06733	2.64475	8.97158	0.719618	0.220932	0.625883	2.94709	3.35189	3.35189		103	0.0431124	0.0510946	-0.0153951	-0.109678	0.112557	0.0253648	0.031231	-0.00393365	0.115515	0.0929528	-0.0468975	0.182657	0.123765	-0.0399761	-0.0553539	-0.0169087	0.0224029	0.0256892	-0.0972896	0.0864437
104	1.53009	10.2332	2.61482	2.57798	3.27537	4.75903	9.37534	7.95264	0.3676	5.32474	7.85357	2.75201	0.329562	0.081191	0.323054	0.0102655	0.0943066	0.795849	7.05669	2.61482	9.37534	0.795849	0.140577	0.588781	2.94422	3.35068	3.35068		104	0.0272458	0.013054	0.0143688	-0.0568794	0.0783269	0.0608246	0.133746	0.0335672	0.114508	-0.0264881	-0.0533062	0.144126	0.115673	0.0150792	0.00675539	-0.0914806	0.0416919	-0.0946115	0.0141018	0.00714365
105	1.49458	10.5322	2.67049	2.39393	2.83618	4.60556	9.13758	7.73006	0.273056	5.30963	7.919	2.64836	0.283462	0.0876641	0.229829	0.0307964	0.0993957	0.723169	6.99311	2.67049	9.13758	0.723169	0.273173	0.518551	2.8969	3.28871	3.28871		105	0.0215562	-0.0336444	0.00786863	-0.043496	0.0746594	0.00373261	0.00537416	-0.00950633	0.150183	-0.00654872	-0.0609071	0.116788	0.108176	-0.00694294	-0.0030248	-0.0990679	-0.0491307	-0.0570175	-0.0160424	0.0398161
106	1.54658	10.5604	2.6535	2.20339	2.89348	4.57187	8.98097	8.13812	0.228815	5.08149	7.78291	2.41383	0.256311	0.147309	0.262736	0.00575389	0.201097	0.728535	7.04146	2.6535	8.98097	0.728535	0.111555	0.785336	2.87749	3.27344	3.27344		106	-0.0128215	-0.0118428	-0.00581594	-0.0508405	0.0468041	-0.042416	-0.0204827	-0.00708057	0.0655974	0.0456456	-0.0168414	0.172918	0.128526	-0.0314059	-0.0214761	-0.097984	0.118848	-0.0224311	-0.0277508	-0.0366597
107	1.37738	10.7143	2.54879	2.21845	2.89348	4.43612	8.91038	7.58477	0.314588	5.10342	7.56805	2.27719	0.282825	0.125301	0.271916	0.00516542	0.189011	0.823943	6.92957	2.54879	8.91038	0.823943	0.185924	0.564488	2.80837	3.21666	3.21666		107	0.0548922	0.0616813	-0.0626069	-0.0194222	0.0378973	0.0416525	0.251267	0.0201272	0.107243	0.138598	-0.0332356	0.225374	0.092705	-0.00976351	0.036096	0.0060698	0.0280253	0.00952381	-0.0214115	0.0111308
108	1.34416	10.5439	2.41878	2.04653	3.079	4.42938	8.65493	7.63114	0.339353	4.82105	7.62157	1.91578	0.196352	0.102645	0.288531	0.042958	0.0974873	0.929135	6.87253	2.41878	8.65493	0.929135	0.219663	0.634717	2.76279	3.15981	3.15981		108	0.0558538	-0.028037	0.011974	-0.0186878	0.0751834	0.0563285	0.08406	-0.0185537	0.0489103	0.062555	-0.0284664	0.147715	0.0541473	0.0106314	-0.0417423	-0.0385866	-0.0808754	-0.093609	-0.00827997	0.0334478
109	1.29123	10.1251	2.48187	2.09689	2.68744	4.47222	8.86452	7.33746	0.144976	4.68697	7.47514	2.16095	0.162837	0.132791	0.330424	0.0346541	0.107188	0.880603	6.81668	2.48187	8.86452	0.880603	0.256847	0.622792	2.71926	3.12463	3.12463		109	-0.00336565	0.0442311	-0.0283955	-0.0100375	0.0762312	0.00822871	0.18333	-0.0292401	0.125512	0.0647053	-0.0100353	0.226399	0.04665	-0.0387286	-0.0440613	-0.0849772	0.0398754	-0.0288221	-0.0433404	0.0370473
110	1.28119	10.279	2.39547	1.91463	2.84293	4.26244	8.87726	7.83208	0.361408	4.61386	7.28029	1.82179	0.2462	0.146754	0.26099	-0.09677	0.20062	0.790483	6.84239	2.39547	8.87726	0.790483	0.194087	0.408127	2.68943	3.10032	3.10032		110	0.00304512	0.0317603	-0.0314745	-0.0594908	0.0515194	0.0188327	0.135875	0.0683144	0.0429404	0.0430065	-0.0244423	0.200171	-0.0148756	-0.0550553	-0.0962896	-0.0953826	-0.0497362	-0.134085	-0.120124	0.0852254
111	1.27214	10.0171	2.3926	2.029	2.74606	4.36458	8.62852	6.98034	0.322456	4.47558	7.43575	1.93521	0.112989	0.174219	0.264417	0.0461619	0.207061	0.812342	6.77351	2.3926	8.62852	0.812342	0.31852	0.837456	2.65374	3.06533	3.06533		111	0.0255629	0.0267809	-0.00307903	-0.0173821	0.0983234	-0.0525959	0.061448	0.0386809	0.0129468	0.00351872	0.0584729	0.174455	0.0947281	0.0110111	0.0380117	-0.0708866	0.0839893	0.0190476	-0.0107381	-0.0689445
112	1.14534	9.78922	2.18862	1.87854	2.86476	4.40675	8.53806	6.97576	0.0742938	4.53137	7.25726	1.57955	0.243654	0.113464	0.242695	0.0192232	0.0642494	0.804293	6.73526	2.18862	8.53806	0.804293	0.075458	0.616608	2.57723	2.97011	2.97011		112	-0.00272458	0.00435134	-0.0215532	-0.0119961	0.0431366	-0.00814388	0.124011	-0.0130466	0.0199957	0.062164	-0.030851	0.140965	-0.0595026	-0.0534281	-0.0582779	-0.0598309	0.0255168	-0.0591479	-0.103629	0.0979621
113	1.17341	9.66755	2.34186	1.76165	2.5006	4.09849	8.41231	6.80265	0.175803	4.43746	6.96886	1.68906	0.236089	0.0699094	0.250065	-0.0192232	0.177958	0.74053	6.63396	2.34186	8.41231	0.74053	0.179031	0.564488	2.51677	2.91496	2.91496		113	0.0141037	0.0716401	-0.0711598	-0.0501877	0.112557	0.0477604	0.150984	-0.0951944	0.0345968	0.0895318	-0.00799841	0.314481	0.0399857	0.000813626	-0.0515225	0.0125732	-0.0640948	-0.0488722	-0.0841581	-0.00559309
114	1.13629	9.84484	2.27664	1.69198	2.86608	4.2349	8.42991	7.24471	0.193473	4.39104	6.93902	1.61928	0.171039	0.326891	0.224463	0.105139	0.146549	0.780224	6.63573	2.27664	8.42991	0.780224	0.247597	0.742049	2.5664	2.97204	2.97204		114	0.112429	0.0722681	0.0273691	-0.0909907	0.116224	0.0127248	0.0625634	0.0193405	0.102855	0.0964715	0.0364648	0.146689	0.0501012	-0.0362877	-0.020367	-0.151312	0.0964449	-0.101629	-0.082735	-0.0123491
115	1.06718	9.81944	2.13126	1.76847	2.44594	4.03119	8.24572	6.68517	0.190894	4.22246	6.75988	1.626	0.234179	0.148881	0.259891	0.0621812	0.178435	0.790088	6.63377	2.13126	8.24572	0.790088	0.131326	0.733216	2.46632	2.87196	2.87196		115	0.141438	0.109008	0.0174478	-0.0882977	0.112557	-0.0150153	-0.00223078	-0.0797876	0.0619291	0.0895318	-0.0584729	0.135839	0.0392717	-0.00244088	-0.00453721	0.00173423	0.0790589	-0.0453634	-0.0165599	0.058146
116	0.939696	9.76305	2.29201	1.54545	2.46778	3.95475	8.25511	6.72079	0.235909	4.23339	6.79482	1.35283	0.0637771	0.207509	0.279092	0.0121616	0.153944	0.76239	6.60915	2.29201	8.25511	0.76239	0.0487938	0.883392	2.4401	2.85302	2.85302		116	0.0663515	-0.0161942	-0.0171057	0.0100375	-0.00628711	0.00169664	0.0991685	0.0363207	0.0719269	0.204574	0.011625	0.183682	0.0730691	0.0122586	-0.0105868	-0.0288316	0.0746475	0.00739348	-0.0272333	0.0445786
117	0.961326	9.69964	2.05478	1.58223	2.48286	3.77741	8.17899	6.4255	0.384367	4.09093	6.67365	1.30823	0.167291	0.181154	0.214119	-0.0500196	0.143289	0.775805	6.49515	2.05478	8.17899	0.775805	0.123163	0.631625	2.38655	2.7879	2.7879		117	0.054171	0.042347	0.020869	-0.0514934	0.0831296	0.0669325	0.116508	0.00708057	0.0858807	0.0781937	-0.0252372	0.21666	0.0994883	0.0101974	-0.0447671	-0.0674182	-0.0236139	-0.0580201	-0.055437	-0.0203234
118	0.799256	9.72005	2.13251	1.54577	2.48141	3.96764	7.85195	6.10251	0.0963498	4.09611	6.32125	1.34013	0.141413	0.234418	0.193949	-0.0141232	0.101225	0.803425	6.48074	2.13251	7.85195	0.803425	0.309269	0.662544	2.35627	2.74048	2.74048		118	0.14312	-0.0467432	-0.00102634	0.0803003	0.0389452	0.00169664	0.155344	0.048974	0.000647342	0.0677353	0.0380545	0.137377	0.0155897	-0.0860273	0.0462795	-0.0619987	-0.0746475	-0.0657895	-0.144447	0.0832318
119	0.864828	9.62767	2.08677	1.41393	2.36549	3.59208	7.8034	6.28181	0.189118	6.52499	1.2239	0.358552	0.175236	0.192268	0.0121616	0.170563	0.856455	6.41275	2.08677	7.8034	0.856455	0.184836	0.410777	2.30896	2.65847	2.65847	2.65847		119	0.0199175	0.0198426	-0.0119961	0.0683723	0.0436885	0.103529	0.125221	0.0176221	0.102141	0.046053	0.245963	0.0392717	-0.0419831	-0.0406332	-0.073488	0.0161751	-0.00914787	-0.130345	-0.0338908	0.00742741
120	0.837062	9.27902	1.79726	1.32563	2.45005	3.81226	7.92966	5.91851	0.160362	6.4156	1.10571	0.107969	0.142963	0.245281	0.0974238	0.164997	0.821733	6.39925	1.79726	7.92966	0.821733	0.103392	0.570671	2.26445	2.60408	2.60408	2.60408
121	0.829935	9.04533	1.9497	1.31561	2.1445	3.92048	7.59817	5.77631	0.131607	6.26472	1.18711	0.237361	0.162937	0.240044	0.0891199	0.214933	0.83065	6.32281	1.9497	7.59817	0.83065	0.255759	0.478357	2.2401	2.56725	2.56725	2.56725
PEAK	6.18872	11.7366	8.25083	6.5659	10.402	8.8991	10.6549	13.9268	7.3044	9.99233	10.1369	9.98578	7.53397	8.02256	5.11669	4.78913	6.64051	6.41275	12.315	8.25083	10.6549	2.18284	6.3207	4.56095	6.98547	7.02345				0.14312	0.213709	0.0923709	0.0989881	0.131505	0.117492	0.251267	0.0908674	0.174135	0.204574	0.245963	0.715335	0.204927	0.0403558	0.0842912	0.0817256	0.15682	0.0756892	0.0305971	0.185624
[truncated: 7 more columns]

## Sheet: ORS-LTMR Apyrase (3H-I)
	CONTROL																																				APYRASE
seconds	LTMR1	LTMR2	LTMR3	LTMR4	LTMR5	LTMR6	LTMR7	LTMR8	LTMR9	LTMR10	LTMR11	LTMR12	LTMR13	LTMR14	LTMR15	LTMR16	LTMR17	LTMR18	LTMR19	LTMR20	LTMR21	LTMR22	LTMR23	LTMR24	LTMR25	LTMR26	LTMR27	LTMR28	LTMR29	LTMR30	LTMR31	LTMR32	LTMR33	AVERAGE		seconds	LTMR1	LTMR2	LTMR3	LTMR4	LTMR5	LTMR6	LTMR7	LTMR8	LTMR9	LTMR10	LTMR11	LTMR12	LTMR13
0 (ORS STIM)	-0.0275794	-0.0244005	-0.0179578	-0.0276743	-0.0114605	-0.0202578	0.0198486	-0.00591445	-0.00581891	0.0163562	0.0195357	-0.0179622	-0.0143469	-0.00267242	-0.00867347	0.0460976	0.0276336	0.0153666	0.0118121	0.0341415	0.044885	-0.0194728	0.0293144	-0.0423465	0.0521227	0.00768328	0.00590605	0.0170708	0.0224425	0.0872772	-0.0808924	-0.0258783	0.0408466	0.0043949		0 (ORS STIM)	-0.0472893	-0.0324049	-0.00747812	0.00164538	0.0985021	0.11867	0.0174048	0.0323464	0.0231787	0.0311224	0.0293214	-0.019041	-0.0307071
1	-0.0390741	0.0186365	0.0140515	-0.0142742	-0.003484	-0.0443782	0.044549	-0.00676404	0.00521645	0.00445205	0.0425585	-0.0155963	0.00219855	0.00488231	-0.00408163	0.0364083	0.0216654	0.00482893	-0.00996859	0.00173601	0.0438938	0.0969388	0.0732559	0.0534836	0.0568398	0.00241447	-0.0049843	0.000868005	0.0219469	-0.0159803	-0.0716192	-0.016851	-0.0102117	0.00889567		1	0.0501109	0.0180208	0.00741841	0.0220956	0.185224	0.135385	0.0291654	0.0377712	0.0662697	0.0452753	0.0156637	-0.0155245	-0.0137632
2	-0.0331746	-0.00299124	0.0265386	-0.0281919	-0.0116439	-0.0186624	0.0365361	-0.0196713	-0.0163253	-0.0341918	0.0181293	-0.0060782	-0.0256497	-0.0164585	0.00274725	0.0356342	0.0240499	-0.0315934	-0.0506623	-0.00211215	0.0383717	0.0393282	0.0477939	-0.0184538	0.0399344	-0.0157967	-0.0253311	-0.00105607	0.0191858	0.155501	-0.125582	0.011585	0.003899	0.000472984		2	-0.0119105	0.0121073	-0.0208512	0.03367	0.144782	0.167681	0.0376686	0.0153539	0.0642912	0.0264047	-0.00102433	0.00873127	-0.018565
3	-0.0315476	-0.0214092	0.0015644	-0.0116747	-0.0389658	-0.0427828	0.035948	0.001111	0.00996268	-0.00847945	0.0218091	-0.00416368	-0.0098089	-0.00534485	-0.00433673	0.0361414	0.0258077	-0.0292473	-0.0458146	0.0302355	0.0402832	0.0553571	0.0766869	0.00621601	0.0580704	-0.0146237	-0.0229073	0.0151178	0.0201416	0.193608	-0.115214	-0.0145941	-0.01671	0.0057708		3	0.0198624	-0.0111603	-0.00533772	0.0100327	0.234464	0.231819	0.0295131	0.0255526	0.0347202	0.0748486	-0.0270166	-0.0287113	-0.0126927
4	-0.0145503	-0.00472213	-0.0249836	-0.0347711	-0.0277803	-0.050424	0.036095	-0.000446579	-0.00504012	-0.0156027	0.00429631	-0.0118529	-0.012853	0.00651403	-0.00627943	0.0359545	0.028056	0.0027566	-0.031442	-0.0116602	-0.136708	0.0180697	-0.0264251	-0.000712251	0.0367701	0.0013783	-0.015721	-0.0058301	-0.068354	0.170867	-0.140809	0.0579252	0.0737096	-0.00529018		4	-0.0358684	0.0103623	0.0476702	0.0242151	0.429188	0.254386	0.0426468	0.0115839	0.0365669	0.0162301	-0.0153649	-0.00747253	-0.0102153
5	-0.0254365	-0.0117465	0.0187354	0.0255924	0.0110938	-0.0367999	0.0258031	-0.00535895	-0.0136656	-0.00712329	0.00739813	-0.00896554	-0.0288911	-0.00281375	-0.010832	0.0401452	0.0395018	0.0194526	-0.0371432	0.0540767	0.00849558	0.000637755	0.00409318	-0.0218208	0.107761	0.0097263	-0.0185716	0.0270384	0.00424779	0.0510141	-0.145018	0.00391183	0.032306	0.00354075		5	-1.39223e-05	0.000303643	0.00571804	0.0181595	0.385043	0.345074	0.0380229	0.00621172	0.0606785	0.0560132	0.000953489	-0.040959	-0.0253854
6	-0.0358201	-0.0288874	0.0195129	0.00258799	-0.00137526	-0.0364745	0.0449901	-0.00676404	-0.0260381	-0.0117397	-0.00100183	-0.0166859	-0.0225774	-0.00159318	-0.0103022	0.0442558	0.0405374	-0.0619941	0.0548955	0.0125571	0.0475044	0.00693027	-0.0275086	-0.0516058	0.101843	-0.0309971	0.0274478	0.00627857	0.0237522	0.143208	-0.134923	0.0791394	0.00259933	0.00459853		6	0.0161034	0.000860904	0.0183304	0.0375494	0.513814	0.373383	-0.00776524	-0.00779152	0.0256799	0.0518237	-0.000682885	0.00891109	-0.00626988
7	-0.0556614	-0.00265515	-0.0390351	0.0146998	0.0247547	-0.0302922	0.0459457	-0.00304981	-0.01706	-0.00543836	0.0321742	-0.0119774	-0.0403349	-0.0163172	-0.0258046	0.0377696	0.0409734	0.000821114	0.0301447	0.0419825	-0.0940885	0.0316327	0.102811	-0.0644263	0.151153	0.000410557	0.0150724	0.0209913	-0.0470442	0.0860479	-0.171777	0.0496502	0.0493873	0.00458971		7	0.0236655	0.0079145	-0.0136826	0.0200256	0.57598	0.4616	0.0590099	0.0299716	0.0121769	0.0595691	0.0219804	-0.0294505	-0.0115916
8	-0.0395767	-0.0130069	0.0359063	0.0192892	0.0160447	-0.0280985	0.0310961	-0.00721062	-0.0103153	-0.00386301	0.03832	-0.00887215	-0.0118947	-0.007786	-0.0149529	0.0478593	0.0605404	-0.024653	-0.0232145	0.0784966	0.0269027	0.0376276	0.00638055	-0.0496633	0.0786089	-0.0123265	-0.0116073	0.0392483	0.0134513	0.165335	-0.159561	0.0547657	-0.00297066	0.00970606		8	-0.000378222	0.023014	-0.0199733	0.0182488	0.760696	0.508666	0.0551747	0.0214034	0.029554	0.0788269	0.0589842	-0.023996	-0.045449
9	-0.0268651	-0.0409868	0.00546136	0.0242121	0.0157697	-0.0205307	0.0330074	-0.0158699	-0.00108737	0.033	0.0779694	-0.0124054	-0.0169683	-0.00806866	0.00990973	0.024984	0.0541226	-0.0340958	-0.00440393	0.0458885	-0.106195	0.00701531	0.00638055	0.0027195	0.0765873	-0.0170479	-0.00220197	0.0229443	-0.0530973	0.109404	0.0654941	0.00993004	0.0928333	0.0108427		9	-0.0520275	0.0166026	0.0226333	0.0682858	0.812454	0.6694	0.00701582	0.0193003	0.0413569	0.0832629	0.00396927	0.0116683	-0.01569
10	0.000502646	0.0103517	-0.071822	0.0236945	-0.0115522	-0.0401902	0.0507976	-0.024649	-0.00276251	0.0448493	0.0725364	-0.00954145	-0.0176729	-0.00628276	-0.011617	0.0179906	0.0697652	0.0513783	0.108664	0.0362537	0.0983363	-0.0153486	-0.0142659	0.042735	0.0522692	0.0256891	0.0543322	0.0181268	0.0491681	0.362631	0.188681	-0.00240728	0.103973	0.0380186		10	-0.0241969	0.02322	-0.0221712	0.0422516	1.09701	0.777586	0.0417357	0.0440316	0.0485505	0.0529151	0.0219804	-0.0288711	-0.0497003
11	0.000198413	0.105551	-0.00936768	0.0119278	0.0106354	0.0158074	-0.0818202	-0.0126785	0.0146942	0.329041	0.0443888	0.00644398	-0.0904222	0.00314781	-0.0183281	0.0435618	0.0750385	0.0569697	0.0231804	0.107054	-0.0186903	0.00926871	0.0791549	-0.0800958	0.12036	0.0284848	0.0115902	0.053527	-0.00934513	0.195452	0.906481	-0.0454374	0.06127	0.0590013		11	-0.0260834	0.0263227	0.0176295	0.0136842	1.26175	0.913701	0.0338905	-0.0125897	0.0676765	0.074743	0.0460094	-0.0186214	-0.00816614
12	0.0499603	0.332751	0.0288806	0.0275017	0.0341982	-0.0328848	0.0520473	-0.0131251	-0.0145032	0.0198904	0.0590695	0.00231143	0.00797677	0.00408572	-0.00928179	0.0499947	0.0824783	0.00893451	0.172539	0.0732018	-0.00424779	0.0533588	0.0475531	0.0252525	0.0837362	0.00446725	0.0862693	0.0366009	-0.00212389	0.410572	1.51406	-0.0249756	0.06127	0.0978128		12	-0.0537052	0.0170389	0.0182951	0.0380706	1.50542	1.05749	0.0318822	0.014348	0.048729	0.0952683	0.0909945	0.00555445	-0.0147419
13	0.243188	1.25829	-0.0140515	0.0533586	-0.0046759	-0.047695	0.0746159	-0.023538	0.00216005	0.0357671	0.0460842	0.011705	0.00439709	-0.0195935	-0.0175628	0.0552797	0.082015	0.261838	0.204663	0.199988	-0.011823	-0.0153486	-0.0199843	-0.0255763	0.085875	0.130919	0.102332	0.0999942	-0.0059115	0.518132	1.70442	0.00270819	0.101745	0.153749		13	-0.0230785	-0.0114035	0.0263658	0.0829072	1.72331	1.1868	0.0370041	0.0353802	0.0585215	0.114139	0.226718	-0.0251748	-0.0262112
14	1.23504	2.03371	0.0499578	0.0768001	0.00366737	-0.0134877	0.373447	-0.00204773	0.0775561	0.0287534	0.0645603	0.013137	0.00315689	-0.0144928	-0.0175039	0.0509022	0.0955184	1.62375	0.210228	0.149442	0.0265487	0.0226616	0.0356949	0.0394975	0.0854062	0.811877	0.105114	0.0747208	0.0132743	0.411801	1.7847	0.262845	0.126439	0.298263		14	-0.0234846	0.0144341	0.0427593	0.0748793	1.6967	1.27954	0.0379788	0.00436828	0.0472414	0.147303	0.225395	-0.0251748	0.00330316
15	1.94618	2.07653	0.11007	0.0860478	0.0143027	-0.0204572	2.30729	0.00408457	0.19486	0.0680548	0.0442347	0.0149581	0.0241558	-0.00370028	-0.00814364	0.07287	0.103244	3.34194	0.331695	0.272525	-0.0619469	0.0299745	0.204539	-0.0430588	0.0926724	1.67097	0.165847	0.136262	-0.0309735	0.583282	1.66586	3.00278	0.119569	0.561106		15	-0.002209	0.0270615	0.0298616	0.0942934	1.91035	1.38447	0.0267522	0.0519671	0.0118667	0.136354	0.346436	-0.0493506	0.0202165
16	2.03194	2.07676	0.183447	0.107844	-0.0117356	-0.012753	2.69147	0.0658323	0.794957	0.114041	0.0610346	0.0444463	0.0317944	-0.00445832	0.0369309	0.0987882	0.118097	3.50903	0.430015	0.352121	0.0252035	-0.0715561	0.109372	-0.013468	0.13249	1.75452	0.215008	0.17606	0.0126018	0.582053	1.72208	3.51027	0.124211	0.636317		16	-0.0488672	0.0476022	0.00880923	0.0651144	2.11556	1.43381	0.0511712	0.000296086	0.0385773	0.224581	0.375758	0.0168831	0.0162711
17	2.11447	2.04121	0.405152	0.122452	0.0130192	0.000661265	2.69838	0.144343	2.0238	0.269356	0.0623832	0.0241416	0.0543717	0.00520352	0.318485	0.111147	0.163321	3.56575	0.427728	0.453446	0.288071	0.0702381	0.214772	-0.0223388	0.156046	1.78287	0.213864	0.226723	0.144035	0.562999	1.68088	3.41187	0.20052	0.725738		17	-0.00149664	0.0283342	0.0135632	0.0903729	2.14037	1.5349	0.0802501	0.0427134	0.0673153	0.21152	0.56752	-0.0259341	-0.000244678
18	2.25234	2.06651	0.778295	0.169933	0.0356652	0.0149467	2.69448	0.227505	2.08968	0.546151	0.224699	0.0299163	0.0715373	0.00801727	1.2242	0.151666	0.21262	3.59492	0.521166	0.755078	0.486726	0.0604167	0.308614	-0.0843693	0.160704	1.79746	0.260583	0.377539	0.243363	0.341119	1.61114	3.6204	0.253992	0.821424		18	-0.00770134	0.0367804	0.000510776	0.0803728	2.21136	1.57672	0.0465049	0.0194687	0.0658128	0.160365	0.570166	0.0165435	0.0129985
19	2.28205	2.05431	1.25059	0.203577	0.01742	0.0706189	2.68852	0.454008	2.08145	1.42999	0.42703	0.0368194	0.145668	0.046382	3.56927	0.213085	0.24535	3.60761	0.537382	1.15722	1.35696	0.0332483	0.378439	-0.0201373	0.224752	1.8038	0.268691	0.578612	0.678478	0.60295	1.64745	3.47025	0.257891	1.02423		19	-0.0001253	-0.0262122	0.0689968	0.115069	2.21997	1.70354	0.0528546	0.0486473	0.0833684	0.159203	0.660862	0.030989	-0.0158123
20	2.28032	2.00276	1.36378	0.248114	0.0484093	0.143295	2.67654	0.831966	2.05742	2.23064	1.10092	0.0370295	0.33852	0.0379792	3.87989	0.310565	0.318999	3.60628	0.588045	1.78667	2.48411	0.0624575	0.502558	0.0428645	0.263543	1.80314	0.294022	0.893337	1.24205	0.60295	1.60988	3.54021	0.273487	1.19705		20	-0.0135881	0.0165061	0.0471351	0.120107	2.42846	1.68649	0.0501753	0.0257311	0.0647821	0.326039	0.671874	-0.0224975	0.0415929
21	2.27798	1.97456	1.3669	0.307361	0.0926928	0.286391	2.67559	1.03647	2.03268	2.27126	2.21445	0.0459951	0.448447	0.0829093	3.8804	0.443012	0.438499	3.61347	0.572511	2.63061	2.68404	0.135672	0.733763	0.0373608	0.271103	1.80674	0.286256	1.3153	1.34202	0.46343	1.55383	3.68299	0.412737	1.31568		21	0.0230506	0.063587	0.0249639	0.097595	2.32211	1.69657	0.048794	0.0368749	0.0348349	0.124771	0.616176	0.00437562	-0.0152924
22	2.25865	1.96454	1.36456	0.310812	0.173467	0.56408	2.6603	1.10888	2.01478	2.26011	2.39137	0.0605874	0.729269	0.121878	3.89802	0.72926	0.583221	3.59808	0.685887	2.94601	4.04687	0.157611	0.847649	0.010101	0.35226	1.79904	0.342943	1.47301	2.02343	0.556238	1.50137	3.37922	0.488489	1.43642		22	8.35337e-05	0.0027514	0.0268412	0.124533	2.40868	1.71915	0.0591324	0.0107402	0.0416523	0.142093	0.62787	-0.0212388	0.019666
23	2.27015	1.91838	1.36456	0.342639	0.274503	0.963735	2.6442	1.12929	1.97893	2.24049	2.42094	0.0698954	0.909493	0.139685	3.89872	1.09609	0.731131	3.61046	0.666974	3.06591	7.90924	0.251148	1.36062	0.0137918	0.479154	1.80523	0.333487	1.53296	3.95462	0.532883	1.57504	3.66659	0.476792	1.68569		23	0.0220018	0.0353866	0.0124223	0.123042	2.32263	1.70729	0.0234867	0.0192496	0.0440388	0.203985	0.583824	-0.0211389	-0.0109188
24	2.25011	1.86279	1.36768	0.322659	0.530577	1.15698	2.60597	1.13323	1.94575	2.22755	2.32623	0.100388	1.56542	0.198864	3.89872	1.61814	0.884697	3.60061	0.77994	3.10546	8.26251	0.332526	2.14218	0.147177	0.52193	1.8003	0.38997	1.55273	4.13126	0.448679	1.49021	3.62386	0.527664	1.78342		24	0.0128456	0.0321024	-0.0133156	0.121966	2.36341	1.73482	0.0141965	9.32874e-05	0.0270209	0.182686	0.576184	-0.00233766	0.00807438
25	2.2327	1.85094	1.34114	0.336496	0.747043	1.21152	2.58796	1.13022	1.91931	2.1877	2.18827	0.123883	1.91879	0.250912	3.9085	2.27456	1.1038	3.59099	0.90168	3.15954	8.24092	0.464031	3.19533	0.25123	0.788784	1.79549	0.45084	1.57977	4.12046	0.617701	1.5272	3.54337	0.567583	1.88208		25	-0.00698898	0.0187235	0.0137534	0.142326	2.43487	1.74384	0.0440411	0.0345772	0.0220184	0.173884	0.57452	-0.0213986	0.0117446
26	2.20981	1.78313	1.28649	0.332356	1.05556	1.21677	2.5659	1.12237	1.88752	2.14867	1.98813	0.174291	1.98112	0.312339	3.89898	2.8426	1.28027	3.58356	1.1879	3.08938	8.33041	0.704422	4.39427	0.385651	0.981278	1.79178	0.593951	1.54469	4.1652	0.379226	1.33151	3.55104	0.749907	1.96517		26	-0.00598194	0.0658044	0.0107219	0.191938	2.48106	1.71402	0.104458	0.0220381	0.0741985	0.174095	0.448485	0.00621379	0.0170663
27	2.18468	1.75942	1.30601	0.366943	1.30274	1.19763	2.5004	1.09677	1.85043	2.14275	1.76865	0.232746	1.77217	0.368422	3.88883	3.16942	1.46045	3.56626	1.53639	3.22869	8.23469	0.923852	5.79372	0.535483	1.34956	1.78313	0.768196	1.61435	4.11735	0.562999	1.39745	3.61529	0.950427	2.0711		27	-0.0173193	0.0595513	0.02708	0.198834	2.39045	1.74076	0.0427268	0.0546968	0.0152839	0.143325	0.498165	-0.00251748	0.0263641
28	2.15466	1.7203	1.23029	0.392892	1.41304	1.1902	2.398	1.07201	1.8098	2.09404	1.5906	0.281636	1.49687	0.441245	3.89888	3.35722	1.64504	3.57703	2.02786	3.09453	8.09338	1.4716	6.49792	0.681494	1.55896	1.78851	1.01393	1.54726	4.04669	0.543946	1.4045	3.5867	1.16859	2.12999		28	-0.0247561	0.03472	0.0194957	0.197505	2.45769	1.67369	0.0573348	0.0381261	0.0305018	0.170786	0.349765	-0.0401998	0.0185955
29	2.13604	1.66989	1.15066	0.418576	1.48712	1.17346	2.2487	1.04624	1.77134	2.03833	1.40853	0.320152	1.25204	0.514814	3.87437	3.42483	1.83049	3.56368	2.73225	3.18902	8.00262	2.01794	6.81376	0.765022	2.02277	1.78184	1.36612	1.59451	4.00131	0.456669	1.29448	3.48695	1.24842	2.18494		29	0.00318588	0.0650285	0.0239645	0.164177	2.47097	1.7338	0.0340782	-0.00689515	0.0410297	0.15959	0.336406	-0.0211389	0.0162711
30	2.07713	1.63317	1.0726	0.427996	1.51921	1.1241	2.10909	0.984871	1.75512	1.99875	1.23372	0.395791	1.03966	0.648885	3.87184	3.46506	1.9359	3.53744	3.57333	3.25273	8.20453	2.65965	6.80329	0.933178	2.45686	1.76872	1.78667	1.62637	4.10227	0.529195	1.26423	3.45415	1.44207	2.26326		30	0.0225471	0.034442	0.028316	0.180569	2.39889	1.64012	0.0409634	0.00286554	0.0110825	0.114984	0.289074	0.0333267	0.0174945
31	2.01272	1.54926	0.908665	0.427134	1.52104	1.09806	1.92656	0.932381	1.69964	1.93645	1.07572	0.485229	0.877022	0.750026	3.86988	3.45494	2.0047	3.54931	4.06964	3.19027	7.9571	3.16144	7.04539	1.12989	2.91541	1.77465	2.03482	1.59513	3.97855	0.30547	1.18704	3.43038	1.51894	2.28403		31	-0.00606779	0.0672587	0.0254504	0.209641	2.47209	1.59676	0.0175779	0.0319327	0.0206774	0.130087	0.289415	-0.0331469	0.0199413
32	1.92419	1.51323	0.815766	0.440108	1.53534	1.05494	1.75373	0.875829	1.65857	1.87812	0.969078	0.562323	0.70982	0.812905	3.86036	3.43997	2.05487	3.54471	4.53748	3.1339	7.88595	3.4625	7.05195	1.32589	3.16117	1.77236	2.26874	1.56695	3.94297	0.591887	1.19747	3.44482	1.64296	2.31488		32	0.00612116	0.0582064	0.0317035	0.195288	2.47516	1.58762	0.0746221	0.0397323	0.0411614	0.109386	0.199701	0.0147053	-0.0255077
33	1.84971	1.47236	0.755663	0.445123	1.47712	1.02949	1.62347	0.769663	1.66024	1.87807	0.901975	0.626405	0.607165	0.874011	3.84674	3.40674	2.11543	3.53435	4.84446	2.97532	7.64927	3.54668	6.84247	1.64005	3.55319	1.76717	2.42223	1.48766	3.82464	0.551936	1.09554	3.52185	1.64222	2.31026		33	-0.00178901	0.0512505	0.0211607	0.198394	2.45974	1.60614	0.0808934	0.0255019	0.0324973	0.136671	0.222407	-0.0345854	0.023642
34	1.71947	1.391	0.640909	0.43354	1.44999	0.983594	1.48136	0.668584	1.65004	1.83589	0.860611	0.696969	0.514882	0.933601	3.82567	3.35717	2.10958	3.49842	4.88243	2.95781	7.56078	3.76012	6.72877	1.69658	3.68548	1.74921	2.44121	1.47891	3.78039	0.379226	1.14779	3.44753	1.68381	2.2858		34	0.0135858	0.0539891	0.0297555	0.206773	2.37367	1.55538	0.0603178	0.0431373	0.0438263	0.134735	0.173367	0.00789211	0.0349584
35	1.61202	1.34403	0.540206	0.414079	1.43247	0.926001	1.43983	0.555719	1.63619	1.81393	0.828995	0.726427	0.407661	1.04502	3.82588	3.30536	2.11514	3.4573	4.92595	2.89069	7.46804	3.75468	6.77481	2.24268	3.80595	1.72865	2.46298	1.44534	3.73402	0.299939	1.32815	3.4385	1.70405	2.28578		35	0.00322765	0.0646899	0.0415586	0.19237	2.40189	1.52173	0.0910865	0.0360393	-0.00377634	0.0528095	0.182714	-0.00577423	-0.0046183
36	1.48484	1.24458	0.561283	0.421774	1.38141	0.887994	1.33934	0.454945	1.60364	1.77353	0.775995	0.754638	0.324934	1.15602	3.77123	3.26981	2.13663	3.47869	4.85313	2.68014	7.2812	3.79056	6.67158	2.51638	3.78536	1.73935	2.42657	1.34007	3.6406	0.381684	1.20346	3.35921	1.58596	2.24474		36	0.0158644	0.0134638	0.0608177	0.208199	2.43216	1.53932	0.0637775	0.0109085	0.0342952	0.128045	0.15335	0.0120879	0.0189931
37	1.38329	1.21708	0.484778	0.391764	1.344	0.798776	1.28905	0.374724	1.60226	1.76066	0.747211	0.77692	0.251423	1.18846	3.75237	3.23385	2.11153	3.45222	4.83081	2.44413	6.97904	3.70638	6.69446	2.78263	3.89306	1.72611	2.4154	1.22206	3.48952	0.24032	1.19392	3.48379	1.55477	2.20657		37	0.00437392	0.0282365	0.0418571	0.205925	2.31921	1.51675	0.0772736	-0.00036301	0.0497426	0.110337	0.137687	0.00125874	-0.0259359
38	1.31796	1.06514	0.363775	0.393754	1.28752	0.723318	1.23113	0.308292	1.63544	1.75745	0.691533	0.787652	0.216923	1.27924	3.70777	3.17291	2.10497	3.39908	4.7783	2.27724	6.82166	3.67049	6.53892	2.96102	3.83235	1.69954	2.38915	1.13862	3.41083	0.365704	1.13571	3.45896	1.50501	2.16447		38	-0.0103025	0.0643863	-0.00841785	0.235796	2.24219	1.51915	0.0426827	0.0421578	0.0423387	0.1297	0.125694	-0.0243357	-0.0458772
39	1.1687	1.02532	0.349724	0.377237	1.22004	0.676085	1.11747	0.235129	1.59604	1.68292	0.670417	0.78373	0.200039	1.31666	3.65912	3.07631	2.09709	3.38813	4.4732	2.10135	6.95313	3.63482	6.42334	3.05186	3.94673	1.69407	2.2366	1.05068	3.47657	0.34665	1.05868	3.40014	1.48645	2.12044		39	0.0324714	0.0213167	0.0884328	0.256402	2.21127	1.46142	0.0324161	0.0520016	0.0532576	0.110653	0.136364	0.0163836	-0.0461218
40	1.07245	0.921387	0.277124	0.363653	1.19144	0.5939	1.06778	0.181747	1.59456	1.73641	0.684751	0.788718	0.166498	1.33405	3.61095	3.04105	2.09027	3.34084	4.44845	1.79842	6.40312	3.48686	6.34298	3.17696	3.88286	1.67042	2.22423	0.89921	3.20156	0.364474	1.02029	3.40495	1.46138	2.05587		40	0.0125092	0.0731361	0.0260695	0.276378	2.33163	1.48444	0.0591977	0.0240397	0.0426001	0.139382	0.14204	-0.0257542	-0.0305848
41	0.997765	0.865898	0.225602	0.344974	1.13331	0.511661	0.960229	0.122679	1.59081	1.71238	0.654889	0.778196	0.138142	1.38437	3.53342	2.91082	2.05884	3.32379	4.34689	1.70355	6.13409	3.42823	6.16848	3.338	3.86127	1.6619	2.17344	0.851774	3.06704	0.252612	0.936285	3.33664	1.35555	1.99586		41	0.0196118	0.0472147	0.0513319	0.247607	2.25973	1.49084	0.0746792	0.0340276	0.05571	0.15012	0.0673496	-0.0143457	-0.021287
42	0.927249	0.802477	0.269321	0.335553	1.03438	0.483563	0.876645	0.106057	1.56404	1.71749	0.651016	0.765799	0.1433	1.38399	3.49851	2.83344	2.00655	3.30585	4.02738	1.49592	5.96821	3.35293	6.00945	3.25531	3.88307	1.65292	2.01369	0.74796	2.98411	0.309773	0.89625	3.37742	1.23115	1.93669		42	0.0200017	0.074396	0.00394691	0.254593	2.1309	1.39448	0.0633089	0.00812817	0.107267	0.14498	0.0523261	-0.00695305	-0.0300343
43	0.812474	0.780379	0.204525	0.278813	0.939397	0.416135	0.788135	0.0820835	1.54712	1.72266	0.620961	0.761658	0.0915779	1.3853	3.42327	2.74562	1.97407	3.32137	4.06978	1.32351	6.09211	3.26969	6.05574	3.26334	3.77566	1.66068	2.03489	0.661753	3.04605	0.204671	0.830379	3.28188	1.14519	1.8973		43	0.00684976	0.107214	0.0621621	0.19299	2.26728	1.43347	0.0817097	0.0327682	0.0237354	0.127869	0.0686726	-0.0214785	-0.0186873
44	0.780119	0.636614	0.155344	0.303554	0.895847	0.364913	0.723223	0.0612576	1.53021	1.73271	0.573875	0.748288	0.0804442	1.36679	3.31405	2.69034	1.95443	3.29781	3.87775	1.06935	5.66074	3.13491	5.55746	3.22734	3.80314	1.64891	1.93887	0.534677	2.83037	0.317763	0.776588	3.16347	1.16339	1.81559		44	0.00704467	0.0536134	0.0633384	0.24019	2.31282	1.36351	0.0524578	0.0330643	0.0698654	0.0902338	0.0713615	0.00463536	-0.00737093
45	0.768214	0.574235	0.131148	0.270002	0.833318	0.30373	0.659928	0.0311516	1.51374	1.72738	0.590174	0.71083	0.101725	1.40107	3.24235	2.61456	1.91997	3.23842	3.56582	0.944245	5.56602	3.02449	5.56197	3.17806	3.72257	1.61921	1.78291	0.472123	2.78301	0.49662	0.710238	3.16091	1.04456	1.7656		45	0.0476095	0.0661442	-0.010545	0.212714	2.13532	1.3258	0.0843466	0.0303853	0.0629184	0.10319	0.0783611	-0.00981019	-0.0387509
46	0.693836	0.571933	0.140515	0.27994	0.731824	0.251448	0.640667	0.00892069	1.45615	1.69597	0.535343	0.712472	0.0760753	1.38095	3.14872	2.54927	1.86523	3.22721	3.33012	0.770413	5.3268	2.83082	5.51321	3.08515	3.7262	1.61361	1.66506	0.385206	2.6634	0.350338	0.69768	3.1752	1.05793	1.70175		46	0.133798	0.0753291	0.0367339	0.232276	2.12398	1.38637	0.101771	0.0564956	0.0581942	0.126989	0.0550149	-0.0481718	0.00397602
47	0.658532	0.516578	0.149105	0.256246	0.708811	0.209002	0.566934	0.016872	1.43874	1.71136	0.52625	0.69946	0.100598	1.34653	3.05628	2.49124	1.82146	3.19982	3.23751	0.667525	5.11929	2.73614	5.34473	3.05374	3.67009	1.59991	1.61875	0.333763	2.55965	0.327597	0.654804	3.09637	0.944671	1.64965		47	0.124001	0.0725905	0.0526519	0.219446	2.04363	1.31146	0.0638934	0.0525512	0.0476345	0.149345	0.0419974	-0.00485514	-0.0133655
48	0.619048	0.451544	0.103044	0.260571	0.662052	0.175844	0.524737	0.00155758	1.41178	1.70819	0.529429	0.678151	0.0646034	1.35722	2.95936	2.42422	1.7716	3.2009	3.0311	0.617991	4.79908	2.62585	5.08692	2.99437	3.62922	1.60045	1.51555	0.308995	2.39954	0.392747	0.564912	3.02174	0.947456	1.58908		48	0.141262	0.0632229	0.0815628	0.218102	2.09217	1.34025	0.0984043	0.054494	0.0382351	0.141001	0.0976953	-0.0116683	-0.0614142
49	0.569696	0.383854	0.0117096	0.26991	0.630971	0.141962	0.497317	0.000969404	1.36014	1.70945	0.505289	0.656414	0.0395738	1.30222	2.89097	2.34892	1.73631	3.11167	2.79342	0.496354	4.41232	2.44162	4.95973	2.91939	3.60241	1.55584	1.39671	0.248177	2.20616	0.244007	0.566863	3.03618	0.852766	1.5121		49	0.188343	0.0996635	0.0220983	0.214768	2.03216	1.31433	0.105167	0.0699574	0.0292608	0.134735	0.0986769	-0.0292108	-0.0255077
50	0.525635	0.347489	0.0843091	0.239119	0.589071	0.114399	0.469088	0.00126349	1.32484	1.74908	0.478335	0.637775	0.0425616	1.28942	2.79802	2.29113	1.68758	3.08594	2.53707	0.370754	3.98591	2.45931	4.72154	2.82479	3.54086	1.54297	1.26854	0.185377	1.99296	0.241549	0.447543	2.83036	0.81749	1.44006		50	0.302921	0.0936046	0.131159	0.249473	1.98766	1.26731	0.0665237	0.0827763	0.080491	0.158217	0.0359795	0.0203996	-0.0103682
51	0.49918	0.31929	0.0921124	0.226236	0.576602	0.11739	0.433434	-0.0147916	1.2843	1.70999	0.426664	0.58841	0.0515531	1.30859	2.6935	2.23505	1.63533	3.10197	2.32145	0.438487	3.78535	2.20591	4.23999	2.6126	3.46184	1.55099	1.16073	0.219244	1.89267	0.218193	0.428039	2.95689	0.699777	1.37809		51	0.432695	0.12407	0.0273188	0.188344	2.01898	1.25938	0.075987	0.0216062	0.0459174	0.159203	0.041656	-0.0144256	-0.0379557
52	0.464894	0.304317	0.11866	0.204267	0.517649	0.0983185	0.404617	-0.00929103	1.23392	1.71978	0.412195	0.560868	0.0548791	1.2776	2.60981	2.16923	1.58743	3.06196	2.1368	0.390371	3.48411	2.1838	4.09769	2.59259	3.42486	1.53098	1.0684	0.195185	1.74205	0.244007	0.33428	2.93147	0.672113	1.32787		52	0.573623	0.0739237	0.0843908	0.204213	2.05701	1.22083	0.0850258	0.07638	0.0853788	0.117695	0.0693555	-0.0371828	-0.0084414
53	0.39754	0.233888	0.0819672	0.203405	0.565325	0.057467	0.371903	-0.0190395	1.21035	1.6964	0.373394	0.545271	0.03326	1.23596	2.50599	2.08024	1.5349	3.00172	2.11788	0.416382	3.12354	1.9835	4.02769	2.35723	3.29817	1.50086	1.05894	0.208191	1.56177	0.241549	0.291541	2.84571	0.626439	1.26574		53	0.78317	0.0585449	0.0482296	0.233922	1.97545	1.22232	0.0973431	0.0617096	0.0499892	0.0941065	0.0126761	-0.0223976	-0.0421764
54	0.383399	0.214546	0.0616674	0.219749	0.480976	0.0629146	0.338749	-0.0279167	1.18954	1.70466	0.346845	0.507845	0.0368679	1.20173	2.38846	1.96199	1.49244	3.00882	1.8533	0.291939	2.7617	1.90821	3.70969	2.45565	3.30916	1.50441	0.926652	0.14597	1.38085	0.164106	0.260984	2.81471	0.505756	1.19898		54	1.05894	0.0784923	0.0877208	0.26668	1.98639	1.23206	0.0810664	0.0760576	0.0959555	0.134066	0.0329919	-0.0268531	-0.0524223
55	0.308003	0.21547	0.028103	0.198217	0.481892	0.00737887	0.298978	-0.0406714	1.13598	1.67623	0.325614	0.460449	0.0400248	1.16304	2.26028	1.8593	1.45891	2.93322	1.64349	0.266622	2.51002	1.7369	3.75435	2.34583	3.2629	1.46661	0.821743	0.133311	1.25501	0.0903503	0.200897	2.88016	0.569625	1.14389		55	1.36209	0.0855575	0.0557652	0.201907	1.95185	1.23673	0.0542424	0.0789901	0.00384009	0.0854809	0.0246692	-0.0343257	-0.0588451
56	0.291005	0.186802	0.0468384	0.175213	0.448153	0.00610883	0.303904	-0.0268057	1.07898	1.67449	0.358848	0.422299	0.0256497	1.09576	2.13591	1.76543	1.4063	2.9262	1.69015	0.286239	2.10655	1.60298	3.57226	2.17185	3.18221	1.4631	0.845077	0.14312	1.05327	0.191149	0.115898	2.6605	0.450056	1.08653		56	1.68725	0.0707244	0.0621975	0.252725	1.84476	1.19085	0.0761683	0.0484952	-0.0094504	0.107731	0.0209987	-0.00821179	-0.0109188
57	0.239418	0.143176	0.0577705	0.170198	0.41753	0.00903728	0.28207	-0.0349857	1.03358	1.70064	0.354051	0.37916	0.0355432	1.04882	2.00339	1.67804	1.33023	2.90172	1.30824	0.209305	1.97444	1.49341	3.46662	2.11707	3.0574	1.45086	0.654121	0.104653	0.987221	0.172096	0.00650151	2.8105	0.43186	1.03011		57	1.94508	0.122799	0.053019	0.229864	1.8598	1.15944	0.103353	0.0447171	0.0469311	0.155999	0.075032	-0.0104895	-0.0514742
58	0.230569	0.128573	-0.0124871	0.156786	0.376639	-0.0121547	0.286481	-0.0428607	1.00522	1.6646	0.33937	0.3435	0.0309206	1.00653	1.88424	1.60479	1.27977	2.8663	1.26724	0.187084	1.45196	1.25816	3.12123	2.13805	3.05658	1.43315	0.63362	0.093542	0.725982	0.221266	-0.059677	2.66005	0.443929	0.962695		58	2.12112	0.10342	0.0290523	0.232585	1.89176	1.17056	0.103245	0.0281038	0.00916989	0.157267	0.0846778	-0.0292907	-0.0621177
59	0.193426	0.100257	0.0593255	0.153761	0.349225	-0.0265031	0.250459	-0.0449085	0.949599	1.62395	0.335131	0.317265	0.0117256	0.954941	1.75763	1.52269	1.21273	2.7271	1.13683	0.17933	1.35858	1.19796	2.95702	1.77655	2.94483	1.36355	0.568415	0.0896649	0.679292	0.215734	-0.106454	2.63026	0.391199	0.903956		59	2.23943	0.0573455	0.05793	0.25795	1.84148	1.15106	0.0687638	0.0676678	0.0421581	0.122624	0.0169868	0.00747253	-0.0247125
60	0.171759	0.0822928	0.0429321	0.140706	0.330613	-0.0199324	0.223848	-0.0576959	0.939092	1.58252	0.322994	0.275309	0.0123457	0.869038	1.64435	1.4405	1.14141	2.73302	1.00014	0.234275	1.1108	1.1017	2.7452	1.82349	2.82239	1.36651	0.500068	0.117137	0.555398	0.164106	-0.102826	2.65042	0.355366	0.85816		60	2.37016	0.116969	0.10107	0.264096	1.8213	1.13463	0.0921559	0.0871791	0.0416842	0.155612	0.0803244	-0.0227373	-0.0173416
61	0.149272	0.0990976	0.0538642	0.138452	0.287247	-0.0405261	0.180622	-0.0621943	0.923017	1.53267	0.309527	0.262359	0.00341056	0.80526	1.50981	1.34126	1.09887	2.67906	0.782637	0.167843	0.991788	0.931165	2.6221	1.8661	2.78307	1.33953	0.391318	0.0839216	0.495894	0.102643	-0.157234	2.4127	0.402525	0.802639		61	2.34818	0.121356	0.091524	0.270763	1.86174	1.14671	0.0876333	0.0733624	0.0337724	0.139769	0.0486556	-0.00981019	-0.0191155
62	0.125661	0.0531702	0.0140515	0.140787	0.275511	-0.0677639	0.209366	-0.0559096	0.902401	1.53179	0.280936	0.243813	0.0115565	0.742754	1.37849	1.25694	1.05732	2.66125	0.788031	0.0952491	0.784354	0.961947	2.35081	1.57874	2.66599	1.33063	0.394015	0.0476246	0.392177	0.0737554	-0.142383	2.38817	0.298737	0.750606		62	2.34792	0.134686	0.0444132	0.266891	1.80523	1.10869	0.0895403	0.0663496	0.0597477	0.124771	0.133035	-0.0336464	0.000428187
63	0.114259	0.04949	0.0234192	0.118139	0.247456	-0.0567323	0.192605	-0.0477295	0.897082	1.48592	0.280378	0.199732	0.0204916	0.634392	1.27626	1.19472	1.01217	2.63052	0.734842	0.141832	0.723398	0.830485	2.15133	1.50524	2.62937	1.31526	0.367421	0.070916	0.361699	0.255071	-0.171777	2.28105	0.372076	0.722448		63	2.42182	0.0930835	0.097671	0.287846	1.87056	1.07452	0.0883631	0.0656804	0.0825184	0.117307	0.0850192	-0.0517083	-0.0442256
64	0.0843519	0.0668661	-0.0218548	0.131712	0.321537	-0.0830359	0.166581	-0.0527944	0.843036	1.44803	0.260823	0.174501	-0.0020858	0.614978	1.14941	1.12679	0.941694	2.48356	0.563294	0.156299	0.786973	0.734226	2.13459	1.55076	2.5948	1.24178	0.281647	0.0781494	0.393487	0.264905	-0.159013	2.12653	0.283513	0.687456		64	2.38596	0.0872537	0.0858546	0.262612	1.88526	1.07089	0.0826045	0.0577307	-0.0189964	0.122448	0.0883483	-0.0343257	-0.0208894
65	0.0737698	-0.0003529	-0.028103	0.118565	0.294215	-0.0627152	0.117254	-0.0672919	0.817542	1.41852	0.280166	0.154562	-0.00515813	0.566309	1.03385	1.05475	0.889329	2.46508	0.609245	0.130027	0.448708	0.593622	2.00668	1.33618	2.46468	1.23254	0.304622	0.0650136	0.224354	0.312231	-0.194327	1.98104	0.268659	0.633442		65	2.36635	0.0462084	0.0707082	0.27377	1.84526	1.08763	0.110095	0.0914703	0.00480489	0.127658	0.0953478	-0.0476723	0.00614754
66	0.061455	0.0115113	-0.0288806	0.132747	0.322087	-0.0938051	0.123282	-0.0498862	0.748318	1.40345	0.305789	0.135954	-0.0210835	0.47379	0.950392	0.971733	0.847048	2.43685	0.457156	0.138389	0.496566	0.544005	1.78457	1.24676	2.4258	1.21843	0.228578	0.0691945	0.248283	0.176398	-0.178689	1.89378	0.228556	0.597228		66	2.3845	0.120532	0.014514	0.288866	1.72555	1.07343	0.0902048	0.0552545	0.0475368	0.106499	0.0769953	-0.0336464	-0.0102153
67	0.0289021	0.00574722	0.014829	0.128341	0.331805	-0.0882841	0.0912299	-0.0689584	0.714741	1.36616	0.273962	0.116287	0.0188286	0.419917	0.842367	0.892964	0.805938	2.35572	0.480199	0.126613	0.361204	0.543707	1.70192	1.15449	2.26835	1.17786	0.2401	0.0633065	0.180602	0.0983405	-0.160245	1.72376	0.217601	0.558434		67	2.34582	0.116047	0.0826086	0.306023	1.67578	1.01959	0.0966426	0.0276982	0.0447401	0.117413	0.0336748	0.0108292	0.0469782
68	0.0509788	0.00863764	0.041377	0.101265	0.291373	-0.0795827	0.0880688	-0.0610833	0.665721	1.35214	0.264772	0.107921	0.00577823	0.358066	0.761794	0.830184	0.764788	2.22639	0.366551	0.103061	0.434619	0.468155	1.52122	1.14769	2.17034	1.1132	0.183275	0.0515306	0.21731	0.117394	-0.20206	1.6046	0.223357	0.524207		68	2.36845	0.0812926	0.0598316	0.316407	1.72362	1.09763	0.0914473	0.0395031	0.0554486	0.111428	-0.00670081	-0.0637163	0.0147724
69	0.00854497	-0.0214092	-0.017171	0.118139	0.308151	-0.0928709	0.0621922	-0.0589267	0.64418	1.34774	0.260611	0.0885892	-0.018293	0.353698	0.687127	0.75	0.728297	2.14452	0.347057	0.130779	0.234053	0.398469	1.43905	0.909933	2.12414	1.07226	0.173529	0.0653897	0.117027	0.0971112	-0.254483	1.31242	0.168957	0.4736		69	2.37361	0.0820429	0.0503324	0.307596	1.78932	1.04757	0.113381	0.0624113	0.0189136	0.112097	-0.0200171	-0.00317682	-0.0196354
70	-0.00509259	-0.00391551	0.000777518	0.134046	0.254057	-0.0938681	0.077924	-0.0669542	0.613204	1.30784	0.266757	0.0863711	-0.00262134	0.298656	0.599706	0.710148	0.681805	2.13967	0.315206	0.147474	0.340885	0.390051	1.39114	1.00265	2.08125	1.06983	0.157603	0.0737371	0.170442	0.0835894	-0.178928	1.24968	0.164315	0.468407		70	2.34234	0.160571	0.0528642	0.345048	1.66763	1.02082	0.110953	0.0332002	0.0407683	0.0554147	0.0753308	-0.0451548	-0.0352031
71	0.00813492	-0.0397096	-0.0327869	0.0849206	0.223434	-0.0944664	0.0616776	-0.0659521	0.590869	1.27637	0.230344	0.0756078	-0.0146852	0.214243	0.528356	0.641042	0.64759	1.94549	0.293015	0.10364	0.32708	0.287968	1.33083	0.881572	2.01529	0.972747	0.146508	0.0518199	0.16354	0.147511	-0.249897	1.11878	0.158745	0.42514		71	2.31283	0.129124	0.0747502	0.368603	1.76112	0.983132	0.0965773	0.0866802	0.0409978	0.122342	0.0693555	-0.0478521	-0.0152924
72	-0.0103836	-0.0209555	-0.0195129	0.0645158	0.205281	-0.103304	0.0511652	-0.0651352	0.57929	1.28773	0.247202	0.0509215	-0.00549636	0.19722	0.452021	0.590594	0.627669	1.96547	0.196299	0.115242	0.317593	0.255655	1.1181	0.842593	1.92646	0.982737	0.0981497	0.0576211	0.158796	0.298709	-0.256809	0.952832	0.101745	0.401819		72	2.32232	0.099325	0.0378018	0.327442	1.67867	1.00043	0.122477	0.0842547	0.0220672	0.0734052	0.0353393	-0.0443956	-0.00107047
73	-0.0286905	-0.0313072	-0.013274	0.0453991	0.188686	-0.11951	0.0832169	-0.081419	0.539336	1.25011	0.220383	0.0572798	-0.000422797	0.139364	0.35936	0.533739	0.586164	1.8363	0.155469	0.130577	0.251044	0.247959	1.06254	0.746568	1.92133	0.918152	0.0777345	0.0652885	0.125522	0.203442	-0.23597	0.855337	0.111029	0.36972		73	2.39911	0.155045	0.0987522	0.334011	1.55286	0.977548	0.12533	0.0882174	0.0101666	0.115758	-0.0137004	-0.0569031	-0.00449596
74	-0.0483333	-0.0492715	-0.0515222	0.10161	0.143394	-0.116655	0.072631	-0.0728687	0.515767	1.23451	0.24672	0.0263596	0.00394611	0.105882	0.31456	0.465594	0.532355	1.77975	0.161443	0.0918928	0.181876	0.16284	0.949377	0.678904	1.72714	0.889873	0.0807217	0.0459464	0.0909381	0.183159	-0.221188	0.730761	0.0998886	0.335091		74	2.34929	0.109807	0.0668564	0.357664	1.60754	0.956285	0.121855	0.079345	0.0495471	0.0800944	0.0683312	-0.0591009	-0.0264864
75	-0.0427381	-0.0334919	0.0257611	0.0738555	0.156872	-0.112667	0.0280085	-0.062935	0.496091	1.21836	0.235565	0.0322899	-0.00952703	0.0943442	0.276138	0.41357	0.495306	1.66637	0.154616	0.0342862	0.192071	0.118367	0.959189	0.664659	1.7332	0.833187	0.0773078	0.0171431	0.0960354	0.057775	-0.204763	0.596404	0.0837356	0.314072		75	2.26774	0.131171	0.0863167	0.355611	1.69204	1.03856	0.0804591	0.11856	0.088322	0.0839318	0.0209987	-0.0461738	-0.0344079
76	-0.0551455	-0.00828474	-0.045274	0.0758454	0.133767	-0.119773	0.052709	-0.0727924	0.468922	1.18988	0.193141	0.028243	-0.0188004	0.0787337	0.235636	0.361227	0.476039	1.58792	0.0955892	0.137029	0.20977	0.121259	0.853729	0.619464	1.63379	0.793959	0.0477946	0.0685146	0.104885	0.304241	-0.195627	0.520725	0.044003	0.30064		76	2.26182	0.175938	0.0837496	0.349319	1.68189	0.988386	0.134866	0.0553721	0.0354725	0.108435	0.0606914	-0.0605195	-0.0318082
77	-0.0316402	-0.053187	-0.0187354	0.0575914	0.123957	-0.119846	0.0437404	-0.0831291	0.451774	1.14481	0.193084	0.00431934	0.0105136	0.0389172	0.184046	0.340353	0.468762	1.46283	0.149768	0.0939471	0.0953628	0.111352	0.855956	0.515411	1.46946	0.731417	0.0748839	0.0469736	0.0476814	0.164106	-0.225534	0.53547	0.057928	0.27098		77	2.24738	0.169927	0.0879707	0.328852	1.58523	0.969506	0.0849605	0.130797	0.04484	0.0959372	0.0476739	-0.0255145	-0.0234585
78	-0.0622751	-0.0589342	-0.0163934	0.0553485	0.109746	-0.123226	0.0302139	-0.0736093	0.441311	1.17537	0.208882	0.00666189	-0.0104008	0.0105484	0.13852	0.293855	0.446947	1.3259	0.118633	0.099213	0.251398	0.166879	0.80118	0.522015	1.39199	0.662952	0.0593165	0.0496065	0.125699	0.0669945	-0.256878	0.412247	0.0937616	0.256469		78	2.21819	0.160135	0.0665601	0.38228	1.71334	0.95946	0.134137	0.0642446	0.0593716	0.0573511	0.0519846	-0.0527872	-0.0237338
79	-0.0512831	-0.0537584	-0.045274	0.0496434	0.109196	-0.129408	0.028082	-0.0726726	0.410689	1.10845	0.187362	-0.0069265	-0.0153053	0.00849265	0.115699	0.25307	0.406914	1.27787	0.155025	0.181297	0.109451	0.11182	0.661891	0.545649	1.3355	0.638935	0.0775126	0.0906487	0.0547257	0.214505	-0.235799	0.412398	0.0170813	0.240954		79	2.2031	0.201412	0.0677718	0.366704	1.52004	0.940472	0.134875	0.0786696	0.0473243	0.127165	0.0570209	-0.0826773	0.00110105
80	-0.0635979	-0.0520275	-0.0265386	0.0592363	0.0807738	-0.13114	0.0471955	-0.067989	0.331942	1.09845	0.169232	-0.00787598	-0.00515813	0.000886525	0.0956633	0.224989	0.38593	1.25965	0.0463608	0.11773	0.186478	0.0886905	0.580028	0.495985	1.34262	0.629824	0.0231804	0.0588652	0.0932389	0.211432	-0.207877	0.28767	-0.0131823	0.222444		80	2.31443	0.147968	0.10327	0.403544	1.6328	0.974697	0.133465	0.0698479	0.0447082	0.158041	0.0686726	-0.0642158	-0.0305848
81	-0.0704101	-0.0338448	-0.0484028	0.0360594	0.0947098	-0.13346	0.0334485	-0.0853184	0.338452	1.08915	0.166535	-0.0113081	0.00577823	-0.0407416	0.0587323	0.206358	0.34467	1.17728	0.0760959	0.0980557	0.205805	0.116497	0.607657	0.344924	1.29111	0.588641	0.0380479	0.0490278	0.102903	0.0995698	-0.245415	0.35056	-0.0115113	0.207262		81	2.21258	0.179937	0.09565	0.391889	1.57283	0.971063	0.0759364	0.0686392	0.0727109	0.124666	0.0940248	-0.0857942	-0.0177392
82	-0.0636905	-0.0362646	-0.107728	0.0356338	0.0665628	-0.146087	-0.00161729	-0.0894792	0.30946	1.02359	0.166477	-0.00264608	-0.0183776	-0.0529345	0.0532967	0.181374	0.328551	1.1045	0.0625768	0.1427	0.285805	0.140179	0.517125	0.463351	1.23791	0.552248	0.0312884	0.07135	0.142903	0.146281	-0.239598	0.27774	-0.0588563	0.197685		82	2.14492	0.159493	0.0398361	0.396617	1.5947	0.928504	0.15071	0.117834	0.0316643	0.097099	0.0449851	-0.027952	-0.0158123
83	-0.0816005	-0.0359117	-0.0429321	0.0467909	0.083341	-0.134793	0.0105859	-0.0791426	0.273224	1.05784	0.124054	0.00489525	-0.0307233	-0.0719241	0.0488619	0.156871	0.302034	1.02905	0.121057	0.0606157	0.22223	0.0717262	0.578101	0.3885	1.07577	0.514526	0.0605285	0.0303079	0.111115	0.0301168	-0.20579	0.225081	0.0265503	0.180938		83	2.15288	0.205835	0.104136	0.386094	1.58026	0.904691	0.118035	0.0847029	0.0380396	0.105337	0.0693555	-0.0389411	0.011347
84	-0.0632937	-0.0496076	-0.0140515	0.0333793	0.0584945	-0.111334	0.0142616	-0.0793713	0.24748	1.04338	0.168385	-0.00206239	-0.0325554	-0.0946269	0.00620094	0.133995	0.270258	0.923793	0.111225	0.0781783	0.105204	0.0115221	0.579727	0.280497	1.05658	0.461896	0.0556125	0.0390892	0.0526018	0.173325	-0.206851	0.27097	0.0276643	0.168181		84	2.2161	0.210306	0.138922	0.348968	1.54349	0.918744	0.175786	0.0974366	0.0371896	0.0583016	0.0203158	-0.0424775	-0.0165158
85	-0.0684788	-0.0772346	-0.0366932	0.0312169	0.0747227	-0.117054	0.0127913	-0.0884009	0.247877	1.01408	0.171352	-0.00687202	-0.0139241	-0.0843997	-0.00896782	0.105221	0.245704	0.871984	0.0884542	0.0434581	0.135009	0.00403912	0.536688	0.27862	0.999473	0.435992	0.0442271	0.0217291	0.0675044	0.00737554	-0.221804	0.226134	0.038433	0.150856		85	2.20533	0.212464	0.0889812	0.38748	1.56446	0.89323	0.135358	0.096524	0.0624934	0.128538	0.0126761	-0.0387812	-0.0203389
86	-0.0755026	-0.0542121	-0.10148	0.0118473	0.0593197	-0.147147	0.0133794	-0.08253	0.228892	0.994781	0.198786	-0.0092068	-0.0170528	-0.0950894	0.0125981	0.0974536	0.24441	0.736716	-0.000990031	0.0760662	0.0986903	0.0963435	0.510564	0.235172	0.966922	0.368358	-0.000495016	0.0380331	0.0493451	0.208974	-0.244183	0.275032	-0.0176383	0.141702		86	2.1212	0.188747	0.0691626	0.395899	1.51631	0.886767	0.109437	0.0830623	0.0247003	0.109104	0.034315	-0.0517882	-0.000397602
87	-0.092791	-0.067908	-0.0179578	0.0245572	0.0322729	-0.132662	-0.00345512	-0.0940866	0.210744	0.977986	0.182911	-0.00298073	-0.0394611	-0.100344	-0.016719	0.0584027	0.219869	0.702639	-0.0435272	0.0457149	0.186478	0.0248299	0.347017	0.289433	0.906712	0.35132	-0.0217636	0.0228575	0.0932389	0.177628	-0.187278	0.257278	0.0516153	0.131593		87	2.10154	0.302007	0.0968153	0.416586	1.45242	0.882968	0.135185	0.0908294	0.0825354	0.0986481	0.0523261	-0.0604396	0.00890017
88	-0.0827249	-0.078495	-0.0679157	0.0221417	0.0558357	-0.116918	-0.0138205	-0.0716052	0.217945	0.958411	0.174588	-0.00814837	-0.0169683	-0.113244	-0.00624019	0.0424141	0.212184	0.640645	0.00566708	0.0670679	0.244177	0.0462585	0.309818	0.148213	0.882599	0.320323	0.00283354	0.0335339	0.122088	0.15673	-0.214276	0.222072	0.00241367	0.12417		88	2.11044	0.163929	0.0665711	0.383486	1.46963	0.861631	0.0948793	0.0761854	0.0532406	0.092839	0.0139991	-0.0507892	-0.0344079
89	-0.0928968	-0.0479944	-0.103044	0.0214516	0.0599615	-0.122827	0.0152172	-0.0765067	0.215873	0.93711	0.19815	-0.00695763	-0.0286093	-0.128341	-0.0189364	0.0199124	0.202728	0.589501	-0.0715554	0.0872924	0.0639292	-0.0130102	0.342382	0.214776	0.723243	0.294751	-0.0357777	0.0436462	0.0319646	0.101414	-0.267862	0.201008	-0.00631266	0.101324		89	2.09585	0.23801	0.0647182	0.341127	1.55585	0.897496	0.140632	0.101805	0.0328735	0.0921701	0.0226633	-0.0259341	-0.0080438
90	-0.0772222	-0.0572034	-0.0858735	0.0279273	0.0462089	-0.13705	0.00147026	-0.0636103	0.177903	0.903945	0.170003	-0.0142577	-0.0286093	-0.13321	-0.0189364	0.00288277	0.185055	0.553587	-0.0190837	0.0649557	0.170124	-0.00739796	0.209174	0.128788	0.715977	0.276794	-0.00954185	0.0324779	0.0850619	0.121696	-0.180845	0.260588	-0.032306	0.0990749		90	2.13331	0.203945	0.125346	0.3122	1.57023	0.852845	0.1176	0.127189	0.0619876	0.106957	0.0506615	-0.0397802	-0.00256912
91	-0.0922884	-0.063774	-0.0366932	-0.00874166	0.045017	-0.137176	-0.0104389	-0.0702981	0.181944	0.902918	0.150178	-0.0222504	-0.0127685	-0.141137	-0.0230181	-0.00181508	0.171129	0.537713	0.0068278	0.0876107	0.00424779	0.0488946	0.355986	0.141738	0.594591	0.268856	0.0034139	0.0438053	0.00212389	0.19791	-0.230153	0.162642	0.0527293	0.094234		91	2.13693	0.206562	0.12141	0.368668	1.50972	0.879083	0.146542	0.145271	0.0292756	0.0462259	0.0740077	-0.0355844	-0.00339491
92	-0.0901455	-0.0723948	-0.0960187	0.0307914	0.0199872	-0.130269	-0.0142616	-0.0576196	0.164296	0.904658	0.158501	-0.00197678	-0.0168837	-0.122238	-0.0501962	-0.0192451	0.165897	0.412141	-0.0896149	0.0577513	0.177628	-0.00607993	0.217781	0.159868	0.645864	0.20607	-0.0448075	0.0288756	0.0888142	0.159803	-0.208014	0.149402	0.040661	0.0839099		92	2.01395	0.207652	0.119973	0.34354	1.52141	0.869904	0.138501	0.127096	0.0673493	0.0809393	0.0176697	-0.029031	-0.0410754
93	-0.0889286	-0.0704455	-0.088993	0.0109846	0.020629	-0.137113	0.00176432	-0.0538291	0.149558	0.878123	0.12808	-0.0088488	-0.0337674	-0.141793	-0.0414443	-0.0392377	0.169426	0.352473	0.0638741	0.0587929	-0.00785841	0.064966	0.264371	0.175408	0.624506	0.176237	0.031937	0.0293964	-0.0039292	0.15673	-0.263756	0.141277	0.018938	0.0768948		93	2.03658	0.242263	0.108369	0.372393	1.48402	0.827299	0.133394	0.133062	0.0484676	0.0937192	0.0803244	-0.0318881	-0.0309824
94	-0.0883201	-0.0993329	-0.107728	0.0254198	0.0425415	-0.130206	0.0105124	-0.0426756	0.13914	0.87263	0.166689	0.00124521	-0.0156717	-0.157647	-0.0438187	-0.0328048	0.161564	0.342874	-0.0214734	0.0837625	0.0763894	-0.0196003	0.312406	0.252072	0.657115	0.171437	-0.0107367	0.0418813	0.0381947	0.149969	-0.233712	0.119612	0.0555143	0.0823406		94	2.09548	0.218183	0.10227	0.373445	1.45855	0.841371	0.132887	0.100663	0.0977384	0.099317	0.0393513	-0.0329071	-0.0446232
95	-0.110608	-0.106593	-0.13037	0.0244767	0.0308059	-0.133061	-0.0162464	-0.025357	0.14418	0.884479	0.182352	-0.00537777	-0.0229156	-0.146392	-0.0570644	-0.0428945	0.146343	0.274702	-0.0406937	0.113188	0.140956	-0.033801	0.175947	0.180199	0.604641	0.137351	-0.0203469	0.0565939	0.0704779	0.0626921	-0.220333	0.0863612	-0.0402896	0.0655576		95	1.99943	0.230835	0.106502	0.337224	1.43367	0.864704	0.162601	0.0911499	0.0537485	0.0742853	-0.00567648	-0.0602597	-0.00942011
96	-0.112937	-0.120624	-0.0788478	0.0233494	0.0395159	-0.123824	-0.00867456	-0.0259452	0.12928	0.876	0.166901	-0.00234256	-0.049721	-0.144516	-0.064894	-0.0487935	0.136942	0.288817	0.000136556	0.0830102	0.0386549	-0.0397959	0.210016	0.152616	0.526091	0.144409	6.8278e-05	0.0415051	0.0193274	0.285187	-0.211573	0.105469	0.0410323	0.0689648		96	1.93201	0.235258	0.115632	0.333026	1.4458	0.840019	0.144237	0.148769	0.045265	0.125264	0.03965	-0.0208192	-0.00544409
97	-0.102976	-0.0807972	-0.149105	0.023867	0.0182452	-0.141437	-0.0150702	-0.00896426	0.113454	0.858671	0.184895	-0.0101485	-0.0421952	-0.165433	-0.0709576	-0.0426009	0.143959	0.269853	-0.0903318	0.0704242	0.175646	0.010119	0.12436	0.145493	0.431543	0.134927	-0.0451659	0.0352121	0.087823	0.211432	-0.201512	0.0606334	-0.045117	0.0572347		97	1.93244	0.228775	0.0994289	0.390887	1.4568	0.810435	0.14839	0.113381	0.0498255	0.0983664	0.0216816	-0.0166234	-0.0195131
98	-0.104392	-0.0704455	-0.0421546	0.0358868	0.00302558	-0.147945	-0.00411674	-0.0174711	0.0923531	0.852959	0.149176	-0.0260483	-0.0356277	-0.15793	-0.0565934	-0.0597107	0.149695	0.257067	-0.0328759	0.142064	0.0655575	0.0241497	0.190092	0.157796	0.48226	0.128534	-0.0164379	0.0710318	0.0327788	0.0245851	-0.238674	0.144587	0.02228	0.0610745		98	1.92457	0.236748	0.139504	0.354592	1.45626	0.831881	0.195566	0.116897	0.0447082	0.0938248	0.075032	-0.0157642	0.0430328
99	-0.107553	-0.0781589	-0.0655738	0.0609731	0.0280554	-0.118513	-0.0277145	-0.0430459	0.0978782	0.814849	0.132242	-0.011884	-0.00839957	-0.16023	-0.0630495	-0.0707079	0.132745	0.22391	-0.0298716	0.097043	0.0154336	-0.049915	0.224824	0.16958	0.390115	0.111955	-0.0149358	0.0485215	0.00771681	0.135218	-0.255783	0.0514557	-0.0382473	0.0484525		99	1.93359	0.233343	0.123349	0.325291	1.38822	0.831475	0.156693	0.134885	0.00894037	0.0853049	0.0116517	-0.0320679	-0.0281074
100	-0.103373	-0.0765456	-0.110848	0.0563032	0.0465756	-0.143358	-0.0187459	-0.0419022	0.0552649	0.808438	0.104788	-0.00185226	-0.0369243	-0.161964	-0.0775903	-0.0557335	0.144368	0.185728	-0.0940188	0.0964354	0.0452389	-0.00863095	0.348522	0.0977078	0.428906	0.0928641	-0.0470094	0.0482177	0.0226195	0.121696	-0.203223	0.136764	0.023394	0.0509731		100	1.98508	0.213857	0.0786131	0.357347	1.41635	0.766465	0.146266	0.142744	0.0755225	0.104563	0.0383269	-0.0794006	0.00752386
101	-0.0975794	-0.0908128	-0.0624543	0.0349321	0.0170533	-0.136315	-0.0105124	-0.0235707	0.0764687	0.802342	0.131259	-0.0180867	-0.0568803	-0.161913	-0.0814168	-0.0606716	0.142882	0.205181	-0.0338659	0.105694	0.138973	0.000255102	0.140974	0.127234	0.287949	0.10259	-0.016933	0.0528471	0.0694867	0.0614628	-0.224062	0.170165	0.0410323	0.0495063		101	1.88862	0.224206	0.0994289	0.326986	1.36307	0.783015	0.139765	0.0909897	0.040016	0.118575	0.0160051	-0.0588412	-0.0245596
102	-0.108664	-0.0794192	-0.0983607	0.0562112	0.0029339	-0.133198	-0.01088	-0.0147916	0.0693714	0.807616	0.135921	-0.0153239	-0.0370089	-0.161913	-0.078905	-0.0599509	0.138522	0.157654	-0.10129	0.0588797	0.100956	-0.06875	0.19569	0.125809	0.377985	0.078827	-0.0506452	0.0294398	0.0504779	0.290719	-0.224747	0.092229	-0.0248793	0.0454702		102	1.89337	0.271614	0.157514	0.339766	1.38319	0.804771	0.150096	0.133671	0.00307292	0.114702	0.0526675	-0.03005	0.0022021
103	-0.132579	-0.125111	-0.11319	0.081815	0.0195287	-0.131004	-0.0103654	-0.0124498	0.0488142	0.791315	0.128157	-0.0161722	-0.0436609	-0.182688	-0.0901099	-0.0526639	0.120645	0.095738	-0.0995835	0.0804062	0.18223	-0.036352	0.265455	0.0871536	0.352729	0.047869	-0.0497918	0.0402031	0.091115	0.0559312	-0.181324	0.028436	0.00798366	0.0378327		103	1.80845	0.281091	0.124572	0.37589	1.31677	0.787922	0.177412	0.129513	0.0163464	0.0624912	0.0453265	-0.0713487	-0.0084414
104	-0.110701	-0.0926614	-0.103044	0.0733379	0.0257633	-0.125094	-0.00970374	0.00397565	0.0505922	0.772233	0.108044	-0.0174174	-0.0428716	-0.176174	-0.0915031	-0.0646754	0.108736	0.0169501	-0.0532227	0.0789306	0.0783009	-0.0222789	0.14272	0.0571096	0.289971	0.00847507	-0.0266114	0.0394653	0.0391504	0.202213	-0.236278	-0.000451365	0.013368	0.0283832		104	1.85842	0.235792	0.138803	0.341543	1.37875	0.837723	0.185236	0.154711	0.0372044	0.0797775	0.0500213	-0.0227373	0.0314106
105	-0.12414	-0.127531	-0.119438	0.0761905	0.0234712	-0.124097	-0.019775	-0.0101515	0.0539865	0.791753	0.121376	-0.0173552	-0.0475224	-0.18175	-0.0930926	-0.054132	0.104552	0.02739	-0.0587532	0.0521093	0.124248	0.0190901	0.133329	0.106579	0.312326	0.013695	-0.0293766	0.0260546	0.0621239	0.219422	-0.224062	-0.00361092	0.0219087	0.0319641		105	1.76798	0.248795	0.145257	0.38356	1.40007	0.766294	0.162232	0.158554	0.00900625	0.111041	-0.00102433	-0.075045	0.0152924
106	-0.104299	-0.1197	-0.0554286	0.0772257	0.0102686	-0.142161	-0.0185988	-0.00702546	0.034311	0.763425	0.137405	-0.027994	-0.0160099	-0.183999	-0.0934066	-0.0622998	0.0917849	-0.0236559	-0.0995835	0.0981135	0.0370265	-8.5034e-05	0.108951	0.00835276	0.3084	-0.011828	-0.0497918	0.0490568	0.0185133	0.181315	-0.247878	0.0980967	0.0436316	0.024307		106	1.81981	0.228557	0.157644	0.325014	1.32018	0.758281	0.196578	0.137185	0.089238	0.0797071	0.0349979	-0.052048	0.00165158
107	-0.125966	-0.120977	-0.0983607	0.102657	0.0222793	-0.147011	-0.0149232	-0.0289187	0.0141946	0.744014	0.156247	-0.0123743	-0.0289757	-0.171099	-0.105651	-0.0659567	0.0955457	0.00701857	-0.126758	0.108414	-0.0173451	-0.00807823	0.124481	0.144328	0.260731	0.00350929	-0.0633791	0.0542069	-0.00867257	0.109404	-0.190289	0.0410742	0.0553286	0.0214756		107	1.81423	0.311509	0.114456	0.30647	1.37595	0.781294	0.159104	0.121738	0.0328395	0.0678074	0.0606914	-0.0452348	0.00847198
108	-0.103585	-0.0952997	-0.0999251	0.0662411	0.0300724	-0.12901	-0.00911564	-0.0318269	0.00108737	0.733041	0.15222	-0.0318308	-0.0262416	-0.175609	-0.0986264	-0.0637412	0.0961725	0.0130205	-0.109689	0.052659	0.0734159	0.0137755	0.131704	0.0784771	0.242478	0.00651026	-0.0548443	0.0263295	0.036708	0.0626921	-0.233199	0.060483	0.00928333	0.0189039		108	1.77944	0.300626	0.101355	0.323065	1.38638	0.736055	0.19665	0.181935	-0.00663887	0.068265	0.0883483	-0.0514486	0.014069
109	-0.111005	-0.110844	-0.0882155	0.0863929	0.0590447	-0.145951	-0.0172021	-0.0367284	0.0125636	0.756192	0.135555	-0.0333484	-0.0340493	-0.17584	-0.100785	-0.0557602	0.0746706	0.0243793	-0.170695	0.060471	0.184496	-0.0269983	0.197616	0.0140508	0.249949	0.0121896	-0.0853475	0.0302355	0.0922478	0.125384	-0.234978	0	0.0297066	0.0217393		109	1.78095	0.279673	0.130529	0.341282	1.3489	0.75241	0.148225	0.140692	0.0415376	0.0643219	-0.0203585	-0.0556444	-0.0126927
110	-0.0991005	-0.0554893	-0.106164	0.0962503	0.0437334	-0.155387	-0.0340366	-0.0326003	0.00458459	0.692219	0.140931	-0.0317374	-0.0522577	-0.18193	-0.100216	-0.0501548	0.0930385	-0.0309286	-0.00768128	0.104074	0.117664	-0.0463435	0.145428	0.001295	0.221265	-0.0154643	-0.00384064	0.0520369	0.0588319	0.19791	-0.226047	-0.00782367	-0.0120683	0.0218179		110	1.75281	0.295064	0.126533	0.367845	1.3545	0.716845	0.150738	0.134439	0.0689346	0.0488312	-0.00934699	-0.0432168	0.031013
111	-0.130132	-0.0668829	-0.0249836	0.110605	0.0489594	-0.153991	-0.0340366	-0.0257273	-0.00370294	0.696027	0.144803	-0.0409208	-0.0378826	-0.174992	-0.102963	-0.0577354	0.0854351	0.008348	-0.133723	0.111828	0.0904779	-0.0551871	0.0917956	0.0683761	0.225513	0.004174	-0.0668613	0.055914	0.0452389	0.0848187	-0.25633	-0.0179042	0.0118827	0.0151588		111	1.74479	0.29064	0.131849	0.334794	1.39755	0.760317	0.173857	0.135555	0.0740838	0.0696381	0.0626547	-0.0519481	0.0133961
112	-0.109378	-0.0565144	-0.0421546	0.112422	0.0753644	-0.157245	-0.0284496	-0.0392554	0.00695036	0.694493	0.156382	-0.0224061	-0.0469023	-0.175558	-0.102021	-0.0565343	0.0792898	0.0227957	-0.096033	0.0820844	0.0269027	-0.0582483	0.183471	0.0291375	0.248191	0.0113978	-0.0480165	0.0410422	0.0134513	0.0835894	-0.252224	-0.0227187	0.0425176	0.0180552		112	1.77618	0.302298	0.102569	0.297929	1.31673	0.721841	0.184268	0.150197	0.0368134	0.0586889	0.0149808	-0.0470929	0.0247125
113	-0.114669	-0.0649167	-0.117874	0.129457	0.00806821	-0.147546	-0.0344042	-0.0408892	0.00368825	0.690151	0.148059	-0.0350216	-0.0624894	-0.174196	-0.111107	-0.0644619	0.0855305	-0.13259	-0.206131	0.0638852	0.0412743	-0.0746599	0.0904111	0.0314685	0.176262	-0.0662952	-0.103066	0.0319426	0.0206372	0.231715	-0.204387	0.0270819	0.0109543	0.00108734		113	1.69441	0.267166	0.136662	0.341991	1.30717	0.759742	0.19152	0.0995579	0.0427786	0.0793902	0.00200598	-0.0603596	-0.0122645
114	-0.113862	-0.0598585	-0.0827447	0.115275	0.0543688	-0.159102	-0.0434463	-0.0359878	-0.0151938	0.674822	0.118409	-0.0249276	-0.0590789	-0.184333	-0.0932104	-0.0651559	0.0818924	-0.0589052	-0.165881	0.0493027	0.116389	-0.0142432	0.0615783	0.0969308	0.142656	-0.0294526	-0.0829407	0.0246514	0.0581947	0.120467	-0.190836	0.0171519	-0.0254363	0.00689369		114	1.63364	0.301184	0.147862	0.331559	1.30935	0.738189	0.19993	0.137684	0.0394932	0.150577	0.00396927	-0.0496903	-0.0160876
115	-0.107751	-0.0524812	-0.0850867	0.119945	0.0396993	-0.162755	-0.0434463	-0.0111863	-0.00922797	0.647699	0.131818	-0.0251066	-0.0590789	-0.174954	-0.112873	-0.065316	0.0864571	-0.0798045	-0.135873	0.0896649	0.103575	-0.0578656	0.110696	0.0512821	0.138466	-0.0399022	-0.0679366	0.0448325	0.0517876	0.0288875	-0.219854	-0.00707139	-0.050687	0.00231979		115	1.67259	0.282618	0.0876611	0.311215	1.40512	0.741262	0.194526	0.145246	0.0423047	0.0943881	-0.0250107	-0.0515285	-0.0084414
116	-0.0883201	-0.106475	-0.073377	0.143823	0.00916842	-0.161034	-0.0551349	-0.026065	-0.00420255	0.631055	0.144668	-0.0273869	-0.0495518	-0.18784	-0.100157	-0.0699338	0.091417	-0.0680156	-0.117233	0.112956	0.00623009	-0.0458759	0.129537	0.0767936	0.165011	-0.0340078	-0.0586167	0.0564782	0.00311504	0.0602336	-0.227826	-0.0102309	0.0241367	0.0043436		116	1.66722	0.262441	0.178829	0.336758	1.35444	0.722085	0.193442	0.133263	0.0455264	0.055802	-0.00166453	-0.0376823	0.0181674
117	-0.10582	-0.055943	-0.0811897	0.139671	0.0152196	-0.150936	-0.0556495	-0.0242024	-0.00420255	0.63389	0.135498	-0.0349905	-0.0394611	-0.195447	-0.109831	-0.0762599	0.0905858	-0.0528055	-0.184214	0.097477	0.128142	-0.0158163	0.177873	0.0170293	0.138818	-0.0264027	-0.0921071	0.0487385	0.0640708	0.106331	-0.218382	-0.0282856	-0.032306	0.00633608		117	1.6731	0.302734	0.12966	0.324223	1.32056	0.742616	0.202827	0.160101	0.0271356	0.0555203	0.0116517	-0.0605994	0.00287497
118	-0.122817	-0.0832171	-0.115532	0.133184	0.0178784	-0.175781	-0.0778505	-0.0303347	0.00240985	0.657041	0.109662	-0.0295816	-0.0391228	-0.190937	-0.0968603	-0.0821856	0.0897001	-0.0241447	-0.189779	-0.00130201	0.0409912	-0.0532738	0.0893276	0.0917508	0.156925	-0.0120723	-0.0948894	-0.000651004	0.0204956	0.0780578	-0.258349	0.00662003	0.0235797	-0.00488055		118	1.6598	0.290519	0.170069	0.324354	1.33299	0.712329	0.201802	0.121121	0.0859037	0.10076	0.00396927	-0.0819181	0.00110105
119	-0.0915741	-0.112457	-0.0967963	0.110778	0.0375905	-0.170732	-0.0693229	-0.0501912	-0.0207629	0.628616	0.116925	-0.0299396	-0.0545408	-0.189858	-0.0917582	-0.087871	0.104457	-0.0999413	-0.251229	0.0367745	0.0446018	-0.0293367	0.163426	0.0178063	0.215933	-0.0499707	-0.125615	0.0183872	0.0223009	0.184388	-0.221257	0.00842549	-0.0113257	-0.00436571		119	1.71788	0.285854	0.127413	0.341242	1.3435	0.747794	0.160218	0.174212	0.0933416	0.0525278	0.0283397	-0.0229171	-0.0106435
120	-0.0969709	-0.121095	-0.103044	0.0952151	0.0399743	-0.172653	-0.0563846	-0.04859	-0.0182943	0.603178	0.0852519	-0.0253245	-0.0700152	-0.193751	-0.0885597	-0.0907004	0.105261	-0.108543	-0.225454	0.027834	-0.0547257	-0.0290391	0.0193222	0.027195	0.170959	-0.0542717	-0.112727	0.013917	-0.0273628	0.101414	-0.266391	0.055217	-0.0505013	-0.0202927		120	1.66166	0.298275	0.137043	0.333653	1.29668	0.720698	0.192727	0.161799	0.0732018	0.0726306	0.0219804	-0.0306294	-0.00354783
PEAKS	2.28205	2.07676	1.36768	0.445123	1.53534	1.21677	2.69838	1.13323	2.08968	2.27126	2.42094	0.788718	1.98112	1.40107	3.9085	3.46506	2.13663	3.61347	4.92595	3.25273	8.33041	3.79056	7.05195	3.338	3.94673	1.80674	2.46298	1.62637	4.1652	0.617701	1.7847	3.68299	1.70405				2.42182	0.311509	0.178829	0.416586	2.48106	1.74384	0.202827	0.181935	0.107267	0.326039	0.671874	0.0333267	0.0469782
[truncated: 15 more columns]

## Sheet: ORS Mirtazapine (Figure 5E)
	CONTROL										MIRTAZAPINE
seconds	ORS1	ORS2	ORS3	ORS4	ORS5	ORS6	ORS7	ORS8	AVERAGE	seconds	ORS1	ORS2	ORS3	ORS4	ORS5	ORS6	ORS7	ORS8	AVERAGE
0 (STIM)	0.0129765	-0.0989321	-0.00350263	-0.00350263	0.00773861	-0.0083268	-0.0413223	0.00773861	-0.0158916	0 (STIM)	0.013715	-0.00125265	-0.00509765	-0.0193399	-0.00427906	-0.00328804	-0.0653986	-0.00041755	-0.0134343
1	0.0550741	-0.0432656	0.0245491	0.0245491	-0.0214961	0.026058	-0.00890567	-0.0214961	0.00438335	1	0.0242993	-0.0075159	-0.00258472	0.00191801	0.00785397	-0.00356534	0.0662535	-0.0025053	0.0624224
2	0.0145349	0.0290045	-0.00284204	-0.00284204	0.0404127	0.00940439	-0.0484825	0.0404127	0.00995034	2	0.047257	1.06485	-0.0165135	0.0161432	0.00173329	-0.0148952	0.254755	0.35495	0.210991
3	-0.0107681	-0.0173614	0.0207085	0.0207085	0.125107	0.00656348	-0.018595	0.125107	0.0314339	3	0.0304114	2.63577	-0.0114159	-0.00311676	-0.000866645	-0.00202036	0.142338	0.878589	0.386255
4	0.0119292	0.00699277	0.00823425	0.00823425	0.549011	0.00822884	-0.0453121	0.549011	0.137041	4	0.0332439	3.31085	-0.0159391	-0.00255734	-0.0161954	0.00447649	0.310109	1.10362	0.553387
5	-0.0777212	-0.025112	0.0203245	0.0203245	1.67154	-0.0023511	-0.0246865	1.67154	0.406732	5	0.0527728	4.37098	-0.0155801	0.00303684	-0.00200412	-0.00895298	0.427014	1.45699	0.830269
6	-0.064221	-0.0947985	-0.0131809	-0.0131809	3.04084	0.653213	-0.0362995	3.04084	0.814152	6	-0.00208706	5.2962	0.00236933	-0.0246144	-0.00872062	0.000713069	0.373798	1.7654	1.15169
7	-0.0613839	-0.0427489	0.00362553	0.00362553	4.25537	6.33209	-0.0570319	4.25537	1.83612	7	0.275343	5.49663	0.489518	-0.016383	-0.00476655	-0.0111318	0.484078	1.83221	1.7817
8	0.0199947	0.00544265	0.00301103	0.00301103	5.89682	8.09169	-0.0641208	5.89682	2.48158	8	0.580501	5.57815	0.980256	-0.0249341	0.000649984	0.00748722	0.429365	1.85938	2.20806
9	-0.0610028	0.00854289	-0.118828	-0.118828	7.30267	8.83415	0.253598	7.30267	2.92537	9	1.74061	5.52081	1.3783	0.0455526	0.342921	0.0104187	0.98739	2.68071	2.66861
10	1.84872	-0.0714778	-0.0489753	-0.0489753	8.04213	8.46454	0.709497	8.04213	3.3672	10	2.51878	5.39863	2.0863	0.0157436	0.941393	-0.0087549	3.98183	2.7806	3.2233
11	2.18807	-0.0611092	0.0713583	0.0713583	8.34179	8.01127	1.15104	8.34179	3.51444	11	3.2497	5.0795	2.57833	1.01167	1.21823	-0.0100226	3.50887	2.72643	3.44404
12	2.24295	-0.00258353	0.213015	0.213015	8.17928	7.46493	1.53078	8.17928	3.50258	12	3.46422	4.95259	2.64532	3.84752	1.36193	0.0302658	3.2554	2.7141	3.65526
13	2.26209	-0.0642439	0.2556	0.2556	8.1423	6.96562	2.4689	8.1423	3.55352	13	3.50298	4.72538	2.54581	5.21594	1.58076	0.440043	3.35542	2.88105	3.84606
14	2.23026	-0.0396142	0.244139	0.244139	8.64316	6.5769	3.02843	8.64316	3.69632	14	3.48256	4.63924	2.39927	5.79685	1.88967	1.49111	2.76982	2.93508	4.03725
15	2.21913	0.0145022	0.340984	0.340984	8.80525	6.09649	3.21659	8.80525	3.7299	15	3.52639	4.3784	2.35885	5.88044	2.13942	2.06101	2.8427	2.90097	4.14762
16	2.21653	0.0826386	0.428196	0.428196	8.70292	5.6779	3.14082	8.70292	3.67252	16	3.4599	4.20052	2.18021	5.70758	2.26037	2.46528	2.58645	3.06033	4.16518
17	2.17791	0.381777	0.413894	0.413894	9.181	5.21767	3.08817	9.181	3.75691	17	3.46959	4.06128	2.07094	5.46104	2.35495	2.69362	2.37807	2.95171	4.2363
18	2.16866	0.753944	0.422696	0.422696	8.85512	4.91673	2.97264	8.85512	3.67095	18	3.40265	4.03816	1.96331	5.10501	2.38896	3.06224	2.46484	2.95758	4.24563
19	2.12673	1.4732	0.409715	0.409715	8.87274	4.56123	2.92858	8.87274	3.70683	19	3.33184	3.84438	1.8554	4.80756	2.42845	3.41283	2.20539	2.93967	4.28817
20	2.1076	3.65088	0.41563	0.41563	8.819	4.30839	2.80685	8.819	3.91787	20	3.30844	3.64309	1.78762	4.59346	2.41577	3.62746	2.04125	2.82044	4.41658
21	2.07727	4.72859	0.416229	0.416229	8.46131	4.04555	2.73507	8.46131	3.9177	21	3.31813	3.59732	1.73794	4.386	2.37769	3.80086	2.053	2.79063	4.46227
22	2.02281	4.94978	0.380327	0.380327	8.37188	3.77841	2.60491	8.37188	3.85754	22	3.26983	3.47263	1.63074	4.15168	2.37623	3.95314	2.07416	2.78561	4.46844
23	2.00946	5.03059	0.374597	0.374597	8.35684	3.56867	2.52134	8.35684	3.82412	23	3.22093	3.27973	1.55385	3.8993	2.35792	3.9113	1.95191	2.71797	4.46166
24	1.97678	4.90782	0.336867	0.336867	8.15391	3.35002	2.49031	8.15391	3.71331	24	3.03742	3.20197	1.49354	3.68057	2.3049	3.99208	1.77666	2.70192	4.42271
25	1.88486	4.8845	0.345485	0.345485	8.10576	3.19328	2.31355	8.10576	3.64734	25	3.13074	3.09327	1.45146	3.53416	2.27933	3.91752	1.55803	2.65277	4.41352
26	1.95686	4.8599	0.348942	0.348942	7.9583	2.96189	2.26215	7.9583	3.58191	26	3.02937	2.96098	1.39173	3.4083	2.27532	4.01268	1.41056	2.60834	4.40747
27	1.92039	4.66097	0.285648	0.285648	7.82502	2.80564	2.20722	7.82502	3.47694	27	2.9195	2.96319	1.34973	3.29841	2.21016	3.95527	1.64009	2.59	4.40105
28	1.83211	4.82494	0.291548	0.291548	7.76999	2.654	2.11802	7.76999	3.44402	28	2.94767	2.85498	1.28468	3.10421	2.19294	3.98792	1.22996	2.61321	4.40065
29	1.78308	4.53769	0.2713	0.2713	7.83964	2.48697	2.13369	7.83964	3.39541	29	2.87373	2.71989	1.26838	2.91121	2.17203	3.95682	1.27228	2.48682	4.4011
30	1.80403	4.55064	0.260546	0.260546	7.46045	2.43035	1.97481	7.46045	3.27523	30	2.85584	2.63066	1.25201	2.82706	2.14224	3.93646	1.18615	2.46403	4.37619
31	1.80016	4.46803	0.24652	0.24652	7.39209	2.18525	1.9616	7.39209	3.21153	31	2.74597	2.58219	1.16607	2.73012	2.07431	3.94371	1.31673	2.43866	4.38342
32	1.76582	4.28336	0.25944	0.25944	7.31599	2.04986	1.82324	7.31599	3.13414	32	2.69484	2.57574	1.1064	2.59442	2.07394	3.89736	1.02458	2.39882	4.36519
33	1.76729	4.25408	0.191308	0.191308	7.19647	2.02332	1.87489	7.19647	3.08689	33	2.65131	2.45616	1.15796	2.54128	2.07534	3.83722	0.964095	2.32846	4.37744
34	1.71875	4.20124	0.216472	0.216472	6.98538	1.93887	1.80856	6.98538	3.00889	34	2.5723	2.42041	1.1064	2.4449	2.02616	3.84534	1.0374	2.28948	4.37902
35	1.70361	3.95157	0.207177	0.207177	6.86844	1.82768	1.69226	6.86844	2.9158	35	2.50865	2.39324	1.06282	2.38592	1.99399	3.8459	0.913443	2.23732	4.36575
36	1.63608	3.92983	0.181845	0.181845	6.71195	1.70474	1.70248	6.71195	2.84509	36	2.51819	2.33523	1.03891	2.3311	1.9772	3.79911	1.06583	2.24649	4.38433
37	1.64329	3.83917	0.150843	0.150843	6.73947	1.63245	1.6774	6.73947	2.82162	37	2.4842	2.28541	1.0056	2.28394	1.95499	3.78434	1.18166	2.13829	4.41739
38	1.58491	3.68688	0.151965	0.151965	6.41488	1.56955	1.65428	6.41488	2.70366	38	2.41786	2.22056	1.01422	2.15048	1.93462	3.70701	0.999786	2.14531	4.3846
39	1.60036	3.61075	0.144883	0.144883	6.43594	1.43828	1.54193	6.43594	2.66912	39	2.47749	2.15812	0.953978	2.12323	1.90472	3.65091	0.967301	2.10075	4.40881
40	1.55574	3.46931	0.165545	0.165545	6.30224	1.37804	1.51297	6.30224	2.60645	40	2.39177	2.07757	0.926766	2.03564	1.93841	3.67595	0.835649	2.10332	4.41351
41	1.5958	3.2844	0.139107	0.139107	6.30997	1.34404	1.46922	6.30997	2.57395	41	2.3624	2.12228	0.924397	2.00296	1.87249	3.5905	0.868562	2.06578	4.44305
42	1.49624	3.0052	0.171552	0.171552	6.19733	1.30692	1.45647	6.19733	2.50032	42	2.20826	2.05165	0.898478	1.88756	1.87352	3.51583	0.910665	2.01361	4.43681
43	1.50302	2.85729	0.129643	0.129643	6.04084	1.25891	1.39039	6.04084	2.41882	43	2.24061	2.01571	0.876149	1.9196	1.82261	3.50509	1.06155	1.94726	4.45322
44	1.4533	2.76717	0.11617	0.11617	5.84179	1.22649	1.41016	5.84179	2.34663	44	2.17665	2.0318	0.836947	1.78726	1.8075	3.47997	0.821757	1.94827	4.44499
45	1.48894	2.64984	0.118613	0.118613	5.8448	1.17388	1.37001	5.8448	2.32619	45	2.13924	1.99152	0.841111	1.78678	1.77191	3.4284	0.681556	1.89668	4.47072
46	1.49188	2.46231	0.112883	0.112883	5.69003	1.14067	1.36805	5.69003	2.25859	46	2.10883	1.98815	0.859779	1.71006	1.79861	3.37749	0.734559	1.90957	4.48969
47	1.48134	2.26679	0.131425	0.131425	5.72872	1.12813	1.29079	5.72872	2.23592	47	2.11285	1.93322	0.801407	1.67098	1.7796	3.37912	0.683907	1.86156	4.51922
48	1.47528	2.22198	0.134421	0.134421	5.58469	1.10071	1.28772	5.58469	2.19049	48	2.10719	1.88861	0.793509	1.70591	1.75902	3.42325	0.612524	1.8352	4.54664
49	1.46572	1.89745	0.0979046	0.0979046	5.50559	1.05084	1.23158	5.50559	2.10657	49	2.02326	1.86375	0.769601	1.60673	1.74271	3.27742	0.59393	1.80424	4.5356
50	1.42801	1.73634	0.110886	0.110886	5.41273	1.02537	1.20683	5.41273	2.05547	50	1.94887	1.86809	0.766729	1.58004	1.74846	3.26998	0.738833	1.80166	4.56788
51	1.43809	1.5597	0.121117	0.121117	5.40499	1.00049	1.18727	5.40499	2.02972	51	1.94425	1.88582	0.729538	1.50763	1.71173	3.23115	0.754221	1.76469	4.59981
52	1.40003	1.55815	0.124021	0.124021	5.29407	0.969338	1.16376	5.29407	1.99093	52	1.88491	1.82916	0.738225	1.49509	1.6768	3.20956	0.646078	1.75609	4.61968
53	1.29134	1.31523	0.077703	0.077703	5.26827	0.959835	1.07477	5.26827	1.91664	53	1.78742	1.78715	0.736143	1.35171	1.70626	3.15315	0.69502	1.70335	4.62055
54	1.24689	1.28956	0.0820967	0.0820967	5.11006	0.909973	1.11503	5.11006	1.86822	54	1.8062	1.76874	0.71087	1.41797	1.67685	3.14475	0.694593	1.73187	4.65366
55	1.27285	1.20565	0.0915599	0.0915599	5.19561	0.910952	1.07043	5.19561	1.87928	55	1.8071	1.75487	0.68409	1.4214	1.63828	3.06659	0.625775	1.60046	4.69511
56	1.24206	0.918429	0.0840477	0.0840477	4.80138	0.899491	1.0679	4.80138	1.73734	56	1.74463	1.77269	0.646109	1.34884	1.60275	3.10082	0.591579	1.6423	4.67143
57	1.22805	0.972305	0.112944	0.112944	4.92691	0.876861	1.06423	4.92691	1.77764	57	1.77728	1.67132	0.677197	1.34172	1.62431	3.0454	0.645437	1.65305	4.74636
58	1.20693	0.915053	0.0905153	0.0905153	4.95916	0.84375	1.01386	4.95916	1.75987	58	1.69007	1.6773	0.667289	1.31919	1.58791	3.01343	0.547339	1.60404	4.77474
59	1.19514	0.773889	0.106031	0.106031	4.81212	0.859718	1.03402	4.81212	1.71238	59	1.64833	1.65273	0.624138	1.27891	1.60508	2.93103	0.589442	1.57724	4.79546
60	1.19023	0.579401	0.075583	0.075583	4.73173	0.830721	1.04385	4.73173	1.65735	60	1.69037	1.6296	0.631964	1.24335	1.58157	2.96965	0.513785	1.56965	4.81923
61	1.13326	0.622115	0.112944	0.112944	4.70894	0.843064	0.9834	4.70894	1.6532	61	1.69007	1.62661	0.611789	1.24503	1.57995	2.82764	0.524471	1.52508	4.86164
62	1.13642	0.579125	0.113989	0.113989	4.57524	0.793005	0.983008	4.57524	1.60875	62	1.67382	1.60696	0.615666	1.24455	1.57182	2.87648	0.681983	1.51691	4.90372
63	1.11013	0.553496	0.122899	0.122899	4.55073	0.766164	0.990489	4.55073	1.59594	63	1.65593	1.54683	0.619113	1.20067	1.53683	2.82126	0.320154	1.51533	4.92109
64	1.05613	0.409749	0.076981	0.076981	4.546	0.801724	0.955507	4.546	1.55863	64	1.6212	1.52573	0.608702	1.19364	1.53732	2.79131	0.443685	1.47234	4.95676
65	1.09207	0.425284	0.105094	0.105094	4.41702	0.805937	1.01689	4.41702	1.54805	65	1.57946	1.54683	0.593337	1.14777	1.54913	2.78398	0.467835	1.45514	5.00311
66	1.07072	0.408956	0.0713123	0.0713123	4.36543	0.70719	0.960637	4.36543	1.50262	66	1.61792	1.53874	0.586804	1.13002	1.54967	2.74116	0.519769	1.43565	5.03574
67	0.997105	0.329177	0.0809906	0.0809906	4.30696	0.728742	0.947777	4.30696	1.47234	67	1.50686	1.51339	0.577613	1.10405	1.50043	2.74845	0.44689	1.41989	5.05937
68	0.992005	0.31495	0.102467	0.102467	4.25967	0.674079	0.933065	4.25967	1.4548	68	1.61837	1.4602	0.580557	1.11812	1.47335	2.71236	0.509083	1.37848	5.10798
69	1.00329	0.332311	0.0844471	0.0844471	4.13543	0.70719	0.951981	4.13543	1.42931	69	1.57275	1.53382	0.56031	1.11532	1.49762	2.64192	0.54798	1.3875	5.15117
70	0.974282	0.298898	0.0998556	0.0998556	4.16251	0.732661	0.932139	4.16251	1.43284	70	1.57961	1.49817	0.543581	1.08231	1.45103	2.5737	0.389827	1.3534	5.18707
71	1.00302	0.144265	0.0869973	0.0869973	4.06019	0.700235	0.950663	4.06019	1.38657	71	1.61061	1.4604	0.540279	1.09358	1.49274	2.59502	0.563796	1.3266	5.23123
72	0.933601	0.337478	0.0830491	0.0830491	3.97979	0.682994	0.908557	3.97979	1.37354	72	1.55441	1.44026	0.54473	1.01662	1.45185	2.55501	0.5405	1.30138	5.26481
73	0.876499	0.14454	0.0910683	0.0910683	3.90413	0.697492	0.959568	3.90413	1.33356	73	1.54726	1.39979	0.528504	0.999121	1.47259	2.53801	0.814277	1.3127	5.31191
74	0.941989	0.17041	0.106815	0.106815	3.93809	0.700921	0.949238	3.93809	1.35655	74	1.55337	1.44691	0.518883	0.980181	1.41994	2.54486	0.692242	1.26684	5.36845
75	0.882394	0.122253	0.0628476	0.0628476	3.80052	0.657915	0.972927	3.80052	1.29528	75	1.51506	1.40489	0.52556	0.97147	1.4161	2.52727	0.556315	1.2515	5.3792
76	0.893151	0.130038	0.077534	0.077534	3.75451	0.675255	0.904496	3.75451	1.28338	76	1.58676	1.38447	0.518452	0.993207	1.39042	2.50256	0.500107	1.27429	5.42782
77	0.915303	0.223252	0.0871663	0.0871663	3.82287	0.659091	0.967227	3.82287	1.32312	77	1.52922	1.38659	0.492964	0.995365	1.42596	2.4425	0.514854	1.25021	5.49698
78	0.865555	0.171994	0.0480997	0.0480997	3.75064	0.664381	0.914648	3.75064	1.27676	78	1.49508	1.34303	0.529796	0.994965	1.39676	2.47819	0.680274	1.21081	5.53443
79	0.802105	0.203824	0.0535994	0.0535994	3.63242	0.66154	0.94792	3.63242	1.24843	79	1.55888	1.32791	0.506318	1.01439	1.37352	2.46845	0.655482	1.22714	5.576
80	0.841864	0.165518	0.0979046	0.0979046	3.68143	0.644299	0.934704	3.68143	1.26813	80	1.46437	1.34294	0.507826	1.01391	1.37704	2.43747	0.583244	1.19948	5.62997
81	0.915952	0.164485	0.10047	0.10047	3.59845	0.642535	0.977308	3.59845	1.26227	81	1.5477	1.34708	0.540997	1.00152	1.34769	2.38442	0.432785	1.19662	5.67551
82	0.861611	0.0911815	0.0800995	0.0800995	3.58985	0.607465	0.937767	3.58985	1.22974	82	1.54144	1.31711	0.506893	0.948454	1.34622	2.40463	0.440479	1.16996	5.70794
83	0.786669	0.0844299	0.0862752	0.0862752	3.50989	0.634306	0.932602	3.50989	1.20379	83	1.55009	1.37329	0.476953	0.944937	1.35413	2.3973	0.642445	1.09	5.75907
84	0.760302	0.116293	0.0489907	0.0489907	3.26999	0.630388	0.946993	3.26999	1.13649	84	1.47421	1.32492	0.468481	0.975625	1.34005	2.35186	0.430434	1.10619	5.76112
85	0.792044	0.141922	0.0866747	0.0866747	3.31857	0.62069	0.952622	3.31857	1.16472	85	1.52266	1.35315	0.451752	0.945976	1.3264	2.36256	0.460568	1.12138	5.83483
86	0.717232	0.188288	0.0616186	0.0616186	3.36414	0.60335	0.901753	3.36414	1.15777	86	1.51774	1.33542	0.493754	0.952609	1.31535	2.38549	0.283608	1.11278	5.8787
87	0.756626	0.122494	0.077319	0.077319	3.33835	0.575921	0.986891	3.33835	1.15916	87	1.57633	1.34496	0.486215	0.947095	1.33555	2.30076	0.550972	1.08899	5.94796
88	0.729207	0.119153	0.0700218	0.0700218	3.26698	0.57837	0.985323	3.26698	1.13576	88	1.5006	1.34005	0.466829	0.964037	1.31026	2.28879	0.492413	1.10347	5.98268
89	0.679111	0.055701	0.10236	0.10236	3.3104	0.628331	0.935737	3.3104	1.14055	89	1.55918	1.32685	0.460798	0.950292	1.31817	2.28562	0.545202	1.04772	6.04216
90	0.750271	0.144781	0.042477	0.042477	3.14316	0.592281	0.998005	3.14316	1.10708	90	1.5565	1.33947	0.46008	0.940382	1.28854	2.30088	0.573413	1.08842	6.08397
91	0.64919	0.253565	0.0697453	0.0697453	3.26526	0.641066	0.90674	3.26526	1.14007	91	1.50835	1.27288	0.41334	0.947495	1.28063	2.26649	0.45608	1.06893	6.13749
92	0.64751	0.123803	0.0824961	0.0824961	3.20679	0.602077	0.944963	3.20679	1.11212	92	1.55978	1.26248	0.432654	0.885799	1.27543	2.24363	0.523189	1.02981	6.17899
93	0.634957	0.123562	0.0582849	0.0582849	3.08942	0.614224	0.914078	3.08942	1.07278	93	1.49612	1.28175	0.449813	0.916487	1.28079	2.2453	0.652917	1.04371	6.22344
94	0.619303	0.087289	0.078041	0.078041	3.13113	0.589929	0.929111	3.13113	1.0805	94	1.58945	1.2936	0.438326	0.896747	1.27581	2.21875	0.621073	1.0053	6.28131
95	0.577951	0.151016	0.0635082	0.0635082	3.01591	0.603252	0.90706	3.01591	1.04976	95	1.57096	1.25516	0.447947	0.931192	1.26974	2.17965	0.56636	1.00029	6.31495
96	0.526054	0.106442	0.0702523	0.0702523	3.00086	0.576411	0.931426	3.00086	1.03532	96	1.54934	1.22904	0.415781	0.875729	1.2334	2.21848	0.622996	1.03239	6.36084
97	0.552434	0.11681	0.0754294	0.0754294	3.09716	0.548393	0.942149	3.09716	1.06312	97	1.62522	1.19975	0.394888	0.908815	1.23199	2.17272	0.486001	1.04385	6.42396
98	0.453901	0.104375	0.0603896	0.0603896	3.13156	0.548197	0.918246	3.13156	1.05108	98	1.52132	1.2011	0.433013	0.908975	1.22825	2.13719	0.649711	1.02293	6.47568
99	0.456457	0.0652773	0.0557194	0.0557194	3.06879	0.554565	0.921915	3.06879	1.0309	99	1.65534	1.21902	0.412263	0.929913	1.25588	2.10779	0.611669	1.01161	6.52676
100	0.420578	0.109817	0.0895628	0.0895628	3.03482	0.555839	0.900185	3.03482	1.0294	100	1.63506	1.18472	0.410612	0.822185	1.22132	2.16571	0.561017	0.94282	6.56711
101	0.372447	0.074578	0.0797155	0.0797155	2.82846	0.51058	0.923554	2.82846	0.962189	101	1.70662	1.22769	0.411473	0.911932	1.22132	2.09519	0.543278	0.9454	6.5957
102	0.412156	0.113193	0.0649061	0.0649061	2.8362	0.561226	0.903712	2.8362	0.974062	102	1.64714	1.16468	0.427412	0.868217	1.22424	2.08533	0.536226	0.957438	6.64874
103	0.373361	0.111884	0.0852152	0.0852152	2.87231	0.5481	0.942932	2.87231	0.986417	103	1.60674	1.21035	0.418725	0.938464	1.20957	2.11104	0.452875	0.919031	6.70803
104	0.332906	0.133896	0.0783175	0.0783175	2.75709	0.568378	0.9305	2.75709	0.954563	104	1.76461	1.19291	0.415063	0.844402	1.19072	2.14285	0.44689	0.912726	6.75007
105	0.319875	0.117602	0.0659661	0.0659661	2.73818	0.552214	0.916109	2.73818	0.939261	105	1.73062	1.20225	0.392806	0.861824	1.17089	2.05475	0.510793	0.92849	6.79477
106	0.374844	0.0813297	0.0379605	0.0379605	2.78547	0.554565	0.92074	2.78547	0.947292	106	1.74031	1.16313	0.391657	0.892752	1.18497	2.08272	0.350716	0.930066	6.84789
107	0.37339	0.0422322	0.0711894	0.0711894	2.7902	0.529291	0.972143	2.7902	0.954979	107	1.7421	1.1507	0.417863	0.879405	1.16472	2.02306	0.537294	0.886644	6.91092
108	0.317738	0.133379	0.0438136	0.0438136	2.65993	0.538401	0.941365	2.65993	0.917297	108	1.68232	1.13249	0.39417	0.898825	1.1807	2.05843	0.458859	0.934795	6.94424
109	0.23387	0.065794	0.0207085	0.0207085	2.80439	0.530956	0.975741	2.80439	0.932069	109	1.78757	1.14213	0.39058	0.83649	1.17057	2.00963	0.524471	0.876326	7.00702
110	0.234281	0.14454	0.0512182	0.0512182	2.62898	0.52645	0.927828	2.62898	0.899186	110	1.74329	1.12979	0.390006	0.843363	1.14527	1.9901	0.625347	0.849814	7.04498
111	0.213767	0.155391	0.0374074	0.0374074	2.54944	0.517633	0.885651	2.54944	0.868267	111	1.82826	1.16188	0.388785	0.852713	1.17414	2.04354	0.514854	0.841502	7.09
112	0.185685	0.126662	0.0411866	0.0411866	2.52451	0.495102	0.937447	2.52451	0.859535	112	1.81067	1.1878	0.389719	0.872453	1.12837	2.00872	0.538577	0.868587	7.14115
113	0.20855	0.0476748	0.0665806	0.0665806	2.60576	0.489714	0.940118	2.60576	0.878843	113	1.85614	1.12738	0.393021	0.83681	1.14316	2.03225	0.468476	0.835626	7.20014
114	0.205923	0.0862556	0.0509264	0.0509264	2.50688	0.508327	0.936342	2.50688	0.856557	114	1.74672	1.11197	0.38699	0.838008	1.11906	1.96395	0.574482	0.860992	7.23951
115	0.169914	0.08598	0.0544904	0.0544904	2.58298	0.506466	0.919635	2.58298	0.869616	115	1.81843	1.08152	0.411976	0.831375	1.14267	1.9981	0.671511	0.840355	7.31236
116	0.17229	0.0336893	0.0513719	0.0513719	2.52107	0.480408	0.891422	2.52107	0.840336	116	1.815	1.11929	0.395175	0.823863	1.14814	1.99188	0.329558	0.830324	7.33424
117	0.113776	0.130038	0.037684	0.037684	2.49097	0.468162	0.874109	2.49097	0.830425	117	1.78697	1.1057	0.337952	0.774235	1.14625	1.90805	0.449241	0.831614	7.37855
118	0.134898	0.11681	0.0560574	0.0560574	2.49484	0.46826	0.910266	2.49484	0.841504	118	1.84183	1.10628	0.346496	0.761608	1.12745	1.94565	0.537508	0.844941	7.44918
119	0.148977	0.0898725	0.0610041	0.0610041	2.53482	0.467574	0.916109	2.53482	0.851773	119	1.85987	1.11486	0.385913	0.771518	1.13877	1.95936	0.414405	0.79636	7.50595
PEAK	2.26209	5.03059	0.428196	0.428196	9.181	8.83415	3.21659	9.181	3.91787		3.52639	5.57815	2.64532	5.88044	2.42845	4.01268	3.98183	3.06033	7.50595
	2.26209	5.03059	0.428196	0.428196	9.181	8.83415	3.21659	9.181
	2.26209
	2.12761
	5.03059
	0.428196
	0.428196
	9.181
	8.83415
	3.21659

## Sheet: ORS-LTMR Mirtazapine(Figure 5F)
	CONTROL																													MIRTAZAPINE
seconds	LTMR1	LTMR2	LTMR3	LTMR4	LTMR5	LTMR6	LTMR7	LTMR8	LTMR9	LTMR10	LTMR11	LTMR12	LTMR13	LTMR14	LTMR15	LTMR16	LTMR17	LTMR18	LTMR19	LTMR20	LTMR21	LTMR22	LTMR23	LTMR24	LTMR25	LTMR26	AV		seconds	LTMR1	LTMR2	LTMR3	LTMR4	LTMR5	LTMR6	LTMR7	LTMR8	LTMR9	LTMR10	LTMR11	LTMR12	LTMR13	LTMR14	LTMR15	LTMR16	LTMR17	LTMR18	LTMR19	LTMR20
0 (ORS STIM)	0.0128594	0.27474	0.0486889	0.0628446	-0.0196842	0.0594696	0.0554635	0.0202405	0.00130101	0.023634	-0.00904977	0.0296264	-0.0132341	-0.0143891	0.0838879	-0.0132341	-0.0254047	0.0156232	0.0209456	-0.0670526	0.0649447	-0.0723965	-0.0427729	0.0434946	0.0162498	0.0170163	0.0220697		0 (ORS STIM)	-0.00732323	0.0296152	-0.0242764	-0.020157	0.583543	0.204608	-0.0443821	0.00466811	0.0353461	-0.0804074	-0.0300636	-0.0591747	-0.0217609	-0.0231803	-0.0793771	-0.0734747	0.0238372	0.0172215	-0.0229928	-0.085354
1	-0.0392229	0.140037	0.0603847	0.012419	-0.0413701	0.0424253	0.00524788	0.111261	-0.0346008	0.0202437	-0.080905	0.016638	-0.0138272	-0.0912217	-0.0522757	-0.0138272	0.0404712	-0.00721509	0.00427046	0.0281053	0.075624	-0.0723965	0.0201126	0.0735195	-0.0263526	-0.0271305	0.00578517		1	0.000488791	0.00902154	-0.0586143	0.0230267	0.537945	0.191381	-0.0343564	0.0036434	-0.0434757	-0.0527115	0.0218176	0.00986244	-0.0204477	-0.0450209	-0.141628	-0.0099497	0.0333468	0.0317503	0.000734261	0.010354
2	0.0602186	0.0784418	0.102403	-0.0245526	-0.0309905	0.0579854	0.0352264	0.0648533	-0.0265469	0.0671187	0.0869683	0.0347252	0.0070568	0.0133937	-0.00933877	0.0070568	0.0280494	0.00914669	-0.018302	0.0857895	-0.0304234	-0.063485	-0.05417	0.0732185	-0.0177104	-0.0671086	0.0180394		2	0.00316045	-0.0242644	-0.0302336	-0.0922692	0.593254	0.0745715	-0.00360812	-0.0391096	0.000706922	-0.0148307	0.0411441	0.00220607	0.0227614	-0.0448179	-0.0896613	-0.0589329	-0.0319594	-0.000976476	0.0469507	-0.096678
3	-0.0318039	0.14703	0.0835451	0.0607748	-0.020129	0.203963	-0.00372272	0.0827082	-0.0214203	0.0343455	-0.0257014	0.0805067	-0.00752726	-0.00153846	0.109274	-0.00752726	0.0618689	0.0161345	-0.0376207	0.101684	-0.0222277	0.0075858	-0.0832663	0.141395	-0.0158237	0.0462653	0.0345682		3	0.00253061	-0.022612	-0.0393288	-0.0529774	0.497614	0.206999	0.0228079	-0.0605716	-0.0106627	0.00241222	0.0837485	-0.0340427	-0.00612806	-0.0365364	-0.121941	-0.0660398	0.0114015	0.0438822	0.00373424	-0.0242483
4	-0.00827336	0.213145	0.0362712	-0.00335457	0.0393313	0.123516	0.00793742	0.0908487	-0.00472392	0.0621069	-0.0312217	0.0683233	-0.0300272	-0.0670588	0.0731537	-0.0300272	-0.036945	0.0139189	-0.00416878	0.0324211	-0.0937539	0.0190013	-0.0443819	0.127549	-0.0130242	-0.00744892	0.0205044		4	0.0151994	-0.020812	-0.0241763	-0.0616033	0.626129	0.188132	0.0159009	-0.0644427	0.0397644	0.0652193	0.192149	0.00380656	0.016946	-0.0415297	-0.117366	-0.0298491	-0.0010342	-0.00177541	0.0309648	-0.117677
5	-0.0255454	0.115808	0.0355781	0.00906447	-0.0558274	0.280304	-0.00628106	0.143012	-0.00955626	0.066873	-0.0420814	-0.0299485	-0.00887725	-0.0466063	0.107342	-0.00887725	0.0258054	-0.0495966	0.0958821	-0.0554737	0.123308	0.0628222	-0.00884956	0.172549	-0.0156412	0.00806397	0.0339712		5	-0.00222113	-0.0592296	-0.0289671	-0.119092	0.568803	0.28396	-0.0641133	-0.0279517	0.000706922	0.348432	0.426559	0.133878	-0.008004	-0.0276458	-0.14104	-0.0880166	0.0651297	0.0103862	0.0414543	-0.0914888
6	-0.0514375	0.132655	0.0326903	-0.0421462	0.066207	0.337794	-0.0087246	0.200536	0.0101603	0.113502	-0.0143891	-0.00397166	-0.00214772	0.0464253	0.0677866	-0.00214772	0.0048886	-0.0293717	-0.00152517	0.00357895	0.0419719	-0.0463986	-0.0897023	0.15637	0.0243442	0.00328026	0.0365473		6	0.000320734	0.00993855	-0.0390175	-0.0845855	0.591606	0.17151	-0.0655833	0.126381	0.138792	1.21004	1.28517	0.216887	0.0158829	0.280721	-0.148764	0.018642	-0.00552417	0.046427	0.0409508	-0.0682105
7	-0.0247999	0.0998093	0.0298314	0.0201809	-0.0696174	0.396448	0.0657133	0.0940213	0.0272594	0.120578	-0.0912217	0.00450837	-0.0133977	0.00280543	0.114105	-0.0133977	0.0476038	-0.00215885	-0.0108795	-0.0749474	0.0394884	-0.081308	-0.176857	0.217849	0.000730327	-0.0301374	0.0266234		7	-0.00821153	-0.057664	-0.0681079	-0.114732	0.591151	0.204117	-0.0204025	2.26028	0.0920766	3.17672	3.07825	0.448438	0.00656578	0.537612	-0.167023	0.0652744	-0.0133185	0.042314	0.0224684	-0.0536615
8	-0.00419914	0.104719	0.0544068	-0.0209304	-0.0244291	0.624184	0.0561031	0.127936	0.0369085	0.13468	0.0133937	0.0276406	-0.00699544	0.0244344	0.0601653	-0.00699544	0.0124219	0.0305647	0.0817489	-0.106	0.112629	0.0164973	0.00482703	0.307773	0.00651208	0.029249	0.0652786		8	0.00691697	0.0303551	-0.0399384	-0.102376	0.612299	0.193789	-0.0284703	2.6602	0.275405	3.59099	3.46659	1.13673	-0.00456478	0.499939	-0.0907946	0.104144	0.0478509	-0.0389999	-0.0262236	-0.0533463
9	-0.094932	0.170022	-0.0209946	-0.033617	0.0293594	0.606645	0.0543156	0.303264	0.0836831	0.283903	-0.00153846	0.0838879	-0.0561271	0.0574661	0.147435	-0.0561271	-0.0276487	0.0336894	0.0695475	0.0367368	0.142307	-0.00324054	-0.0122017	0.310708	0.0653643	-0.0289073	0.082423		9	0.0196053	-0.0571424	-0.0227459	-0.0884529	0.553484	0.240498	-0.048085	2.5822	0.536789	3.63298	3.52027	2.43473	-0.0511506	0.442333	-0.118499	0.151979	0.00206841	0.00606599	0.0239789	-0.0384821
10	-0.0319409	0.138801	-0.000462054	0.0119016	-0.0309905	0.742282	0.0586779	0.267554	0.119476	0.245676	-0.0670588	-0.0522757	-0.00145227	0.079638	0.00424002	-0.00145227	0.0137843	-0.0209635	0.0215557	0.0396842	0.237675	-0.0590661	0.0427729	0.33983	0.143327	0.00690221	0.086466		10	-0.00519589	-0.0225896	-0.0168581	-0.11776	0.548918	0.173901	-0.0816116	2.66264	0.856436	3.91736	3.64946	3.60775	0.0680965	0.366338	-0.0859254	0.158157	0.0312784	0.000769345	0.0312166	-0.061421
11	-0.0148058	0.202479	0.0532228	-0.00335457	0.00678381	0.797175	0.0728963	0.33162	0.227197	0.416716	-0.0466063	-0.00933877	0.0443044	0.0872398	0.0756763	0.0443044	0.0787787	0.0221566	0.0601932	0.116842	0.190736	0.0202534	-0.0800483	0.423884	0.221715	-0.000888403	0.128428		11	0.00308655	-0.0367258	-0.023526	-0.0784201	0.582561	0.250552	-0.0657216	2.60389	2.36636	3.73305	3.54638	4.186	0.0235743	0.384728	0.0888217	0.194019	0.0252245	0.0281994	-0.0459647	-0.046872
12	-0.0197948	0.196722	-0.044877	0.0150063	0.0257636	0.948224	0.138232	0.434766	0.29468	0.585741	0.0464253	0.109274	0.161325	0.0516742	0.145717	0.161325	0.141529	-0.0681173	0.189222	0.0331579	0.0247113	0.0552364	0.0783052	0.488825	0.346905	0	0.174615		12	-0.00761921	-0.0769327	-0.0347252	-0.110268	0.598201	0.206343	-0.0328864	2.66247	3.59758	3.78335	3.65874	4.30271	0.0460855	0.31336	0.218444	0.18314	0.0171022	0.0579967	0.0217131	-0.0536615
13	-0.079828	0.109239	-0.00548689	0.0387916	-0.0104167	1.10041	0.23048	0.494061	0.492914	0.807783	0.00280543	0.0731537	0.22549	0.110679	0.126234	0.22549	0.129508	-0.0217021	0.214337	-0.000736842	0.520551	0.125644	0.0419684	0.609075	1.8854	0.042985	0.288032		13	-0.00785479	-0.0050404	-0.0249796	-0.124422	0.553545	0.188734	-0.0161884	2.75157	4.13473	3.74609	3.53745	4.06765	0.0185093	0.31336	0.615372	0.211404	0.0191706	0.131469	-0.00125873	-0.110572
14	1.02603	0.165925	0.0539448	0.0408615	-0.0104167	1.31209	0.292881	0.693392	0.612886	1.08392	0.0244344	0.107342	0.396285	0.174751	0.181355	0.396285	0.126463	-0.0240882	0.199187	0.0692632	0.608593	0.128222	0.209171	0.643465	2.49066	0.029249	0.424314		14	-0.0108374	-0.0429713	-0.00353635	-0.0749141	0.536142	0.246283	-0.0609853	2.53319	3.90946	3.50907	3.28904	3.8781	0.0365183	0.250924	0.970868	0.18724	0.00655837	0.0395621	0.0144754	0.0775946
15	2.07551	3.52649	-0.0646875	-0.019378	0.010602	1.57684	0.547977	0.771722	0.936328	1.46698	0.0574661	0.0677866	0.489149	0.228869	0.229337	0.489149	0.236817	0.016589	0.238129	0.0454737	1.04855	0.544705	0.248726	0.723982	2.53557	0.133397	0.698541		15	-0.0165547	-0.0256404	-0.0468342	-0.0979297	0.528232	0.278231	-0.041913	2.71308	4.07582	3.61923	3.42544	4.02029	0.0701601	0.227946	1.42749	0.223103	0.037307	0.131469	0.0269579	-0.0274733
16	3.10042	4.96383	1.17232	1.75255	0.0759193	1.8188	0.650475	1.00477	1.14251	1.80572	0.079638	0.114105	0.506535	0.452489	0.303081	0.506535	0.273361	-0.00119305	0.330147	0.103789	2.81411	1.66468	0.659024	0.801565	3.17242	0.153967	1.1316		16	-0.0142747	-0.0660709	-0.0203889	-0.0677431	0.56116	0.171236	-0.0681798	2.67437	3.79493	3.39945	3.41754	3.74038	0.0837294	0.151179	1.6071	0.273945	0.00620523	0.223199	0.037699	0.0497818
17	4.22091	4.777	2.34822	1.89089	-0.0804789	2.10598	0.960264	1.25211	1.32525	2.10874	0.0872398	0.0601653	0.590276	0.755023	0.280754	0.590276	0.371774	0.010567	0.324657	0.102421	7.87495	3.16306	1.70837	0.967417	3.35585	0.76307	1.61211		17	-0.017042	-0.0182766	-0.0372406	-0.0728219	0.573342	0.235973	-0.0624211	2.63794	3.89432	3.52399	3.29445	3.62938	0.138569	0.126456	1.79012	0.245845	-0.0431843	0.202042	0.0789225	0.167483
18	5.22766	4.75853	3.80695	1.8009	-0.0242067	2.36713	1.19217	1.504	1.37181	2.16765	0.0516742	0.147435	0.787232	1.46054	0.418635	0.787232	0.377945	0.0751051	0.393899	0.306421	9.22364	3.67094	4.70099	1.03145	3.41616	3.14925	2.08351		18	-0.0209362	-0.00786835	-0.00764619	-0.0937564	0.630836	0.216597	0.00357549	2.62701	3.85237	3.51237	3.08366	3.60901	0.282954	0.0730727	1.74302	0.237153	0.0272929	0.200651	0.350137	0.378589
19	5.98321	4.85459	4.48903	1.86323	0.0167186	2.52931	1.40268	1.8943	1.42935	2.18627	0.110679	0.00424002	1.09593	3.07973	0.549109	1.09593	0.629989	0.0478923	0.362684	0.366211	9.99752	3.58146	5.93363	1.17992	3.40503	4.25641	2.39789		19	-0.00761433	-0.0578876	-0.0581511	-0.0928688	0.591685	0.181784	-0.0615385	2.62741	3.38881	3.3646	3.19997	3.2614	0.522761	0.114278	1.83554	0.231467	0.0254011	0.261784	0.667821	0.697066
20	6.56858	4.54496	4.56137	1.76445	0.0736581	2.67626	1.46481	2.29753	1.50679	2.29206	0.174751	0.0756763	1.09767	4.77394	0.907847	1.09767	0.879788	0.162254	0.471479	1.08432	10.0921	3.54588	6.34151	1.38686	3.36358	4.35755	2.59859		20	-0.016512	-0.0252217	0.00518918	-0.0596145	0.582327	0.173044	-0.0451481	2.61505	3.66604	3.33244	3.14843	3.18791	1.1592	0.0620712	1.61394	0.285644	-0.00794572	0.250422	2.61411	1.24702
21	6.62245	4.82465	4.61003	1.8547	0.116845	2.85974	1.49722	2.49645	1.41507	2.27796	0.228869	0.145717	1.11457	5.47222	1.24485	1.11457	1.2938	0.201454	0.44728	3.27684	9.70558	4.12108	6.21628	1.66875	3.33053	4.27554	2.78588		21	-0.0230636	-0.0358661	-0.0390296	-0.0831417	0.575606	0.262794	-0.00733279	2.53137	3.45915	3.33816	3.07722	3.02029	1.53939	0.119474	1.59623	0.226711	-0.0342044	0.243172	3.37011	1.95667
22	6.95458	4.71989	4.64846	1.88132	0.490028	2.84024	1.49647	2.55259	1.48224	2.2502	0.452489	0.126234	1.10246	5.47475	1.74318	1.10246	1.91361	0.277298	0.62969	7.85	9.10692	4.41634	5.97801	1.796	3.24502	4.12062	3.02504		22	-0.014505	-0.0524169	-0.0405305	-0.0431692	0.600917	0.221104	-0.043658	2.51418	3.38916	3.39471	3.01881	2.91055	1.55903	0.0353997	1.554	0.25503	0.0316063	0.363101	3.41905	2.45005
23	6.83768	4.76015	4.49549	1.70988	0.702736	2.86941	1.47301	2.63648	1.48768	2.20357	0.755023	0.181355	1.12829	5.53828	2.18382	1.12829	2.25509	0.35888	0.61881	9.31221	9.0904	5.21888	5.91177	1.9994	3.25963	3.85533	3.15275		23	-0.0220503	-0.0240801	-0.0417089	-0.0719087	0.601571	0.219278	-0.0615277	2.56177	3.42598	3.1693	3.02637	2.86158	1.58686	0.0636139	1.54968	0.260223	0.018313	0.3386	3.3776	2.72454
24	6.66917	4.80247	4.38879	1.80246	1.41567	2.95854	1.50747	2.56787	1.49171	2.08618	1.46054	0.229337	1.0918	5.4286	2.39738	1.0918	2.94158	0.621293	0.782918	9.79811	8.7771	6.45692	5.76482	2.10731	3.15994	3.64286	3.28625		24	-0.020204	-0.0354295	-0.0187583	-0.103617	0.625187	0.225536	-0.0488837	2.48417	3.19146	3.15822	2.9945	2.79003	1.62844	0.0790809	1.57398	0.268259	-0.00519625	0.435212	3.3771	2.7863
25	6.60415	4.75811	4.50861	1.71144	2.35821	2.97279	1.5208	2.64322	1.42562	2.08097	3.07973	0.303081	1.02348	5.25294	2.74565	1.02348	3.58583	0.956141	0.863955	9.84789	8.57395	7.37561	5.50228	2.12168	3.07462	3.46826	3.43779		25	-0.0206189	-0.0755398	-0.0392464	-0.0516594	0.608327	0.207965	-0.0578449	2.51577	3.36524	2.93844	2.87674	2.79003	1.57729	0.132424	1.52798	0.24508	-0.00812229	0.466371	3.34563	2.95507
26	6.26127	4.81151	4.42174	1.84176	2.96356	3.01079	1.483	2.53494	1.39887	2.03366	4.77394	0.280754	1.01487	5.13394	2.86743	1.01487	3.88147	1.50403	1.16319	10	8.30262	7.9553	5.46514	2.32011	3.06488	3.36117	3.57172		26	-0.0112062	-0.0308821	-0.0490568	-0.0983713	0.51569	0.147591	-0.101918	2.51799	3.28501	2.9438	2.91539	2.58041	1.5479	0.310681	1.4546	0.21206	0.0506256	0.479302	3.19827	2.91433
27	5.98309	4.50389	4.43439	1.86426	3.04289	3.03161	1.42856	2.50776	1.38309	2.01793	5.47222	0.418635	1.03436	4.88109	2.93157	1.03436	4.06355	2.1935	1.18668	9.65463	8.00571	7.97371	5.37463	2.51531	3.03548	3.08925	3.57931		27	-0.0296827	-0.120163	-0.0620858	-0.0783544	0.658971	0.223676	0.00197965	2.48901	2.99376	3.02305	2.73716	2.38606	1.51738	0.434214	1.37921	0.231139	0.00413682	0.492824	3.19628	2.85904
28	5.67091	4.70513	4.46208	1.81177	3.20926	3.01079	1.46737	2.52006	1.41727	1.85235	5.47475	0.549109	1.02199	4.72905	2.8567	1.02199	4.26214	2.18481	1.37753	10.0476	7.48603	8.16799	5.41499	2.4068	3.07766	3.04333	3.58652		28	-0.0256287	-0.0410496	-0.0292256	-0.0662516	0.616156	0.195377	-0.133059	2.41364	2.9223	2.96971	2.67205	2.34536	1.61331	0.509398	1.34954	0.254373	0.0348855	0.586122	3.06615	2.80795
29	5.52448	4.45419	4.42315	1.77815	3.23773	2.90694	1.44213	2.53176	1.37523	1.71541	5.53828	0.907847	0.943239	4.56425	2.82165	0.943239	4.22383	2.27849	1.65226	10.0397	7.20477	7.96097	5.096	2.36451	3.0101	2.87802	3.5314		29	-0.0368562	-0.0801615	-0.0165125	-0.0982022	0.588175	0.190506	-0.0164432	2.52004	2.92306	2.92299	2.61871	2.3005	1.58548	0.398043	1.36809	0.228133	-0.00897992	0.595325	2.94877	2.6589
30	5.05562	4.4164	4.36494	1.78074	3.22598	2.92086	1.41522	2.4659	1.38237	1.73541	5.4286	1.24485	0.954857	4.32172	2.66461	0.954857	3.99367	2.31218	1.9699	9.65895	7.16193	8.05303	5.17753	2.41681	2.98375	2.60794	3.48725		30	-0.0254805	-0.0178069	-0.0032547	-0.100991	0.613106	0.111427	-0.0936807	2.53017	2.8251	2.80354	2.49845	2.00441	1.52908	0.38761	1.33098	0.26241	-0.0454545	0.673916	2.97499	2.65924
31	4.5573	4.45709	4.46875	1.8777	3.26394	2.90137	1.39986	2.40461	1.31299	1.78046	5.25294	1.74318	0.945059	4.4314	2.47451	0.945059	3.979	2.27872	2.16838	9.81474	6.6718	8.32096	5.10646	2.31951	2.91985	2.51452	3.47347		31	-0.0307818	-0.0799557	-0.0296944	-0.0999963	0.56811	0.196271	-0.0627521	2.46231	2.61414	2.68507	2.38971	1.9548	1.48137	0.292291	1.30697	0.244752	-0.0373323	0.694274	2.78169	2.54898
32	4.11902	4.42834	4.44559	1.71401	3.2669	2.83698	1.3677	2.3497	1.2982	1.67242	5.13394	2.18382	0.87578	4.00986	2.42084	0.87578	4.05337	2.36587	2.3573	9.77432	6.46293	7.84733	5.02092	2.23222	2.81072	2.33814	3.39469		32	-0.0362013	-0.0129034	-0.0274431	-0.101413	0.598848	0.10619	-0.0071199	2.4807	2.5243	2.52095	2.32915	1.8018	1.55953	0.220964	1.40549	0.237645	-0.0181364	0.875337	2.66207	2.59942
33	3.93087	4.4768	4.237	1.74505	3.14394	2.77815	1.35156	2.36772	1.25898	1.59213	4.88109	2.39738	0.86093	3.99448	2.39314	0.86093	3.72079	2.13788	2.57448	9.66758	6.45809	7.78067	5.08219	2.18022	2.77074	2.13552	3.33763		33	-0.0518711	-0.0354698	-0.0600392	-0.0512534	0.580805	0.318589	-0.04402	2.43573	2.45031	2.62485	2.20392	1.76715	1.52614	0.147323	1.25757	0.225126	0.00759257	0.906495	2.65431	2.47042
34	3.49481	4.53345	4.16256	1.82365	3.13468	2.73622	1.33772	2.36239	1.23584	1.37918	4.72905	2.74565	0.847205	3.70181	2.09994	0.847205	3.69851	1.99511	2.51307	9.682	5.55917	7.33628	4.75516	2.13786	2.64597	2.06567	3.21385		34	-0.0486465	0.0389284	-0.0502464	-0.025793	0.623426	0.316291	-0.0903274	2.47	2.3299	2.62343	2.13451	1.77797	1.49594	0.0750213	1.34181	0.254866	0.0345576	0.979198	2.53244	2.50793
35	3.19488	4.37289	4.2122	1.74116	3.21649	2.65563	1.25008	2.22215	1.21603	1.43539	4.56425	2.86743	0.80871	3.67213	1.96238	0.80871	3.2034	1.90581	2.46253	9.87811	5.30423	7.09434	4.63797	2.10023	2.62035	1.81262	3.12385		35	-0.0292483	-0.0454942	-0.0356637	-0.0280242	0.57977	0.281279	-0.0763206	2.41751	2.27723	2.37327	2.10015	1.47863	1.48243	0.0479438	1.13995	0.212825	0.00673494	0.993904	2.43204	2.46557
36	2.8839	4.53101	4.29499	1.70005	3.18824	2.6014	1.32976	2.17912	1.19501	1.42674	4.32172	2.93157	0.762912	3.4667	1.85868	0.762912	3.27376	1.93376	2.39298	9.87811	4.87086	6.85116	4.40212	1.82835	2.62887	1.6909	3.0456		36	-0.0266273	-0.0516305	-0.0273727	-0.0486239	0.620529	0.24455	-0.0862935	2.32455	2.03829	2.3688	1.99777	1.52604	1.51369	0.013559	1.14423	0.189755	-0.0191706	0.954313	2.31865	2.43969
37	2.4728	4.16589	4.10526	1.75772	3.1184	2.51556	1.21613	2.23625	1.12713	1.33962	4.4314	2.8567	0.738898	3.19919	1.72172	0.738898	3.0783	1.84394	2.17905	9.93516	4.71712	7.07151	4.59198	1.96004	2.91534	1.60466	2.9861		37	-0.0374005	-0.0504093	-0.0239123	-0.0527416	0.637096	0.265147	-0.0257137	2.34476	1.99853	2.22586	2.00704	1.45194	1.49118	-0.0171721	1.10994	0.226274	-0.0335234	0.925699	2.24522	2.35306
38	2.42745	4.08501	4.06134	1.77557	2.9805	2.51702	1.252	2.14818	1.13617	1.27275	4.00986	2.82165	0.726851	3.19041	1.74173	0.726851	2.71366	1.81553	2.23274	9.52347	4.39637	6.48932	4.44985	1.7443	3.63831	1.52197	2.89996		38	-0.0421061	-0.00168013	-0.0454741	-0.0140505	0.554699	0.231192	-0.0975964	2.33423	1.90904	2.2246	1.93403	1.31101	1.47211	0.0131531	1.06855	0.219932	-0.0286803	0.855748	2.05792	2.23795
39	2.06525	4.23448	3.97638	1.67496	3.04289	2.37238	1.15975	2.08669	1.12561	1.13945	3.99448	2.66461	0.660414	3.00208	1.54149	0.660414	2.76038	1.5238	2.10147	9.23284	3.99839	6.33245	3.9579	1.76161	3.82308	1.43245	2.78176		39	-0.0492519	-0.0718234	-0.0279703	-0.0879113	0.632711	0.231558	0.0293218	2.28157	1.79346	2.0293	1.86566	1.18765	1.52089	-0.0299598	1.12135	0.175377	0.000681061	0.898091	1.96677	2.2234
40	1.80364	3.97044	4.00956	1.69978	3.04245	2.38007	1.19601	1.9548	1.06124	1.08437	3.70181	2.47451	0.674262	2.9219	1.39287	0.674262	2.5137	1.59192	2.05704	9.30568	3.87011	6.10009	4.44006	1.67289	3.88783	1.34737	2.72418		40	-0.0319796	-0.0267927	-0.0507689	-0.103775	0.581413	0.267921	-0.0020014	2.23232	1.56666	1.9581	1.69962	1.12211	1.36743	-0.0241546	0.902657	0.204461	-0.0381899	0.795206	1.94128	1.98805
41	1.67232	4.12771	3.83583	1.67031	2.97757	2.34633	1.15604	1.93893	1.06878	1.04663	3.67213	2.42084	0.626133	2.78326	1.32283	0.626133	2.3842	1.38467	1.94703	9.39147	3.40705	5.81374	4.23009	1.5482	3.92812	1.1949	2.63543		41	-0.0371376	0.0136495	-0.0512025	-0.0370817	0.576974	0.232871	-0.024511	2.19327	1.5534	1.92236	1.58512	1.07345	1.39789	-0.0415297	0.905218	0.166685	-0.0100141	0.781684	1.86611	2.1096
42	1.57882	3.99795	3.68115	1.63592	2.83652	2.34583	1.09569	1.90541	1.03299	0.978626	3.4667	2.39314	0.603796	2.59095	1.20502	0.603796	2.1041	1.39211	1.94286	8.75274	3.57482	5.68361	4.22928	1.45474	3.85582	1.05344	2.5383		42	-0.0572823	-0.0341394	-0.0574414	-0.0323044	0.678021	0.150693	-0.0535034	2.09883	1.47057	1.87206	1.59723	1.00125	1.41064	-0.0226119	0.939176	0.137	-0.0616739	0.728185	1.7827	1.99838
43	1.40769	3.90224	3.86875	1.58084	2.92627	2.24147	1.11927	1.85682	1.02283	0.942414	3.19919	2.09994	0.579742	2.36606	1.1813	0.579742	1.98037	1.34229	1.92384	8.504	3.31082	5.49565	4.03379	1.49974	3.75248	0.94034	2.44838		43	-0.0359218	-0.027596	-0.0651524	-0.0685573	0.553711	0.259821	-0.00250176	2.14909	1.3395	1.66801	1.52208	0.947487	1.30359	-0.0423416	0.898627	0.144544	-0.0141762	0.725255	1.64483	1.98708
44	1.23223	3.85131	3.6802	1.60307	2.84442	2.21754	1.05802	1.65313	0.99969	0.945607	3.19041	1.96238	0.54814	2.32652	1.07396	0.54814	1.67719	1.12805	1.59187	8.85653	3.23681	5.27346	4.22526	1.36128	3.68091	0.959407	2.37406		44	-0.0321803	-0.0515393	-0.0555301	-0.0621739	0.590304	0.103144	-0.0650721	2.16327	1.28683	1.44555	1.39864	0.889913	1.31922	-0.0483092	0.796121	0.167013	-0.0394007	0.708596	1.50823	1.84644
45	1.08087	3.89609	3.68306	1.60179	2.75604	2.17791	1.07314	1.74555	0.943174	0.874656	3.00208	1.85868	0.527624	2.27584	0.984113	0.527624	1.71013	1.32303	1.62918	8.23653	3.08717	4.98203	3.70904	1.22778	3.62047	0.834415	2.28339		45	-0.0488783	-0.0316103	-0.0357573	-0.108168	0.627084	0.216579	-0.0529595	2.09661	1.14839	1.40624	1.4044	0.927762	1.1849	-0.0720984	0.811821	0.163077	-0.0822319	0.583962	1.31393	1.83674
46	0.97896	3.87843	3.53535	1.58885	2.75152	2.09304	1.07263	1.6928	0.957159	0.691529	2.9219	1.72172	0.518153	2.03611	0.980464	0.518153	1.50705	1.12874	1.45053	8.94453	2.96213	4.62837	3.40131	1.16578	3.49163	0.737716	2.20594		46	-0.0706177	-0.0297468	-0.0232387	-0.044702	0.566414	0.305015	-0.0333868	2.09866	1.1749	1.23533	1.38937	0.824076	1.17665	-0.0268745	0.673929	0.139515	-0.0489103	0.532031	1.31143	1.84578
47	0.96122	3.92156	3.51219	1.59065	2.69299	1.90283	0.949128	1.59145	0.909889	0.68013	2.78326	1.74173	0.507987	1.92262	0.895985	0.507987	1.1473	0.975628	1.44118	8.34316	2.75574	4.83414	3.3981	1.06441	3.39097	0.648466	2.1181		47	-0.035759	-0.0267533	-0.038936	-0.0810317	0.556789	0.272319	-0.0716807	2.11505	1.06957	1.15849	1.24901	0.828835	1.22011	-0.0193237	0.69903	0.132572	0.0197003	0.497943	1.19754	1.74782
48	0.773085	3.70884	3.61745	1.56014	2.58111	1.94315	1.00307	1.52124	0.888268	0.690596	2.59095	1.54149	0.455276	1.96498	0.742057	0.455276	1.16693	0.907511	1.26873	8.44411	2.70309	4.45949	3.20019	1.04997	3.30296	0.585253	2.04328		48	-0.0487335	-0.0381134	-0.0642139	-0.0908321	0.55251	0.250224	-0.0385286	1.96311	1.04194	0.94702	1.1352	0.732157	1.11706	-0.0485122	0.542249	0.121638	-0.123701	0.342151	1.20828	1.66537
49	0.673886	3.56428	3.28116	1.39696	2.53047	1.91317	0.922085	1.48673	0.855371	0.610309	2.36606	1.39287	0.435906	1.72805	0.718602	0.435906	1.01955	0.843256	1.14652	8.14063	2.6225	4.20489	3.13073	0.96388	3.18678	0.527916	1.92687		49	-0.0596812	-0.067964	-0.0285919	-0.0791086	0.638965	0.156677	0.0552375	2.05693	0.960943	0.860359	1.1839	0.708928	1.07998	-0.0239516	0.563699	0.115679	-0.0556452	0.358603	1.07615	1.75201
50	0.603657	3.91623	3.09189	1.42412	2.50289	1.80079	0.900175	1.44687	0.801471	0.587117	2.32652	1.32283	0.421751	1.62995	0.636969	0.421751	0.966982	0.83144	1.03833	7.62074	2.43835	4.23479	2.78909	0.847769	2.96129	0.45001	1.84668		50	-0.0674043	-0.0788947	-0.0370478	-0.0789651	0.552903	0.137355	-0.0183809	1.98941	0.927128	0.751988	1.04114	0.665369	1.04365	-0.0569967	0.522268	0.146621	-0.0741348	0.406806	1.02071	1.71322
51	0.51784	3.55771	3.1184	1.50144	2.45474	1.74065	0.883005	1.39847	0.853961	0.516362	2.27584	1.20502	0.419604	1.5695	0.577662	0.419604	0.918897	0.79366	0.983325	7.75558	2.37092	4.10966	2.75516	0.850403	2.89216	0.37928	1.80072		51	-0.0589013	-0.0245167	-0.0666709	-0.0650803	0.536736	0.294761	-0.0242562	1.93374	0.79676	0.69329	0.991754	0.627217	1.02539	-0.102424	0.499433	0.101137	-0.0616739	0.360763	1.01473	1.52473
52	0.450086	3.50759	2.93676	1.43188	2.36273	1.61795	0.849566	1.34372	0.801766	0.50452	2.03611	1.1813	0.397799	1.3943	0.485294	0.397799	0.798686	0.711567	0.975597	7.60705	2.23271	3.63544	2.70515	0.770111	2.85479	0.300554	1.70349		52	-0.0553264	-0.0857592	-0.0116634	-0.0862217	0.604909	0.226959	-0.012069	1.94569	0.766539	0.612615	0.965212	0.612899	0.985618	-0.0624366	0.485161	0.160999	-0.0215922	0.28883	0.906581	1.46848
53	0.404596	3.58642	2.76349	1.42102	2.29537	1.76081	0.875445	1.28125	0.801874	0.483147	1.92262	1.07396	0.38391	1.41973	0.579058	0.38391	0.647379	0.820134	0.917031	7.75126	2.29194	3.63669	2.35532	0.725487	2.68407	0.29905	1.67558		53	-0.0556899	-0.0521637	-0.0803457	-0.057014	0.549465	0.245955	-0.0411671	1.7814	0.759175	0.508085	0.766964	0.549269	0.997311	-0.0189177	0.428326	0.0644544	-0.0254011	0.253174	0.880861	1.43744
54	0.374042	3.77495	2.83629	1.30284	2.33426	1.67185	0.79999	1.21224	0.819174	0.470175	1.96498	0.984113	0.340854	1.34941	0.417776	0.340854	0.595288	0.6201	0.81149	7.52347	1.97367	3.42591	2.16962	0.70374	2.57872	0.306226	1.60392		54	-0.0462243	-0.0271255	-0.0406009	-0.0591206	0.530308	0.150236	0.0135483	1.76961	0.716878	0.464308	0.775898	0.61796	0.918834	-0.0645476	0.352936	0.123059	-0.0720412	0.278266	0.780204	1.29648
55	0.282971	3.2883	2.67876	1.34887	2.28611	1.58765	0.82395	1.11544	0.818261	0.397406	1.72805	0.980464	0.330667	1.25059	0.459264	0.330667	0.643773	0.632883	0.735231	7.31937	1.79113	3.32177	2.24953	0.656408	2.44921	0.306226	1.53127		55	-0.0717412	-0.0614546	-0.0454269	-0.0878568	0.534648	0.185761	-0.0337815	1.68593	0.699558	0.338068	0.708985	0.523834	0.890258	-0.0139244	0.387777	0.101301	-0.0547624	0.237491	0.715023	1.3993
56	0.334424	3.42629	2.57543	1.36438	2.19458	1.46099	0.859045	1.14222	0.762441	0.38237	1.62995	0.895985	0.306449	1.21882	0.431033	0.306449	0.534701	0.500454	0.731368	7.20695	1.6949	3.13323	2.01207	0.602604	2.31751	0.199959	1.47018		56	-0.0708169	-0.0459934	-0.0383727	-0.0789473	0.56291	0.244767	0.0242655	1.58243	0.653137	0.303225	0.570091	0.515226	0.886006	-0.0674705	0.393779	0.0898754	-0.0711835	0.24258	0.633352	1.23538
57	0.290317	3.14046	2.54202	1.27854	2.05127	1.56306	0.815619	1.02204	0.796438	0.35397	1.5695	0.742057	0.331649	1.19285	0.38246	0.331649	0.379308	0.604193	0.636502	6.90126	1.90625	2.96944	1.90869	0.545564	2.32792	0.205904	1.41496		57	-0.0645793	-0.0709914	-0.0318466	-0.0668845	0.503468	0.216395	0.018168	1.49311	0.545626	0.321094	0.672135	0.485682	0.861368	-0.0802176	0.276414	0.0841898	-0.0468167	0.197514	0.604632	1.14096
58	0.252025	3.22134	2.48975	1.16216	2.19503	1.52882	0.784739	0.973242	0.746256	0.360996	1.3943	0.718602	0.315654	1.11222	0.309843	0.315654	0.315195	0.500909	0.559227	6.73905	1.52055	2.91928	1.7923	0.505606	2.22287	0.125948	1.34929		58	-0.0695006	-0.0173989	-0.054258	-0.0915173	0.496539	0.111045	-0.0266709	1.38409	0.538675	0.273385	0.622402	0.379445	0.738182	-0.102058	0.248415	0.121802	-0.0663404	0.239444	0.60438	1.13223
59	0.219145	3.24352	2.48568	1.22915	2.06573	1.55816	0.846237	0.909963	0.764361	0.360554	1.41973	0.636969	0.278243	1.13692	0.277641	0.278243	0.467463	0.475401	0.583122	6.76063	1.53036	2.71542	1.60499	0.561141	2.10724	0.174264	1.33424		59	-0.0618975	-0.0373396	-0.022605	-0.0891859	0.52563	0.137025	0.038123	1.26375	0.558174	0.242741	0.617677	0.398823	0.651513	-0.0949133	0.218151	0.0578395	-0.0178085	0.161059	0.600394	1.02231
60	0.239609	3.05217	2.30623	1.10681	2.01983	1.40825	0.80409	0.83719	0.72211	0.347337	1.34941	0.577662	0.281147	1.00281	0.337269	0.281147	0.363279	0.398364	0.407117	6.45705	1.55011	2.71734	1.46112	0.437956	2.02854	0.186496	1.25694		60	-0.0845188	-0.0536148	-0.0108536	-0.117608	0.46337	0.188734	-0.0313015	1.14101	0.472401	0.151881	0.501031	0.371183	0.683279	-0.0330451	0.262981	0.0912967	-0.0860408	0.165379	0.564416	0.862585
61	0.0866345	2.91746	2.2833	1.17406	1.94414	1.42626	0.783082	0.884189	0.681886	0.336183	1.25059	0.485294	0.309354	0.98009	0.288106	0.309354	0.308062	0.437848	0.366853	6.34895	1.49584	2.70717	1.30853	0.446836	1.83221	0.141188	1.21283		61	-0.0719355	-0.0486084	-0.0563741	-0.0561742	0.520583	0.185614	-0.0062575	0.97387	0.388454	0.187617	0.45877	0.433169	0.661831	-0.00828157	0.159342	0.11218	-0.0639189	0.103654	0.443053	0.969932
62	0.163202	2.97249	2.22412	1.13035	1.9249	1.39595	0.723502	0.750301	0.637729	0.214279	1.21882	0.579058	0.254986	1.07059	0.319719	0.254986	0.270716	0.35888	0.350788	5.84789	1.42928	2.58403	1.13328	0.448566	1.73203	0.177544	1.16031		62	-0.0801733	0.000137774	-0.0653924	-0.106721	0.441938	0.243016	-0.0399224	0.931288	0.45838	0.137586	0.483852	0.361926	0.634817	-0.0340194	0.168786	0.0740761	-0.0811977	0.0819056	0.341641	0.830917
63	0.150262	2.662	2.10263	1.05535	1.79741	1.31748	0.780639	0.694572	0.67947	0.376916	1.19285	0.417776	0.228886	0.902715	0.325945	0.228886	0.266709	0.302579	0.282562	5.72095	1.34708	2.4564	1.34165	0.438859	1.67452	0.136062	1.11081		63	-0.0816509	-0.0518318	-0.0559581	-0.0431069	0.566954	0.2228	0.0315672	0.820107	0.417909	0.113821	0.406202	0.368631	0.566471	-0.0707587	0.149351	0.0360267	-0.0717132	0.182631	0.471018	0.79372
64	0.0772811	2.62259	2.13342	0.939243	1.76353	1.30094	0.643554	0.743563	0.655231	0.259336	1.11222	0.459264	0.252245	0.855837	0.239802	0.252245	0.167815	0.278491	0.208541	5.53495	1.36843	2.10915	1.05323	0.378283	1.55207	0.152805	1.04285		64	-0.0694233	-0.0633646	-0.0566678	-0.0678199	0.462556	0.223237	0.0173476	0.64363	0.337968	0.0527115	0.304587	0.32598	0.581853	-0.0256972	0.187634	0.070304	-0.0741348	0.0687676	0.422808	0.695441
65	0.0706076	2.61436	1.87732	0.989151	1.75426	1.1956	0.669679	0.684858	0.617517	0.274568	1.13692	0.431033	0.226738	0.825611	0.265511	0.226738	0.276887	0.317748	0.320183	5.20263	1.38483	2.12432	1.05082	0.339529	1.55888	0.112827	1.02112		65	-0.0799628	-0.0357972	-0.031061	-0.107285	0.542084	0.180725	-0.00651389	0.586872	0.322887	0.0423479	0.398643	0.306298	0.474237	-0.0873625	0.113084	0.0330199	-0.125088	0.132268	0.352634	0.775291
66	0.15289	2.52772	1.85919	1.02821	1.5863	1.2921	0.704413	0.67416	0.559483	0.27614	1.00281	0.38246	0.250199	0.731765	0.17062	0.250199	0.195865	0.267413	0.183427	4.77074	1.14715	2.08749	0.831188	0.259839	1.35981	0.170437	0.950847		66	-0.0761245	-0.0116527	-0.0706464	-0.0424407	0.472256	0.168245	-0.0512673	0.513378	0.26215	-0.0100956	0.291702	0.334285	0.499937	-0.037876	0.093649	0.044391	-0.0464887	0.0860186	0.322424	0.685742
67	0.106139	2.50964	1.69571	0.828828	1.57273	1.20315	0.655083	0.637269	0.587547	0.271816	0.98009	0.309843	0.245515	0.757557	0.265511	0.245515	0.235935	0.296784	0.205999	4.81547	1.23606	1.84305	0.520917	0.276319	1.23474	0.0644434	0.907757		67	-0.0848774	-0.048918	-0.0760468	-0.0998818	0.489778	0.274218	0.0180717	0.424001	0.305626	0.0804074	0.312747	0.321524	0.426838	-0.0846426	0.0853797	0.0292478	-0.0874281	0.0654535	0.297187	0.660839
68	0.139345	2.6542	1.76253	0.904341	1.53792	1.10813	0.584351	0.615233	0.608364	0.268868	1.07059	0.277641	0.215488	0.668326	0.218066	0.215488	0.133114	0.265027	0.153533	4.42537	1.1998	1.7834	0.574283	0.251637	1.15039	0.10326	0.880334		68	-0.0857676	-0.0699993	-0.0623962	-0.0612273	0.471874	0.20999	0.0527995	0.339918	0.31405	0.0569106	0.30347	0.214984	0.437156	-0.0626395	0.0659867	0.018806	-0.0723943	0.0630863	0.290704	0.661809
69	0.165286	2.36674	1.54797	0.914423	1.49748	1.12532	0.637142	0.611667	0.634818	0.295941	0.902715	0.337269	0.223936	0.648145	0.179637	0.223936	0.146899	0.23878	0.114591	3.92937	1.1012	1.75291	0.566238	0.244563	1.0549	0.133397	0.830587		69	-0.0854498	-0.0369665	-0.0555356	-0.11282	0.505544	0.218787	0.0453175	0.366902	0.284948	0.0259091	0.221869	0.244874	0.419647	-0.0496488	0.131637	0.0207194	-0.0649783	0.112679	0.225019	0.537342
70	0.141792	2.54867	1.60668	0.846671	1.33022	1.16824	0.658281	0.521237	0.598002	0.204943	0.855837	0.288106	0.199922	0.718914	0.146844	0.199922	0.137522	0.225088	0.0811388	3.95821	1.01478	1.51738	0.495977	0.168711	0.891912	0.100253	0.793279		70	-0.0875494	-0.0673789	-0.0659789	-0.0573977	0.470579	0.267064	0.0378464	0.284812	0.295258	0.0173323	0.325631	0.301497	0.42071	-0.0597166	0.0705201	0.036956	-0.0732519	0.0730877	0.246754	0.587124
71	0.0807226	2.37741	1.5685	0.902789	1.39713	0.987878	0.703249	0.529967	0.616418	0.223811	0.825611	0.319719	0.216715	0.706335	0.186131	0.216715	0.0209168	0.221907	0.095272	3.82695	0.795232	1.51863	0.486189	0.185191	0.880713	0.104148	0.76901		71	-0.0732698	-0.0226066	-0.0646716	-0.0471913	0.479291	0.210321	-0.102664	0.27149	0.226451	-0.0312695	0.235097	0.267151	0.410955	0.0330857	-0.00369391	0.0595889	-0.0561497	0.0671993	0.160342	0.482711
72	0.139583	2.15851	1.35919	0.769088	1.22149	1.10172	0.637404	0.49861	0.509812	0.12102	0.731765	0.325945	0.173127	0.625973	0.155646	0.173127	0.112197	0.180036	0.142959	3.38568	0.821557	1.27169	0.304505	0.266009	0.794535	0.0757876	0.694499		72	-0.0789871	-0.0690134	-0.0275598	-0.102703	0.452957	0.246993	0.0223293	0.175453	0.185214	0.0408291	0.222556	0.2306	0.36562	-0.0595137	0.0171263	0.0740761	-0.0684088	0.0448587	0.225775	0.406717
73	0.0716554	2.17945	1.40551	0.825973	1.22668	1.03112	0.637011	0.46868	0.559591	0.239731	0.757557	0.239802	0.140604	0.683891	0.146039	0.140604	0.0890367	0.153789	0.0808338	3.16726	0.714641	1.52946	0.418343	0.250734	0.664111	0.10777	0.689611		73	-0.091929	-0.0334166	-0.052041	-0.103889	0.456402	0.352911	0.0536836	0.207048	0.156465	0.0122398	0.25554	0.251882	0.362681	-0.0506231	0.0756832	0.026077	-0.0454545	0.0135227	0.248998	0.420951
74	0.123959	2.13799	1.32124	0.840194	1.31031	0.971156	0.542582	0.490888	0.527701	0.100334	0.668326	0.265511	0.188406	0.555385	0.14459	0.188406	0.0302933	0.218782	-0.033452	3.13695	0.542779	1.28311	0.283454	0.169313	0.586696	0.0811864	0.641388		74	-0.0859352	-0.0711122	-0.0556941	-0.0679901	0.453812	0.275403	-0.0209355	0.170955	0.16271	0.0417225	0.187167	0.264599	0.338607	-0.0440466	-0.00256055	0.0510059	-0.0326657	0.00920254	0.144607	0.353055
75	0.163146	2.06241	1.29499	0.774512	1.13175	1.00524	0.567952	0.472049	0.511407	0.182193	0.648145	0.17062	0.172411	0.523801	0.157042	0.172411	0.0903991	0.108283	0.0209456	2.73611	0.57817	1.22345	0.371547	0.146663	0.61743	0.0578829	0.613883		75	-0.0829886	-0.0214543	-0.0790616	-0.0611906	0.474171	0.224461	-0.0661365	0.129455	0.194757	-0.0351112	0.12558	0.216584	0.352114	-0.0487151	0.00314822	0.01815	-0.0243669	0.0668146	0.18132	0.369229
76	0.12433	2.31292	1.26398	0.813572	1.15436	1.02538	0.565262	0.387939	0.536963	0.176297	0.718914	0.265511	0.161754	0.547059	0.17851	0.161754	0.069883	0.0858993	0.0331469	2.58474	0.554328	1.06282	0.318182	0.159004	0.554683	0.0465386	0.610143		76	-0.0992309	-0.0231398	-0.0907129	-0.0601562	0.490158	0.138815	-0.0262451	0.138165	0.218733	0.00509247	0.138464	0.192101	0.348674	-0.0703528	-0.0274105	0.0233982	-0.0627081	0.0936529	0.145342	0.348206
77	0.135682	2.07473	1.23605	0.850294	1.0714	0.91317	0.528248	0.455375	0.494819	0.12215	0.706335	0.218066	0.178404	0.565701	0.0971447	0.178404	0.0320564	0.104931	0.0637519	2.51263	0.591332	1.01451	0.144543	0.169313	0.4724	0.0107292	0.574699		77	-0.104785	-0.0732226	-0.0652757	-0.0836389	0.454994	0.115041	-0.0600484	0.127234	0.211723	0.0426159	0.16492	0.201012	0.266008	-0.0569967	0.00428158	0.0153072	-0.0592523	0.0338808	0.10588	0.266416
78	0.0613832	1.9585	1.17804	0.826241	1.08315	0.914135	0.544894	0.405598	0.483853	0.157871	0.625973	0.179637	0.14852	0.532941	0.137237	0.14852	0.0645135	0.128508	0.0109812	2.32084	0.574817	1.11357	0.162376	0.152231	0.451099	0.128613	0.557463		78	-0.079198	-0.0279745	-0.0645956	-0.0598314	0.441137	0.207436	0.00157564	0.138563	0.201767	0.072724	0.17497	0.207025	0.27076	-0.0457922	-0.09537	-0.00634157	-0.0739582	0.0944518	0.0806638	0.367289
79	0.146329	1.89281	1.12028	0.771408	1.10509	0.918068	0.557964	0.38002	0.435577	0.147602	0.683891	0.146844	0.182965	0.572217	0.0909188	0.182965	-0.00977721	0.0919214	-0.0282664	2.09305	0.506519	0.908529	0.103379	0.191662	0.469357	0.029249	0.526561		79	-0.0927881	-0.0962936	-0.0656036	-0.0866855	0.414956	0.271444	-0.0548118	0.125811	0.143976	0.0426159	0.16492	0.166018	0.321098	-0.0552917	-0.124208	0.0342773	-0.0673746	0.0105637	0.0701743	0.228249
80	0.138648	1.87268	1.06252	0.759774	1.03455	0.86795	0.499664	0.382406	0.442918	0.13581	0.555385	0.186131	0.165906	0.517014	0.0838879	0.165906	-0.0409521	0.11601	0.015455	1.84789	0.536943	0.790396	0.197104	0.185492	0.389203	0.00416866	0.496649		80	-0.0843871	-0.0501454	-0.0424418	-0.0934805	0.49495	0.101174	0.0077368	0.134521	0.223152	-0.0261771	0.143446	0.19275	0.31422	-0.0881338	-0.0222474	0.0153072	-0.0383665	0.0166593	0.084398	0.242168
81	0.10038	1.82465	1.01028	0.716842	1.01987	0.845166	0.453679	0.379627	0.447348	0.14377	0.523801	0.155646	0.133445	0.482715	0.0581795	0.133445	0.0516108	0.0803886	-0.034062	1.796	0.545263	0.957431	0.114642	0.183686	0.392672	0.0436001	0.48308		81	-0.0882584	-0.0695009	-0.0861445	-0.0912593	0.475879	0.270003	-0.0330682	0.10657	0.175611	-0.0196551	0.162859	0.206722	0.265445	-0.0628019	-0.0942367	0.0157993	-0.10004	-0.0341175	0.0789225	0.160354
82	0.0855384	1.79547	0.948943	0.598416	0.94573	0.859094	0.499418	0.280244	0.426624	0.13694	0.547059	0.146039	0.112827	0.567421	0.0858738	0.112827	0.0787787	0.107601	-0.0240976	1.86663	0.601142	0.665341	0.223787	0.141094	0.332116	0.0650584	0.469458		82	-0.089685	-0.123397	-0.0767454	-0.125616	0.434714	0.129837	0.0263741	0.0976318	0.22056	-0.00768337	0.201082	0.119258	0.245873	-0.0643446	-0.0785375	0.00344413	-0.0561497	-0.0462494	0.100887	0.172963
83	0.137657	1.66405	0.939384	0.730564	0.904804	0.853849	0.488906	0.252896	0.432758	0.0978282	0.565701	0.14459	0.12872	0.467602	0.0929047	0.12872	-0.00400705	0.0813544	-0.01576	1.70368	0.586365	0.652011	0.14937	0.157574	0.30126	0.0841933	0.451038		83	-0.102721	-0.0917578	-0.0771141	-0.0689255	0.448332	0.279308	-0.00290577	0.0804395	0.100501	0.0232288	0.121285	0.178735	0.205853	-0.060285	-0.0787894	-0.00962169	-0.0753204	0.02527	0.0654331	0.193671
84	0.0943034	1.51868	0.943456	0.738576	0.818691	0.877449	0.470325	0.293943	0.425416	0.123035	0.532941	0.157042	0.136186	0.488507	0.0618291	0.136186	-0.0440776	0.0705034	-0.00996441	1.35905	0.44977	0.76948	0.14052	0.0852585	0.316171	0.0507756	0.423233		84	-0.0966444	-0.0761991	-0.0765694	-0.122577	0.407101	0.218221	-0.00736542	0.0524878	0.14215	-0.0151881	0.152465	0.128471	0.267071	-0.0531401	-0.151324	-0.0390335	-0.0894965	0.0456576	0.0524472	0.168113
85	0.0825159	1.61231	0.860142	0.597381	0.938019	0.804052	0.496974	0.278473	0.435484	0.0900649	0.572217	0.17851	0.132586	0.432127	0.0257085	0.132586	0.119731	0.0745938	-0.0665989	1.37495	0.402086	0.651348	0.168008	0.121078	0.278802	0.0731224	0.417933		85	-0.092997	-0.0554041	-0.0648069	-0.0544991	0.463924	0.337547	-0.0194453	0.0733235	0.145803	0.0169749	0.149545	0.171122	0.199725	-0.0668615	-0.122487	-0.026733	-0.103849	0.0376091	0.0444542	0.0905189
86	0.13507	1.44928	0.933406	0.641347	0.90321	0.753587	0.446627	0.25565	0.397863	0.0935043	0.517014	0.0971447	0.138988	0.44543	0.072295	0.138988	-0.006251	0.0609022	-0.0373157	1.33242	0.544393	0.589188	0.139716	0.12785	0.247642	0.115219	0.405122		86	-0.0961428	-0.0487865	-0.0398208	-0.0758529	0.438233	0.178225	-0.0571535	0.0652397	0.135847	0.00661127	0.147054	0.166321	0.236306	-0.076158	-0.132477	-0.0284277	-0.10332	-0.00648025	0.00348249	0.115107
87	0.0570189	1.46528	0.842497	0.54203	0.860506	0.750148	0.457517	0.239591	0.414358	0.123526	0.482715	0.137237	0.151854	0.466606	0.0544762	0.151854	0.0383074	0.0305647	-0.064972	1.23863	0.362722	0.542201	0.0646286	0.180525	0.260422	0.119661	0.383458		87	-0.131607	-0.0857995	-0.043245	-0.105488	0.430976	0.142681	-0.0301951	0.0322213	0.137673	0.0446708	0.089074	0.153906	0.21567	-0.0902448	-0.134786	-0.018806	-0.122843	-0.0127534	0.0262236	0.0846993
88	0.174824	1.46571	0.970891	0.609264	0.787737	0.761948	0.415747	0.181083	0.398467	0.156496	0.567421	0.0909188	0.141361	0.449955	0.0544762	0.141361	0.0413528	0.119134	0.000711744	1.11032	0.484416	0.465385	0.0953339	0.0840545	0.229688	0.0710039	0.387271		88	-0.113787	-0.0517746	-0.0580455	-0.0901992	0.423187	0.248016	-0.0370275	0.0411021	0.0448895	0.00714732	0.0776499	0.141838	0.220173	-0.0838712	-0.124502	-0.0578395	-0.0933054	-0.00529664	0.0464472	0.0666101
89	0.0313404	1.50512	0.788062	0.700302	0.844677	0.748516	0.452515	0.191609	0.332285	0.103479	0.467602	0.0838879	0.119086	0.381448	0.0858738	0.119086	0.0520917	0.107601	-0.00701576	0.926421	0.447411	0.543453	-0.0186377	0.138761	0.261274	0.0495455	0.363684		89	-0.100827	-0.105137	-0.0502056	-0.138691	0.478083	0.165618	-0.0751288	0.0360355	0.121119	0.0276959	0.0687167	0.106238	0.168459	-0.0442496	-0.123368	-0.0235622	-0.0587479	-0.0368398	0.0371955	0.0400824
90	0.0717038	1.55443	0.802616	0.664615	0.775727	0.750643	0.41883	0.17673	0.333896	0.129668	0.488507	0.0581795	0.115363	0.42733	0.0107342	0.115363	0.0320564	0.103511	-0.0237926	0.933684	0.465417	0.610767	0.0791097	0.155241	0.191406	0.0451035	0.364878		90	-0.101901	-0.01846	-0.0491152	-0.0425397	0.424455	0.179429	-0.141915	0.0589206	0.108218	-0.0157241	0.0761897	0.0792024	0.114682	-0.0837088	-0.159342	-0.0736387	-0.0770608	0.00429058	0.0312166	0.146775
91	0.0527028	1.446	0.713122	0.494192	0.729167	0.733277	0.367581	0.172745	0.311577	0.110554	0.432127	0.0858738	0.123647	0.415475	0.132729	0.123647	-0.0632313	0.0560732	-0.0508388	0.860105	0.486899	0.440566	-0.0226602	0.129957	0.288357	0.051049	0.331565		91	-0.119871	-0.103531	-0.051373	-0.0977272	0.415137	0.253197	-0.135188	-0.00204941	0.0655081	-0.00562852	0.0518811	0.177784	0.131128	-0.0697844	-0.143055	-0.0818391	-0.131647	-0.000591804	-0.00201397	0.0417071
92	0.0887179	1.49488	0.753956	0.524704	0.743661	0.715268	0.405251	0.187821	0.305134	0.0495774	0.44543	0.0929047	0.121438	0.406335	0.0245277	0.121438	0.000400705	0.0690831	0.0319268	0.849263	0.465417	0.555531	0.00884956	0.129656	0.265596	0.0883619	0.344043		92	-0.107801	-0.0802876	-0.0822978	-0.0982867	0.354861	0.24174	-0.0108772	0.0708756	0.105685	0.0244796	0.0210445	0.0998356	0.142259	-0.0651159	-0.175629	-0.101465	-0.0965846	-0.00156828	0.0491955	0.0569108
93	-0.00072135	1.37617	0.666339	0.562461	0.70837	0.74295	0.327861	0.151128	0.379354	0.115075	0.466606	0.0618291	0.119127	0.428597	0.0372477	0.119127	-0.0552172	0.113851	-0.0417895	0.751263	0.434248	0.439314	0.100965	0.1429	0.250076	0.0951958	0.326628		93	-0.117504	-0.0905876	-0.0227403	-0.0885152	0.373511	0.23809	-0.0440729	0.053057	0.121885	-0.02171	0.120941	0.0798079	0.123187	-0.0479438	-0.16589	-0.0834244	-0.0938099	0.0407457	0.0601884	0.0368574
94	0.0720382	1.27474	0.701918	0.625038	0.577069	0.697902	0.372698	0.149357	0.336916	0.110996	0.449955	0.0257085	0.131563	0.423258	0.0403607	0.131563	0.0472031	0.00863538	-0.0356889	0.641684	0.374146	0.377743	0.0274873	0.176988	0.26736	0.112212	0.312264		94	-0.128771	-0.107041	-0.0362965	-0.130883	0.382375	0.278177	-0.0192853	0.036434	0.128895	-0.0032163	0.0639924	0.09923	0.134567	-0.0713271	-0.200185	-0.0553247	-0.127333	-0.0158899	0.0182306	0.0413919
95	-0.00404601	1.31168	0.637952	0.565048	0.588597	0.641376	0.391279	0.184452	0.316007	0.0436812	0.381448	0.072295	0.141893	0.398824	0.0451911	0.141893	0.00713255	0.114589	-0.067819	0.560211	0.420216	0.455222	0.0622151	0.10377	0.254458	0.0776327	0.301738		95	-0.0996308	-0.100795	-0.0595639	-0.119962	0.384298	0.192146	-0.0131443	-0.015029	0.0791753	0.0247476	0.0636489	0.118609	0.11043	-0.0670645	-0.189313	-0.0842445	-0.0585713	0.0115402	0.0292236	0.00969932
96	0.00576677	1.33386	0.628884	0.557286	0.529804	0.665125	0.386277	0.150537	0.290157	0.13807	0.42733	0.0544762	0.12107	0.421991	0.124249	0.12107	-0.0160282	0.0780025	-0.0990341	0.514105	0.249969	0.363161	0.0226602	0.0805177	0.233887	0.0731224	0.286782		96	-0.104019	-0.104587	-0.0694504	-0.127504	0.43392	0.0976873	-0.0728089	-0.0375157	0.125538	0.000625391	0.0543721	0.0683883	0.148637	-0.0769293	-0.211308	-0.0842445	-0.0622036	-0.015091	0.0474542	0.0252182
97	-0.00275241	1.29568	0.616235	0.486698	0.605761	0.670047	0.305443	0.07201	0.295779	0.0634827	0.415475	0.0544762	0.104768	0.456561	0.0674646	0.104768	-0.012502	0.0447676	0.00874428	0.454947	0.391407	0.362498	-0.0533655	0.118143	0.211977	0.094034	0.278175		97	-0.131056	-0.0791291	-0.0460949	-0.108025	0.344334	0.247029	0.0675614	-0.03484	0.123711	-0.047619	0.0876997	0.0423047	0.0987994	-0.0887021	-0.210427	-0.0905314	-0.137019	-0.053499	0.0309648	0.0138943
98	-0.00564184	1.15484	0.655626	0.470407	0.617289	0.701984	0.319268	0.141807	0.282816	0.104167	0.406335	0.0858738	0.137372	0.366787	0.103371	0.137372	0.0547363	0.072435	-0.0254194	0.472211	0.399727	0.340919	-0.047734	0.0949658	0.179113	0.115492	0.282158		98	-0.116966	-0.0331526	-0.0690168	-0.0990309	0.365627	0.176383	-0.0770448	0.0259023	0.078056	-0.0125078	0.134857	0.124665	0.155765	-0.0419356	-0.20816	-0.113274	-0.0717132	-0.0045273	-0.0147481	0.0316925
99	0.00449735	1.32277	0.571849	0.596346	0.51987	0.660227	0.334897	0.14161	0.359746	0.0852987	0.428597	0.0107342	0.110945	0.333756	0.0711679	0.110945	0.0120212	0.0647654	-0.00671073	0.464316	0.386564	0.31551	0.0548404	0.129054	0.240825	0.0361512	0.2831		99	-0.109567	-0.0624521	-0.0572542	-0.0840405	0.370587	0.0897143	-0.0292146	0.00301719	0.0626215	-0.021978	0.0676001	0.0734493	0.112056	-0.0479438	-0.250136	-0.0513339	-0.104001	-0.0103862	-0.0636919	0.0407371
100	0.0766081	1.12524	0.527463	0.469104	0.572546	0.606645	0.359119	0.082905	0.301711	0.140822	0.423258	0.132729	0.106363	0.354208	0.0271039	0.106363	-0.043196	0.0151687	0.0241993	0.46	0.291072	0.348505	-0.0501475	0.0982015	0.208691	0.0707305	0.2629		100	-0.114921	-0.0673556	-0.0362965	-0.0760231	0.330516	0.209773	0.0213286	0.0129796	0.0821208	-0.0491379	0.13666	0.0912709	0.12425	-0.0479438	-0.206733	-0.113766	-0.0347341	-0.0464566	-0.00725869	-0.00550436
101	-0.020903	1.22381	0.554667	0.440929	0.504041	0.689862	0.392181	0.15371	0.264307	0.0971403	0.398824	0.0245277	0.0997566	0.342081	0.0717046	0.0997566	0.0449591	0.0782297	0.0283681	0.553684	0.259034	0.250773	0.0387503	0.0723154	0.231696	0.0474954	0.266989		101	-0.123957	-0.0648783	-0.0650941	-0.118886	0.303155	0.19961	-0.0541094	0.00831151	0.0703387	-0.00857679	0.10694	0.132278	0.0951101	-0.00617058	-0.199009	-0.063525	-0.0910604	0.0215416	0.0177271	-0.00322502
102	0.0431923	1.20206	0.481402	0.497297	0.499741	0.572086	0.334651	0.153907	0.250724	0.0671187	0.421991	0.0372477	0.116325	0.346335	0.0844246	0.116325	0.069883	0.031985	-0.0462633	0.416737	0.359369	0.195537	0.0791097	0.0464294	0.218489	0.0361512	0.255086		102	-0.110511	-0.110258	-0.0506568	-0.103753	0.334896	0.163666	-0.0714477	-0.053911	0.0824742	-0.0157241	0.0797973	0.0788563	0.06991	-0.0651159	-0.205306	-0.0937022	-0.0917415	0.0215416	0.0249649	0.0588506
103	0.029801	1.13718	0.566825	0.487982	0.550823	0.636305	0.270331	0.145594	0.27868	0.093013	0.456561	0.0403607	0.0989384	0.298733	0.171748	0.0989384	-0.0165091	0.0774912	0.0145399	0.435474	0.148889	0.318088	-0.00724055	0.138159	0.181547	0.0259687	0.256855		103	-0.115475	-0.051321	-0.0480951	-0.0771609	0.266096	0.230665	-0.00304406	0.000398497	0.116701	-0.0315376	0.0447518	0.118609	0.0542771	-0.0597166	-0.252403	-0.100973	-0.113334	0.0223406	0.0249649	0.0203686
104	0.0207821	1.12771	0.568268	0.588834	0.504263	0.570775	0.31812	0.155112	0.298908	0.0693789	0.366787	0.0451911	0.0868293	0.35267	0.0821705	0.0868293	0.00528931	0.0702761	0.0347738	0.446316	0.338011	0.283105	0.0128721	0.0928588	0.21356	0.0179047	0.259907		104	-0.107798	-0.0573079	-0.0326851	-0.0621416	0.232219	0.273414	-0.0547263	-0.0383126	0.0258027	-0.0395783	0.0157189	0.0534216	0.0937969	-0.0394187	-0.230995	-0.08911	-0.131142	-0.0168664	-0.00125873	0.0168041
105	-0.0149307	1.18069	0.464191	0.558839	0.530731	0.621388	0.32914	0.109294	0.302718	0.0282036	0.333756	0.124249	0.0939884	0.326968	0.068055	0.0939884	0.0520917	0.0565277	-0.0263345	0.405158	0.411151	0.344086	-0.0630196	0.139664	0.193719	0.0546026	0.25842		105	-0.105962	-0.122956	-0.0747044	-0.0940812	0.246644	0.119875	0.00946161	-0.0384834	0.0875994	-0.00232288	0.023965	0.0372004	0.0958604	-0.060488	-0.24787	-0.08993	-0.0829381	-0.0638852	-0.0539577	0.00453443
106	0.00901888	1.12647	0.58187	0.470407	0.539517	0.593385	0.322991	0.114459	0.279192	0.105788	0.354208	0.0674646	0.0870543	0.386697	0.012398	0.0870543	0.0177913	0.0269288	0.0450432	0.330947	0.465417	0.283105	0.0791097	0.101437	0.244173	0.100595	0.262789		106	-0.126614	-0.0781548	-0.0801928	-0.0728297	0.235343	0.148722	-0.0651886	-0.0429808	0.0673932	0.0244796	0.0274867	0.0861666	0.108617	-0.0521658	-0.203291	-0.0957796	-0.0723943	-0.0123687	0.041706	-0.0420223
107	0.0760198	1.03903	0.497863	0.478686	0.415666	0.587473	0.366417	0.0495807	0.241772	0.0159198	0.342081	0.103371	0.0862975	0.29448	0.103102	0.0862975	0.0177913	0.0139189	-0.0308083	0.329474	0.227741	0.185963	0.0500134	0.0743472	0.188546	0.0707305	0.227376		107	-0.12638	-0.0595794	-0.0419146	-0.0502045	0.264887	0.240516	-0.129973	-0.0271547	0.0997938	-0.0154561	0.0854664	0.054676	0.0643447	-0.0639792	-0.225874	-0.088946	-0.0767077	-0.0127534	0.0534332	0.00322502
108	0.0722115	1.12195	0.35298	0.40187	0.547894	0.673981	0.268921	0.0783552	0.283823	-0.0139053	0.346335	0.0711679	0.101577	0.302805	0.0866788	0.101577	0.0226799	0.033178	0.00843925	0.283368	0.264746	0.115555	-0.046125	0.076981	0.213864	0.0495455	0.223864		108	-0.131966	-0.0912362	-0.0410345	-0.118662	0.169381	0.233328	-0.0413489	-0.042753	0.121885	-0.0398463	0.0425185	0.0670906	0.0861056	-0.078066	-0.217017	-0.0944675	-0.0827616	-0.0266607	0.0192166	-0.0646702
109	-0.00227689	1.06982	0.397857	0.514623	0.434201	0.498021	0.29621	0.125747	0.23443	0.0764053	0.298733	0.0271039	0.0770316	0.28181	-0.0144375	0.0770316	-0.0298125	0.0177821	-0.0581596	0.307895	0.21135	0.254529	0.0185036	0.0717134	0.215751	0.0474954	0.209591		109	-0.135691	-0.0876514	-0.0540524	-0.0836979	0.222587	0.174741	0.00124466	-0.0288056	0.0379381	-0.00142946	0.0615015	0.0689939	0.0816033	-0.0982016	-0.177056	-0.0791603	-0.120951	0.0287912	-0.035727	-0.061421
110	0.0711154	1.02218	0.380675	0.555734	0.479871	0.524243	0.314282	0.0525565	0.232928	0.0545892	0.35267	0.0717046	0.0953384	0.302986	0.0510949	0.0953384	0.0387081	0.0801613	-0.0704626	0.284105	0.271327	0.160627	0.0403593	0.133193	0.210091	0.0546026	0.225385		110	-0.11777	-0.056993	-0.0550372	-0.108264	0.212175	0.227837	-0.0630178	-0.0249345	0.0504271	-0.00830876	0.10591	0.0604291	0.108054	-0.0386473	-0.224447	-0.131916	-0.122667	0.0137003	-0.0686848	-0.0882638
111	0.111479	1.07802	0.452264	0.415574	0.445507	0.536538	0.286731	0.0862743	0.253249	0.065055	0.326968	0.0844246	0.131829	0.341629	0.085015	0.131829	-0.0249239	-0.00556755	0.0473818	0.328	0.201416	0.112977	0.0299008	0.0476334	0.193293	0.0602747	0.223953		111	-0.132703	-0.0330614	-0.0410057	-0.0911091	0.222254	0.099495	-0.0781946	-0.0227143	0.0994404	-0.0318056	0.100498	0.0165239	0.138257	-0.0535461	-0.219032	-0.110267	-0.0846534	-0.0403906	0.0209789	-0.0368574
112	-0.0152007	1.22505	0.363723	0.471959	0.322324	0.474594	0.338751	0.126534	0.188879	0.0525256	0.386697	0.171748	0.10217	0.354661	0.0539395	0.10217	0.0489662	0.058232	-0.0600915	0.217053	0.200671	0.229783	-0.0501475	0.0840545	0.215933	0.06417	0.220352		112	-0.115047	-0.0758833	-0.0439668	-0.128653	0.199004	0.152645	-0.0300133	-0.00814073	0.0913108	-0.0416332	0.0644219	0.0686911	0.105428	-0.0695815	-0.237879	-0.0919528	-0.106094	-0.022163	0.0277131	-0.0876091
113	0.0372039	1.00286	0.401669	0.424888	0.416333	0.48491	0.212293	0.051376	0.245907	0.0568494	0.29448	0.0821705	0.0826975	0.291674	0.0304852	0.0826975	0.026687	0.0245427	0.0109812	0.144211	0.313299	0.104065	0.0831322	0.0676499	0.214473	0.055491	0.201655		113	-0.127433	-0.0855239	-0.0596464	-0.0980365	0.117114	0.163263	-0.0601338	-0.0328475	0.0420029	-0.0601269	0.0926817	0.0550221	0.0733492	-0.040393	-0.229022	-0.0878526	-0.107305	0.00645066	-0.0529507	-0.024903
114	-0.0131052	0.906371	0.353471	0.410667	0.452291	0.440209	0.211014	0.0773468	0.270332	0.0170499	0.302805	0.068055	0.0871566	0.310588	0.0776621	0.0871566	0.132233	0.0726622	-0.0839858	0.285474	0.351919	0.133967	-0.12443	0.0993303	0.154342	0.016743	0.196051		114	-0.138603	-0.0513156	-0.0337876	-0.119586	0.122061	0.15332	-0.0412743	0.0494136	0.0813549	0.021442	0.0568631	0.0619863	0.0951101	-0.0137214	-0.30097	-0.10223	-0.105211	-0.00648025	-0.00574821	-0.0362027
115	0.0817623	1.00738	0.369701	0.499616	0.476016	0.503117	0.303262	0.0603035	0.180129	0.065055	0.28181	0.012398	0.101413	0.351403	0.0736904	0.101413	0.0146658	0.026247	-0.0150483	0.282632	0.275549	0.168876	-0.0419684	0.0767552	0.171444	0.06417	0.211223		115	-0.129977	-0.125869	-0.0606201	-0.112077	0.152219	0.146204	-0.0348568	0.0137766	0.0206186	-0.0268025	0.0554887	0.0696427	0.0837294	-0.0802176	-0.26126	-0.120873	-0.139088	-0.00508951	-0.0179789	-0.0274733
116	0.000640752	1.06816	0.325777	0.451528	0.433756	0.470661	0.275071	-0.0057549	0.216232	0.136252	0.302986	0.103102	0.105136	0.326425	0.0999893	0.105136	-0.0285302	0.000227247	0.0682257	0.134105	0.188377	0.218368	0.00241352	0.0255851	0.180817	0.094034	0.203797		116	-0.1522	-0.131437	-0.0522402	-0.0961912	0.0852941	0.200248	-0.0498409	-0.0463964	0.0227982	-0.0205486	0.0819447	0.0629812	0.05509	-0.0742094	-0.23385	-0.0646184	-0.0991827	0.0131084	-0.0312166	-0.0898885
117	0.0489349	1.21272	0.341285	0.433167	0.383563	0.476227	0.223051	-0.00634515	0.149353	0.125344	0.341629	0.0866788	0.108266	0.264434	0.0734221	0.108266	0.0080141	0.0539143	0.0068124	0.305684	0.26723	0.165046	0.0459909	0.0514711	0.18532	-0.00328026	0.209854		117	-0.144131	-0.0796113	-0.0481479	-0.10166	0.127975	0.238984	0.0768536	-0.00307412	0.071458	-0.0297507	0.0712077	0.111947	0.116808	-0.0647505	-0.261008	-0.0954516	-0.0810211	0.0468117	-0.0279858	-0.0161736
118	0.0544276	1.00943	0.396673	0.414806	0.340859	0.440852	0.249455	0.0245936	0.205374	0.134876	0.354661	-0.0144375	0.122195	0.31086	0.109865	0.122195	0.0360635	0.0536871	0.0203355	0.0490526	0.104433	0.176462	-0.052561	0.00474076	0.188546	0.116381	0.191301		118	-0.132844	-0.0862405	-0.0269446	-0.0682259	0.106067	0.128652	-0.0470315	-0.053114	0.0872459	-0.0255517	0.0414877	0.0670906	0.0492746	-0.141883	-0.213323	-0.126558	-0.0955504	0.0187898	-0.00176223	-0.0517216
																														-0.161992	-0.120117	-0.0394752	-0.136532	0.0354375	0.171585	-0.0469677	-0.072128	0.0507806	-0.0312695	0.0669129	0.131975	0.0174462	-0.0765234	-0.222726	-0.113	-0.148068	-0.0360704	0.000986007	-0.0465567
PEAK	6.95458	4.96383	4.64846	1.89089	3.2669	3.03161	1.5208	2.64322	1.50679	2.29206	5.53828	2.93157	1.12829	5.53828	2.93157	1.12829	4.26214	2.36587	2.57448	10.0476	10.0921	8.32096	6.34151	2.51531	3.92812	4.35755	3.58652		PEAK	0.0196053	0.0389284	0.00518918	0.0230267	0.678021	0.352911	0.0768536	2.75157	4.13473	3.91736	3.65874	4.30271	1.62844	0.537612	1.83554	0.285644	0.0651297	0.993904	3.41905	2.95507
[truncated: 17 more columns]
