# Supplementary material for: Mechanical stimulation of human hair follicle outer root sheath cultures activates adjacent sensory neurons
Source: Sci Adv. 2023 Oct 27;9(43):eadh3273. doi: 10.1126/sciadv.adh3273 (PMC10610912; doi:10.1126/sciadv.adh3273)
Supplement: Supplementary file 2 — Data S1 and S2 [file sciadv.adh3273_data_s1_and_s2.zip › adh3273_Data_S2.xlsx]

## Sheet: ORSvsmirtazapine_serotonin
ORS control dish 1	time (s)	5HT.1 (nM)	5HT.2 (nM)	5HT.3 (nM)	5HT.4 (nM)	5HT.5 (nM)	5HT.6 (nM)	5.HT.7 (nM)	5HT.8 (nM)	5 pokes 1 (nM)	5 pokes 2 (nM)	5 pokes 3 (nM)	3 pokes 1 (nM)	3 pokes 2 (nM)	3 pokes 3 (nM)	1 poke 1 (nM)	1 poke 2 (nM)	1 poke 3 (nM)		ORS control dish 2	time (s)	5HT.1 (nM)	5HT.2 (nM)	5HT.3 (nM)	5HT.4 (nM)	5HT.5 (nM)	5HT.6 (nM)	5.HT.7 (nM)	5HT.8 (nM)	5 pokes 1 (nM)	5 pokes 2 (nM)	5 pokes 3 (nM)	3 pokes 1 (nM)	3 pokes 2 (nM)	3 pokes 3 (nM)	1 poke 1 (nM)	1 poke 2 (nM)	1 poke 3 (nM)		ORS control dish 3	time (s)	5HT.1 (nM)	5HT.2 (nM)	5HT.3 (nM)	5HT.4 (nM)	5HT.5 (nM)	5HT.6 (nM)	5.HT.7 (nM)	5HT.8 (nM)
	0	-0.0815867	-0.0873598	0.0275737	0.0535539	-0.080851	0.023577	-0.0116235	-0.0644285	-0.0862284	-0.604172	3.08835	0.538183	-3.06523	1.00752	-0.129734	-0.00448463	1.4321			0	1.1394	0.16453	0.411374	-0.409878	-0.418434	-2.3045	0.16453	1.1394	-5.90469	-0.530212	0.604326	-0.128878	-1.31095	0.625306	-1.71908	-0.435578	-0.470895			0	-0.286959	-0.483067	-0.393112	-0.261716	0.609146	1.05506	-0.447877	-0.350127
	0.1	0.247692	0.00327281	-0.209378	-0.0246413	-0.0814148	0.0836228	0.0996274	-0.112789	-0.126598	-0.876394	2.84789	0.248003	-2.95351	0.438972	-0.0888665	-0.0985492	1.48467			0.1	0.942656	-0.861577	-0.623073	-0.125528	0.429823	-2.92214	-0.861577	0.942656	-6.80405	-1.60664	-1.07444	-0.401035	-0.369516	-0.313653	-1.98159	0.370107	-0.327498			0.1	0.14349	0.547321	-0.0832114	0.371274	0.188125	-0.571818	0.560936	-0.533022
	0.2	0.275518	0.34977	0.108476	-0.0158735	0.0493465	-0.0288601	0.110334	-0.01578	-0.141428	-1.22359	2.63207	-0.0585466	-2.76949	-0.174676	-0.0158246	-0.204272	1.55287			0.2	-0.327911	-0.479973	-0.44229	-0.469831	0.93909	-2.21663	-0.479973	-0.327911	-7.14228	-4.39445	-2.71245	-0.962423	0.436749	-1.3187	-2.25888	1.21523	-0.0427785			0.2	-0.381778	0.603729	0.881503	0.50363	0.590176	0.336476	1.55992	0.440859
	0.3	0.464171	0.471208	0.0887819	-0.100165	-0.0247431	-0.0436411	-0.083758	-0.0657829	-0.117914	-1.61997	2.48513	-0.396034	-2.55162	-0.799817	0.0839001	-0.306738	1.65263			0.3	1.39409	-0.411765	-0.163397	-0.792186	0.134241	-1.47051	-0.411765	1.39409	-6.75839	-8.43224	-3.71292	-1.82018	0.861695	-2.4431	-2.42047	1.94166	0.266643			0.3	-0.528118	-0.220881	0.251443	0.522042	0.512961	0.37957	-1.8617	-0.949724
	0.4	0.423436	0.199764	0.00487186	-0.0111957	-0.200473	-0.0544849	0.0381476	-0.16461	-0.0771235	-2.06164	2.40228	-0.734225	-2.33172	-1.41391	0.198792	-0.401539	1.78199			0.4	0.618211	-0.1052	-0.23767	-0.17824	-0.111641	-1.44987	-0.1052	0.618211	-5.9648	-13.3741	-4.11351	-2.74754	0.814463	-3.45931	-2.52112	2.49139	0.423394			0.4	0.660113	-0.576535	0.152832	-1.57671	0.460904	-0.439206	1.85173	1.27562
	0.5	0.494584	0.465222	0.135165	0.0274828	0.0100778	-0.0735592	-0.0499415	-0.106059	-0.0508378	-2.44194	2.49136	-1.07301	-2.10655	-1.92188	0.319475	-0.481413	1.93099			0.5	-0.895182	0.0539648	-0.732828	1.04519	-1.04003	-1.64871	0.0539648	-0.895182	-4.35158	-19.2357	-3.47709	-3.61307	0.0495458	-3.99787	-2.41413	2.6175	0.509245			0.5	-0.347299	0.125936	-0.346511	-0.791489	1.22792	-0.198081	-0.219785	0.246788
	0.6	0.241561	0.318407	-0.00599873	-0.0916254	-0.0113957	-0.00687943	0.0317998	-0.0152275	-0.0320305	-2.75866	2.69831	-1.32634	-1.86808	-2.30996	0.437991	-0.553604	2.08039			0.6	-0.0867836	0.251106	0.32101	-0.0405054	0.864703	-0.872454	0.251106	-0.0867836	-2.05857	-24.4109	-2.49391	-4.06637	-1.20681	-4.12953	-2.05342	2.53463	0.337133			0.6	-0.630983	-1.11724	0.980446	-1.12008	-0.293655	0.415122	-2.66564	-0.859443
	0.7	0.0442459	-0.0231988	-0.0890636	-0.106542	-0.00264232	0.102644	0.0551631	-0.10639	-0.0905075	-2.96635	3.04438	-1.55503	-1.62277	-2.64907	0.536167	-0.622594	2.22037			0.7	1.36686	-0.357662	-0.824414	-0.0773255	0.791067	-0.612001	-0.357662	1.36686	-0.050905	-28.7892	-0.805252	-4.20406	-2.95286	-3.67226	-1.51043	2.39809	-0.19053			0.7	-0.373935	0.919277	-0.114119	-0.258816	-0.801956	-0.403456	0.221339	-0.458398
	0.8	0.0504117	-0.0438412	0.0103704	-0.0134721	0.0282063	-0.0413582	-0.0405011	0.0705472	-0.138637	-3.0929	3.47224	-1.71265	-1.38536	-2.89514	0.590343	-0.691431	2.28967			0.8	1.00736	1.20268	0.448554	-0.425017	-0.364825	0.542572	1.20268	1.00736	1.70566	-31.6064	0.45459	-3.6519	-4.49929	-2.75456	-0.874749	2.36076	-0.890027			0.8	1.34473	-0.375745	0.59781	-0.358406	-0.472061	-0.496012	2.09185	1.99519
	0.9	-0.124706	-0.0821384	0.0641241	0.0744714	0.12987	-0.0869283	-0.0843371	0.108111	-0.182179	-3.12123	3.93843	-1.8853	-1.14707	-3.12532	0.589078	-0.784595	2.27324			0.9	-0.128336	-0.542703	0.634386	0.709965	-0.0971257	-0.152811	-0.542703	-0.128336	2.31372	-31.9163	1.07467	-2.6535	-5.72486	-1.61365	-0.21646	2.57704	-1.80847			0.9	-0.176724	-0.364017	-0.956983	0.049361	0.525994	-0.171198	-0.1696	-0.249274
	1	-0.18871	-0.103884	0.0180821	-0.0459234	-0.0135355	0.0763598	0.0108174	0.0432844	-0.181535	-3.11056	4.41362	-1.96748	-0.844234	-3.34017	0.544514	-0.890563	2.1867			1	-0.345913	0.196805	-0.662591	-0.641903	-0.409261	0.708261	0.196805	-0.345913	1.34597	-30.7077	1.02516	-1.43585	-6.49356	-0.32591	0.186555	3.31925	-2.82649			1	-0.667132	1.18723	-0.150275	-0.904457	0.152412	0.03328	-3.63403	-1.45404
	1.1	-0.143169	0.0973188	-0.0690421	0.0891929	0.0768069	0.037122	0.0610462	0.033399	-0.117551	-3.07889	4.8906	-2.06474	-0.460755	-3.53929	0.456073	-0.988264	2.03043			1.1	-0.1348	-0.480343	0.141642	-0.0991694	0.645111	-0.237447	-0.480343	-0.1348	-0.599556	-29.1373	0.727557	-0.18803	-6.46983	1.05086	0.256356	4.31132	-3.68646			1.1	0.195677	0.0930877	-0.622159	0.896772	0.25271	-1.30493	0.17079	0.245574
	1.2	-0.148838	-0.169425	-0.0742139	-0.00619069	-0.0713332	-0.0155737	0.0860127	-0.0514499	0.0896827	-3.10952	5.28147	-2.0923	-0.0148685	-3.62812	0.344347	-1.04003	1.84335			1.2	-0.834535	0.087704	0.337983	-0.00129168	0.395665	-0.0376504	0.087704	-0.834535	-2.89076	-27.116	0.298085	0.791104	-5.85543	2.09623	-0.125177	5.45673	-4.22329			1.2	0.509911	0.0881106	0.678007	0.898855	-0.768174	1.75833	-1.18928	-1.83367
	1.3	-0.227261	-0.306044	-0.0179344	0.0121794	-0.0519305	0.020882	-0.0599089	0.0131583	0.346268	-3.25057	5.59683	-2.10467	0.535062	-3.70487	0.230898	-1.04483	1.66262			1.3	-0.0375985	-0.786571	0.229208	-0.317081	-0.872063	0.995145	-0.786571	-0.0375985	-6.04035	-25.8991	0.551784	1.16822	-4.97681	3.05079	-0.985138	6.4176	-4.39632			1.3	0.233865	-0.343494	0.28121	0.871098	-0.00656492	0.400936	2.85033	2.86552
	1.4	0.00188026	-0.152416	0.0285113	0.0604268	-0.094124	-0.0127093	-0.0101506	0.0106265	0.636794	-3.53452	5.82955	-2.09554	1.19847	-3.70913	0.112758	-0.951831	1.5361			1.4	0.0889277	0.37502	0.107048	-0.152863	0.0867594	1.3151	0.37502	0.0889277	-8.60484	-25.9454	1.31752	1.42877	-3.66603	3.77	-2.11429	7.04053	-4.1531			1.4	-0.0881131	-0.213141	-0.347426	0.717161	0.183371	-0.0339889	2.54404	-0.498253
	1.5	-0.312039	-0.055464	0.124708	0.155967	-0.245335	0.148656	0.133176	-0.0288484	0.873225	-3.95744	5.92129	-2.14808	1.9518	-3.71324	0.0118454	-0.763145	1.46079			1.5	0.626378	0.931651	1.4304	0.375492	1.67497	2.79129	0.931651	0.626378	-10.4704	-26.8643	2.99782	1.59025	-2.19239	4.3849	-3.33317	7.14363	-3.63373			1.5	-0.840956	0.480289	-0.611569	-0.248651	-0.0162858	0.347845	-0.622209	3.65556
	1.6	0.0822141	-0.152949	0.269788	0.210536	-0.151076	-0.0910698	-0.00872787	0.087818	1.02035	-4.49546	5.90921	-2.20816	2.74451	-3.67613	-0.056108	-0.488697	1.48318			1.6	-1.67882	-0.521214	-0.126894	-0.0478585	-0.0731311	1.58947	-0.521214	-1.67882	-12.0886	-28.6963	5.703	1.62678	-0.996442	4.92849	-4.65662	6.89795	-2.9078			1.6	0.529235	0.203391	-0.767329	1.38769	-0.308669	-0.881871	0.610057	-0.67757
	1.7	-0.0806483	-0.0083222	0.0126423	0.258193	-0.232709	-0.0787554	0.0571944	0.155158	1.00241	-5.05088	5.83447	-2.35623	3.52733	-3.70342	-0.0881396	-0.159254	1.55829			1.7	-1.08728	-0.054777	0.222506	0.854909	0.546244	1.96451	-0.054777	-1.08728	-13.3534	-30.7438	8.79645	1.79731	0.11174	5.55189	-5.83116	6.26119	-2.13767			1.7	0.540589	-0.221466	-0.421597	0.700865	-0.258666	0.437104	-0.629474	1.55627
	1.8	-0.0793969	-0.179472	0.186512	0.13493	-0.150569	-0.238642	0.141382	0.13182	0.865787	-5.55971	5.73994	-2.56382	4.24679	-3.71674	-0.0714225	0.195113	1.69802			1.8	-0.10281	0.750674	-0.0179863	0.45535	-0.424622	1.28148	0.750674	-0.10281	-14.3404	-31.8008	11.5879	2.27211	0.820251	5.96075	-6.64076	5.67929	-1.43288			1.8	-0.383216	0.351447	-0.722761	0.307598	1.27258	1.45997	-2.19537	1.3186
	1.9	-0.113609	-0.191444	0.243121	-0.0310411	-0.25728	-0.0241189	0.181644	0.203603	0.645078	-5.99516	5.66748	-2.75736	4.8504	-3.75903	0.0101235	0.502405	1.85921			1.9	-0.446063	-0.0625436	0.459549	0.465359	0.57964	3.3612	-0.0625436	-0.446063	-15.863	-31.9214	14.2384	2.55827	1.14532	6.33247	-7.18587	5.29039	-0.828733			1.9	0.519769	-0.308202	-1.08596	-0.924748	-0.111198	-0.586037	-0.304099	2.50942
	2	-0.0886576	-0.0388459	0.0217807	0.086236	-0.122177	0.0297267	0.0617255	0.132532	0.447898	-6.30796	5.68545	-2.89978	5.27975	-3.6877	0.114852	0.752853	2.05027			2	-1.33894	0.0966117	1.2722	0.290691	0.108061	1.63336	0.0966117	-1.33894	-17.728	-30.6704	15.3558	2.65945	1.12377	6.38072	-7.37327	5.21791	-0.405858			2	0.478601	0.225874	-0.432948	0.0198853	-1.41562	-0.243371	-3.31775	-0.247079
	2.1	-0.0125631	0.258945	0.0372661	-0.0405414	-0.176596	-0.0527094	0.00762983	-0.039922	0.316168	-6.52507	5.75306	-2.91415	5.55193	-3.61591	0.240906	0.924138	2.20638			2.1	-0.0382097	0.277691	0.708283	0.622943	0.741534	3.42203	0.277691	-0.0382097	-19.7264	-27.6554	14.3342	2.30599	0.777055	6.2963	-7.13901	5.28329	-0.0300247			2.1	0.82153	0.28957	-0.246388	-0.887561	0.380605	1.3236	-0.243403	-2.48465
	2.2	-0.0331716	0.117391	-0.0153244	0.186151	-0.205059	0.0427155	0.159725	-0.0409634	0.318515	-6.6896	5.88434	-2.75349	5.73744	-3.49026	0.380403	0.990553	2.37582			2.2	0.00495188	0.0286892	1.6541	-0.133087	0.447511	2.32425	0.0286892	0.00495188	-22.0653	-23.3587	11.2554	1.42756	0.113631	6.08833	-6.53889	5.58169	0.373089			2.2	0.44281	-0.748021	0.262365	0.123804	0.147893	-0.151025	-2.26741	-1.47789
	2.3	-0.120331	-0.0878539	-0.0942688	0.0864356	-0.0843949	-0.0264313	0.102595	-0.0601883	0.442193	-6.83951	6.00242	-2.42361	5.88818	-3.4595	0.500523	0.999019	2.52064			2.3	-0.75483	-0.275226	1.47656	0.262733	0.0498372	1.6375	-0.275226	-0.75483	-24.0952	-18.5586	6.57646	-0.0698302	-0.399962	5.81886	-5.74276	5.76379	0.775008			2.3	0.347319	0.66111	-0.647623	-0.254014	0.66635	-0.210188	-0.481017	-1.17606
	2.4	-0.0378356	-0.0188873	-0.153175	0.102364	-0.224287	-0.0911752	0.174743	0.0652432	0.678066	-7.01231	6.09776	-2.00172	6.07305	-3.49302	0.593119	0.981573	2.66754			2.4	-0.404597	0.274629	0.716781	1.32434	-0.475685	2.89988	0.274629	-0.404597	-25.9502	-13.993	0.293236	-1.82105	-0.966941	5.68147	-4.84742	5.73254	1.26692			2.4	0.952152	0.154208	-1.13659	0.17554	0.0417438	0.559222	-1.52929	1.61951
	2.5	0.13393	0.105466	0.110432	0.228011	-0.0937453	0.0859511	0.072847	0.270781	0.94637	-7.24519	6.11157	-1.47953	6.36111	-3.74268	0.677088	0.926839	2.77464			2.5	0.370016	-0.422449	0.930499	-0.625477	-0.532684	1.97829	-0.422449	0.370016	-27.6778	-10.4648	-5.97805	-3.91553	-1.40057	5.8598	-4.01465	5.42172	1.88939			2.5	0.146232	0.255971	-1.21507	0.243791	-0.900795	-1.17726	-0.629314	3.88827
	2.6	0.0517488	-0.0389044	0.186631	0.0556963	-0.112868	-0.049288	0.0422809	0.138612	1.19413	-7.50013	6.09833	-1.02035	6.77187	-4.14063	0.750766	0.874937	2.89379			2.6	0.371882	-0.164635	0.632465	0.900548	-0.780036	1.97394	-0.164635	0.371882	-29.2701	-8.14328	-11.6833	-5.59008	-1.84676	6.07837	-3.16425	4.98458	2.31576			2.6	0.229052	0.521798	-0.568021	-0.149343	0.185528	0.249147	-1.2611	2.69899
	2.7	0.139798	0.0145681	-0.0547493	0.0724256	-0.0683332	0.129141	0.144679	0.063574	1.37017	-7.77888	6.06314	-0.678608	7.25803	-4.6494	0.825718	0.863049	2.97347			2.7	0.492992	0.437322	0.860667	-0.716045	-0.85436	1.49237	0.437322	0.492992	-30.2723	-7.45298	-15.5884	-6.62342	-2.12888	6.4994	-2.55885	4.42641	2.46782			2.7	1.2985	0.0275948	-1.42196	-0.0175244	0.274798	0.393488	-0.726181	-0.300613
	2.8	-0.00912803	-0.0604181	0.123102	0.0912227	-0.110564	0.0673833	0.326476	0.0807731	1.4646	-8.05058	6.07666	-0.498916	7.76908	-5.05806	0.936439	0.846136	3.0493			2.8	-0.647227	0.403229	0.805383	-0.0298409	-0.607113	2.98443	0.403229	-0.647227	-31.4332	-8.13625	-17.722	-6.71949	-2.42669	7.28421	-2.32835	4.07894	2.2779			2.8	-0.131647	0.331451	-0.994512	0.604254	1.18084	0.212665	-0.306939	-0.878729
	2.9	-0.0564646	-0.104276	0.0721542	0.0592076	-0.0578561	0.149719	0.192036	0.112943	1.43594	-8.28122	6.14213	-0.430853	8.23837	-5.37007	1.07182	0.833878	3.09686			2.9	0.471125	-0.160276	1.01794	-0.427377	0.75844	2.90514	-0.160276	0.471125	-32.2258	-9.37966	-17.8871	-5.87909	-2.82506	8.10671	-2.3937	3.94599	1.54465			2.9	-0.370012	0.30879	-2.00772	0.175805	0.276281	-0.117823	-1.81303	0.118771
	3	0.123119	-0.107233	0.0696484	0.0850416	-0.0684105	0.248496	0.121374	0.112718	1.29254	-8.47548	6.32599	-0.503428	8.573	-5.48916	1.23459	0.830561	3.15878			3	-0.754574	0.766907	1.11637	0.729478	-0.294297	2.28544	0.766907	-0.754574	-32.8133	-10.6001	-17.0826	-3.90572	-3.48289	9.01707	-2.78568	4.15414	0.375555			3	1.03709	0.417727	-1.96819	0.733159	0.454716	-0.75171	-0.304806	-0.398142
	3.1	0.20956	-0.237408	0.0251024	0.0436068	-0.073018	0.153083	0.217925	0.204173	1.11369	-8.68692	6.54442	-0.658418	8.74456	-5.45709	1.40268	0.816788	3.18462			3.1	-0.325276	-0.763252	0.729552	0.414901	-0.0813054	2.86496	-0.763252	-0.325276	-33.1878	-11.4695	-15.3292	-1.43409	-4.02745	10.0733	-3.65646	4.6613	-1.04212			3.1	0.354569	0.150987	-0.400344	-0.295272	1.13782	0.107214	0.921947	1.1135
	3.2	-0.0511151	-0.168389	0.099916	0.0987716	-0.0366274	0.286365	0.129689	0.0255344	0.93053	-8.93694	6.76983	-0.850838	8.76139	-5.31619	1.55868	0.809032	3.20787			3.2	-0.903071	0.104615	1.27524	1.25697	0.428545	2.32327	0.104615	-0.903071	-34.084	-11.408	-14.4447	1.24124	-4.88517	11.1005	-4.87707	5.27046	-2.48699			3.2	0.548586	-0.266929	-1.21483	0.184441	1.11219	-0.334729	0.616271	2.4013
	3.3	0.1532	-0.148813	0.138637	0.0722891	-0.084251	0.157266	0.129007	0.0728898	0.772801	-9.19435	7.00585	-1.0237	8.65699	-5.17969	1.65713	0.825236	3.1825			3.3	-0.257743	0.454889	0.0834627	-0.0651006	-0.681359	1.53031	0.454889	-0.257743	-35.0411	-10.7158	-14.383	3.43739	-5.91346	12.1914	-6.37651	5.7792	-3.70641			3.3	0.39288	0.108882	-0.665986	-0.150021	0.247347	-0.0559487	-0.151917	2.65464
	3.4	0.326655	0.0162503	0.160435	0.089263	-0.0906877	0.291611	0.172769	-0.0327486	0.667731	-9.47734	7.21704	-1.1999	8.4643	-5.1132	1.71213	0.874116	3.13541			3.4	-0.590495	0.531162	1.11851	-0.026773	-0.575451	3.13148	0.531162	-0.590495	-36.4008	-9.46933	-15.901	4.79423	-6.94347	13.3939	-8.08643	6.19426	-4.42228			3.4	0.485067	1.31494	-1.7318	-0.600786	0.130942	-0.839536	-0.838593	0.736902
	3.5	0.0864039	-0.045441	0.109079	0.105897	-0.18434	0.0667154	0.0408149	0.0956244	0.668771	-9.76103	7.35794	-1.35334	8.25676	-5.14381	1.71171	0.978226	3.04164			3.5	-0.545561	0.610923	0.409183	0.269418	-0.552903	1.80523	0.610923	-0.545561	-37.8686	-7.91563	-18.5035	5.07613	-7.84218	14.3446	-9.76714	6.28056	-4.57461			3.5	-0.0188076	0.325981	-1.64622	0.698167	0.938882	0.680337	-1.73854	0.956981
	3.6	0.0686509	-0.0086723	-0.00545559	0.264265	-0.166098	0.0694729	0.108537	-0.0247205	0.680886	-9.98089	7.50856	-1.42351	8.06118	-5.16983	1.68218	1.13572	2.91762			3.6	-0.697675	-0.486807	-0.206324	0.914847	-0.105248	1.82493	-0.486807	-0.697675	-39.5385	-6.88513	-22.4368	4.31862	-8.50316	15.2029	-11.347	6.07849	-4.16068			3.6	1.11744	-0.0229858	-0.882594	0.0398627	0.142459	1.70549	-0.082918	2.36983
	3.7	0.078194	-0.00946742	-0.0664696	0.20293	-0.180487	0.151842	0.152438	0.22233	0.688296	-10.1006	7.67214	-1.43057	7.96033	-5.19722	1.64264	1.31931	2.75316			3.7	-0.675992	0.368051	-0.00678243	0.401828	-0.181679	2.86241	0.368051	-0.675992	-40.4401	-6.677	-26.5284	2.69285	-8.58191	15.9933	-12.4954	5.74524	-3.43797			3.7	-0.239475	-0.287975	-1.00828	-0.78946	-0.345064	0.281752	-0.396816	3.15217
	3.8	0.0416769	-0.0276753	-0.0534018	0.117587	-0.0728401	0.155514	0.0989565	0.280606	0.636846	-10.1686	7.78434	-1.33365	7.97524	-5.16871	1.64447	1.52961	2.60987			3.8	1.10179	0.246616	0.227893	0.310869	-0.317606	0.950551	0.246616	1.10179	-40.6558	-6.78558	-30.6716	0.817206	-8.26275	16.4013	-12.8788	5.33518	-2.63016			3.8	-0.626054	-0.267168	-1.59916	-1.35296	1.32848	-0.521018	2.90832	1.92583
	3.9	0.110867	-0.0689689	0.0399741	0.0517018	-0.249138	0.186315	0.0856463	0.15831	0.523014	-10.1709	7.87968	-1.14615	8.12908	-5.04807	1.6776	1.73333	2.48598			3.9	0.426694	1.10996	0.915033	1.70384	0.913661	0.693685	1.10996	0.426694	-40.028	-7.39314	-33.4971	-1.10167	-7.33332	16.643	-12.5611	4.9675	-2.04427			3.9	0.736063	0.493561	-1.09552	1.10277	-0.146253	-0.864768	-0.116467	0.90684
	4	0.216008	0.121393	0.121631	0.206831	-0.148249	0.198769	0.112511	0.270072	0.311645	-10.1641	7.92163	-0.880848	8.3988	-4.81824	1.77146	1.92893	2.40504			4	-0.0207631	1.22061	-0.20205	0.760872	-0.298829	1.13983	1.22061	-0.0207631	-38.781	-8.61641	-35.4757	-2.57253	-5.98553	17.0154	-11.7504	4.70626	-1.93558			4	1.36656	0.757224	-0.368356	0.29813	0.308001	-1.06282	-0.229328	3.26862
	4.1	0.0634279	0.0392798	0.123408	0.0916351	-0.18518	0.139253	0.138662	0.085178	0.104724	-10.1983	7.87741	-0.564751	8.75361	-4.6054	1.91612	2.09938	2.36412			4.1	0.458303	0.847937	-0.153069	1.1017	0.579102	1.79936	0.847937	0.458303	-36.9573	-9.54105	-35.9821	-3.27925	-4.80121	17.3482	-10.3815	4.44887	-2.30735			4.1	0.72158	0.67982	0.369645	-0.64035	-0.325169	-0.578105	1.60209	3.78626
	4.2	0.191207	0.00702057	0.100358	0.0743086	-0.193279	0.13512	-0.0179188	0.0171752	-0.100679	-10.299	7.76159	-0.20622	9.09456	-4.4044	2.08477	2.24065	2.37736			4.2	0.0811642	0.220647	-0.541859	0.18716	-0.0666036	0.686216	0.220647	0.0811642	-35.5784	-9.86143	-35.0762	-3.38592	-3.92581	17.6952	-8.85161	4.16493	-3.11864			4.2	1.22602	0.984992	-0.824802	-0.0676048	-0.618944	0.119044	-1.62449	0.94062
	4.3	0.0655779	0.139662	0.0202596	0.165989	-0.208296	0.120426	0.0874926	0.0835474	-0.213604	-10.5033	7.56269	0.0522437	9.39505	-4.30687	2.26009	2.355	2.41984			4.3	-0.437123	1.9785	1.0598	-0.0446704	0.348858	-0.351286	1.9785	-0.437123	-34.721	-9.48183	-33.4276	-3.27039	-3.51318	18.0681	-7.58926	3.72444	-4.23667			4.3	1.54125	0.607807	-1.388	-0.0213819	1.63723	-1.21123	-0.904689	4.03842
	4.4	0.166652	-0.123256	-0.0429417	0.212184	-0.226696	0.142172	0.117563	0.0840325	-0.206967	-10.8229	7.2945	0.252008	9.58815	-4.20766	2.43928	2.45706	2.48088			4.4	0.261111	0.632091	1.01973	1.43214	-0.675778	0.314261	0.632091	0.261111	-34.7273	-8.49549	-32.3147	-2.83153	-3.78104	18.2742	-6.75811	3.0115	-5.4747			4.4	0.64371	1.16472	-1.08582	0.287638	0.398761	-0.439898	-0.917184	2.79008
	4.5	0.0993287	-0.0265095	0.0835348	0.176398	-0.280994	0.0756133	0.124074	0.117631	-0.0775839	-11.1705	7.0519	0.372445	9.6678	-4.08162	2.59624	2.51421	2.52912			4.5	0.251505	0.263855	1.16327	0.994194	0.103827	-0.0469482	0.263855	0.251505	-35.5201	-6.97103	-31.2779	-2.6431	-4.49186	18.3625	-6.33301	2.1196	-6.45998			4.5	1.12759	-0.575269	-1.33211	0.217135	0.384554	-0.969982	-1.88137	5.34722
	4.6	0.0639581	0.0924687	0.167955	0.0600183	-0.274552	0.183549	0.0615186	0.0491188	0.11356	-11.4879	6.83296	0.40381	9.61089	-3.79113	2.73753	2.55598	2.5838			4.6	-0.400925	0.145261	1.84673	1.2478	0.0191662	-0.672743	0.145261	-0.400925	-37.0857	-5.36101	-31.4778	-2.83514	-5.08019	18.1683	-6.44438	1.17865	-7.11588			4.6	1.44738	0.715603	0.232458	0.0199888	0.38786	-0.368914	-0.690822	3.0346
	4.7	0.175935	-0.0330808	0.257089	0.187464	-0.244756	0.221945	0.120099	0.164717	0.382904	-11.7664	6.63671	0.362535	9.4668	-3.37213	2.88049	2.58007	2.63936			4.7	-0.428321	0.377857	1.05124	0.816695	-0.382083	-1.67714	0.377857	-0.428321	-38.9345	-3.80511	-33.1971	-3.22176	-5.40944	17.6153	-6.91441	0.273972	-7.29506			4.7	1.58896	0.185623	-0.970737	-0.235833	1.16682	0.122105	0.747254	3.08601
	4.8	0.0955705	0.0877281	-0.106028	0.0273392	-0.233111	0.135326	0.122719	0.37214	0.661784	-11.9224	6.5086	0.356598	9.26526	-2.69682	3.01235	2.58587	2.6874			4.8	-0.235313	-0.370089	1.53267	0.055449	0.583103	-1.52864	-0.370089	-0.235313	-40.8907	-3.48902	-35.9753	-3.65575	-4.94753	16.8153	-7.54566	-0.42924	-7.17455			4.8	0.927125	1.31968	-1.01771	0.47017	0.664354	-0.236933	2.36965	2.91515
	4.9	0.0702801	0.0168915	0.0831799	0.103922	-0.0839318	0.0861449	-0.0232047	0.282824	0.932756	-11.9334	6.36493	0.378812	9.05257	-1.93118	3.17585	2.56641	2.71854			4.9	1.09137	-0.0208276	0.57367	0.534876	0.0750157	-1.91164	-0.0208276	1.09137	-42.4742	-4.47157	-39.3496	-3.97988	-3.91428	15.8161	-8.16687	-0.719902	-6.82933			4.9	1.70712	0.0742647	-1.18385	-0.446471	1.5727	0.686235	-1.01112	2.59261
	5	0.315548	-0.160191	0.0942721	0.144479	-0.283021	0.259424	0.118637	0.172866	1.20864	-11.8201	6.16629	0.488463	8.81544	-1.18707	3.36719	2.55347	2.77771			5	-0.589235	-0.334101	1.12256	0.33346	1.21964	-0.688121	-0.334101	-0.589235	-43.963	-6.51221	-43.3515	-3.65628	-2.44622	14.5552	-8.62211	-0.572701	-6.54718			5	0.755697	0.662289	-1.00821	-0.961378	0.864139	0.816944	-0.580192	3.35458
	5.1	0.262852	-0.184407	0.0877669	0.0941275	-0.228927	0.0442423	0.170355	-0.0249147	1.52408	-11.6082	5.90209	0.649019	8.61559	-0.606056	3.58309	2.51948	2.84397			5.1	-0.0878676	0.27509	0.483074	0.742469	-0.348098	-2.55354	0.27509	-0.0878676	-45.4923	-9.10883	-46.4136	-2.96587	-0.877891	13.2898	-8.75714	-0.111737	-6.34851			5.1	1.1693	0.974051	-0.964126	-0.906516	0.489742	-0.949853	-1.38377	3.52171
	5.2	0.290344	-0.068033	0.0411222	-0.0376329	-0.145979	0.00836507	0.215861	0.105222	1.87618	-11.2671	5.58729	0.81672	8.42546	-0.145565	3.79701	2.46624	2.91414			5.2	0.796636	0.769052	1.24177	0.97435	-0.0412502	-1.21422	0.769052	0.796636	-46.8255	-12.1493	-48.8437	-1.95921	0.49565	12.0707	-8.72746	0.571892	-6.64806			5.2	1.52677	0.364174	-1.08634	-0.380443	0.692057	-0.363458	1.47616	3.75794
	5.3	0.145355	-0.124999	0.0593818	0.0142174	-0.141456	-0.00261759	0.15055	0.0780642	2.29817	-10.8434	5.26452	0.9855	8.18046	0.0792992	4.02025	2.38291	2.99372			5.3	0.798619	-0.418788	0.46087	-0.208468	-0.938849	-0.814517	-0.418788	0.798619	-47.8941	-14.5467	-50.5221	-0.620175	1.0182	11.0972	-8.44321	1.36342	-7.28663			5.3	2.05424	0.0755703	-0.916816	-1.79023	0.0180339	-1.32646	3.20523	3.10005
	5.4	0.256272	-0.171297	0.0561008	0.0599787	-0.111496	0.113812	0.347596	0.129336	2.77585	-10.3368	4.99459	1.10893	7.86767	0.177892	4.201	2.27196	3.10368			5.4	0.0410797	1.39658	2.3675	1.02333	-0.531386	-2.72588	1.39658	0.0410797	-48.9722	-15.8167	-50.947	0.568557	1.03881	10.3122	-7.81858	1.96241	-8.16572			5.4	1.16084	1.11785	-1.35056	0.0145067	-0.212902	0.241367	1.50601	3.23634
	5.5	0.199649	-0.000356682	-0.0313268	0.0754874	-0.110764	0.110824	0.259565	0.1305	3.25035	-9.79775	4.75975	1.15113	7.52436	0.183508	4.34964	2.11968	3.22745			5.5	0.562429	-0.485548	1.78219	0.926774	-0.0581963	-2.41656	-0.485548	0.562429	-49.9203	-15.2672	-50.124	1.29518	0.460841	9.84103	-7.07598	2.28293	-9.13245			5.5	0.972594	1.77289	-1.74547	0.448893	0.292877	-0.489394	3.31206	3.94433
	5.6	0.28418	0.0369781	0.142752	0.167964	-0.130653	-0.012138	0.109489	0.081551	3.66941	-9.24824	4.60571	1.15709	7.1299	0.175737	4.45139	1.96715	3.38964			5.6	0.387215	0.415906	1.27241	0.404291	-0.0604127	-3.98034	0.415906	0.387215	-50.1874	-13.3218	-49.2071	1.80121	-0.515241	9.71385	-6.30831	2.42381	-10.1981			5.6	1.67089	1.34661	-0.76044	-0.427404	-0.634301	-0.718571	-1.77689	2.86742
	5.7	0.447828	0.055218	0.0620891	0.188011	-0.13784	-0.0258185	0.327095	0.083731	4.03123	-8.75542	4.50951	1.16779	6.7079	0.168551	4.52736	1.83087	3.55736			5.7	0.521472	0.689411	1.363	0.663503	-0.283233	-2.92604	0.689411	0.521472	-50.1451	-9.8843	-47.4115	1.91873	-1.49044	9.96534	-5.43158	2.43174	-10.8321			5.7	1.47822	0.394747	-1.65931	0.286207	0.581154	-0.517984	-0.477301	3.60751
	5.8	0.326073	-0.0239564	0.134166	0.141347	0.00210357	0.145934	0.153753	-0.00129275	4.24442	-8.32136	4.40179	1.16658	6.30626	0.178161	4.56598	1.73566	3.72974			5.8	-0.164796	0.262615	1.29542	0.0738994	0.172412	-2.51532	0.262615	-0.164796	-49.9776	-5.25051	-45.0335	1.91647	-2.07382	10.5143	-4.66965	2.52045	-11.1358			5.8	1.8633	0.347347	-0.535637	-0.12618	1.49032	1.5732	-1.41407	1.34816
	5.9	0.254146	0.107999	-0.0323539	0.159949	0.0199734	0.127831	0.0125507	-0.0157367	4.3003	-8.00532	4.27678	1.27137	5.90266	0.109639	4.58618	1.72216	3.87456			5.9	-0.391497	0.577673	1.19163	0.457453	-0.425571	-1.39088	0.577673	-0.391497	-49.4477	-0.115379	-42.6151	1.95132	-2.26502	11.5548	-4.24659	2.72157	-11.0311			5.9	-0.186765	0.326182	0.342379	-0.541045	1.61752	1.8863	-0.886651	1.97002
	6	0.134209	0.154115	0.269565	0.234692	0.0347002	0.198512	0.0857688	0.0864748	4.23413	-7.81022	4.13514	1.49054	5.53219	0.016683	4.57154	1.79845	3.97312			6	0.281269	0.640834	2.46641	0.281251	-1.02195	-2.77141	0.640834	0.281269	-48.5361	4.53983	-40.118	1.8871	-1.76042	12.8643	-4.11977	3.14578	-10.7421			6	0.780112	-0.649715	-1.91668	-0.685308	1.12475	-0.54765	2.61245	1.7186
	6.1	0.368392	0.246867	0.00511241	0.191023	0.104097	0.106114	-0.0276863	0.0749667	4.05574	-7.74566	3.96736	1.86817	5.22031	-0.149438	4.53216	1.94798	4.00761			6.1	0.938931	0.564815	1.9349	1.1035	-0.979598	-2.68203	0.564815	0.938931	-47.8057	8.53951	-37.5814	1.68533	-0.788629	14.3431	-4.21664	3.69045	-10.3511			6.1	1.2898	-0.0413006	-2.1415	-1.44433	1.32328	0.937189	-1.8824	4.14918
	6.2	0.319847	0.32098	0.146301	0.137409	-0.030492	0.112326	0.0815703	0.0283441	3.76724	-7.75124	3.79867	2.42436	4.95795	-0.429151	4.47094	2.16462	4.01484			6.2	0.639607	-0.495958	1.82035	0.482989	-1.89835	-2.71475	-0.495958	0.639607	-47.0523	11.1511	-35.2187	1.50796	0.51103	15.811	-4.49904	4.38402	-10.1507			6.2	0.358745	0.604087	-0.386674	-0.744045	3.08677	1.00623	1.18555	1.85722
	6.3	0.244477	0.133837	0.0861147	0.202458	0.0146712	0.100589	0.224456	0.0726925	3.47368	-7.84433	3.69671	3.18652	4.73218	-0.792634	4.37758	2.41421	4.00638			6.3	0.0878741	0.644229	0.540541	0.909388	-0.664391	-3.67904	0.644229	0.0878741	-46.177	12.084	-32.1108	0.777293	2.11054	16.9572	-4.78911	4.93272	-10.0299			6.3	1.49326	1.06098	-1.86167	-0.782845	1.39008	1.62292	-2.52341	3.05862
	6.4	0.472355	0.288637	-0.00619961	0.173588	0.0461932	0.126699	0.206275	0.131339	3.16083	-7.95752	3.66586	4.03149	4.61701	-1.18858	4.25679	2.64513	4.02066			6.4	0.444164	0.882159	2.14608	0.815742	-1.69437	-3.54727	0.882159	0.444164	-45.2975	11.925	-28.0882	-0.378573	3.71949	17.5372	-4.95037	5.56448	-10.3203			6.4	1.64075	1.20568	-1.14117	-0.211851	1.82873	0.20642	3.15032	2.90837
	6.5	0.318173	0.0848301	0.0477028	0.249106	0.070473	0.198294	0.0932234	-0.00857083	2.91767	-8.05551	3.70286	4.93014	4.53715	-1.63211	4.12484	2.84633	4.07426			6.5	-0.0043735	1.11318	1.44664	1.84814	0.314901	-3.34179	1.11318	-0.0043735	-43.6848	10.6977	-23.3239	-1.77668	5.19397	17.5196	-4.886	6.0085	-10.7937			6.5	1.72269	1.13766	-1.86845	0.814197	2.12699	-0.754537	1.53714	2.98402
	6.6	0.523826	-0.0459328	-0.155146	0.17593	0.0921284	0.266522	0.120793	0.152776	2.77881	-8.12283	3.77724	5.74363	4.46546	-2.02597	3.96379	2.98394	4.19277			6.6	-0.309655	-0.360146	0.383421	1.00442	-0.413022	-3.35491	-0.360146	-0.309655	-41.3038	9.00951	-17.2274	-3.30065	6.64595	17.0156	-4.60847	6.46045	-11.3296			6.6	1.55261	-0.356964	-2.00712	-0.563949	2.15765	1.54035	1.34607	2.18301
	6.7	0.175306	0.294496	-0.010503	0.198749	0.131846	0.0686513	0.081889	0.0520748	2.7094	-8.17876	3.83785	6.3825	4.40356	-2.37524	3.76371	3.05718	4.36692			6.7	0.331993	0.532043	2.14867	0.356461	-0.504178	-4.28843	0.532043	0.331993	-38.1564	7.55122	-10.2834	-4.7009	7.84245	16.2055	-4.10352	6.72258	-11.7307			6.7	0.455501	0.484625	-0.846909	-0.958595	1.8432	-0.197336	-2.1862	4.18734
	6.8	0.951886	0.16636	0.0376791	0.260196	0.150728	0.287728	0.0625162	0.189816	2.69723	-8.18986	3.78303	6.73201	4.35703	-2.63594	3.53538	3.0808	4.57226			6.8	-0.348638	0.342147	1.3099	1.41719	-1.07727	-4.02665	0.342147	-0.348638	-34.6375	7.24998	-3.49313	-5.53285	8.78043	15.475	-3.6484	6.97218	-12.0548			6.8	1.41453	0.468138	-2.58633	0.258204	1.19756	-0.529719	-0.347606	4.78203
	6.9	0.291948	0.230207	-0.187736	0.361363	0.0381808	0.216913	0.20946	0.125424	2.78944	-8.17756	3.58986	6.76284	4.2607	-2.75101	3.26188	3.06281	4.79996			6.9	-0.715115	0.857838	1.66437	0.996911	-1.47344	-4.88322	0.857838	-0.715115	-30.9422	7.86003	2.66176	-5.67454	9.45985	14.8918	-3.18545	6.97594	-11.9214			6.9	1.11744	-0.0747688	-1.16492	-0.149321	1.04172	0.101673	2.23148	1.76317
	7	0.223858	0.279369	0.194618	0.145954	0.207069	0.104322	0.185171	-0.107869	2.85759	-8.10739	3.28876	6.40833	4.18121	-2.68725	2.94856	3.00333	5.01803			7	0.127718	0.334114	0.467015	0.518363	-1.76564	-4.70731	0.334114	0.127718	-28.1411	10.2327	7.65743	-5.04455	9.74674	14.7516	-2.80897	6.83309	-11.3638			7	1.8201	-0.106309	-1.2337	-1.14986	2.18071	0.00103862	-1.13534	1.97473
	7.1	0.2802	0.335166	-0.158564	0.229351	0.0437752	0.287256	0.32835	0.0105037	2.92431	-7.97896	2.90329	5.76654	4.09556	-2.46981	2.61805	2.91989	5.19398			7.1	0.278744	-0.326506	2.68985	-0.312032	-1.12194	-4.6474	-0.326506	0.278744	-25.9761	13.6434	10.5565	-3.85811	9.69609	14.9276	-2.67052	6.22504	-10.4773			7.1	1.32663	0.616998	-1.99966	-1.64261	2.32814	-1.36338	-2.04229	4.39903
	7.2	0.225088	0.298931	0.0106247	0.263219	0.0781403	0.164362	0.0641871	-0.039606	2.98878	-7.80045	2.47431	4.96888	3.97151	-2.02374	2.29	2.81916	5.33356			7.2	-0.102634	-0.248428	2.24949	0.340747	-1.62153	-4.39713	-0.248428	-0.102634	-25.0644	18.1539	11.6159	-2.5336	9.33188	15.3389	-2.828	5.38604	-9.38734			7.2	1.37765	-0.0528188	-1.54765	-0.906271	2.19994	-0.426262	-2.22333	6.10365
	7.3	0.246641	0.307522	-0.085514	0.169143	0.0976032	0.0857259	0.117245	-0.0111418	3.00051	-7.53861	2.0746	4.1636	3.85606	-1.45904	2.00451	2.71626	5.45401			7.3	-0.425427	0.46015	2.75363	1.17475	-1.16938	-5.10438	0.46015	-0.425427	-24.825	22.9957	10.8714	-1.0196	8.5889	15.5559	-3.03749	4.20628	-8.21166			7.3	0.647954	-0.426299	-1.82528	0.416394	1.49133	-0.742469	-1.71485	3.05399
	7.4	0.418896	0.140942	0.0514874	0.292726	0.24732	0.199871	0.0866506	-0.0446158	2.98179	-7.2198	1.75214	3.48155	3.75456	-0.84215	1.78438	2.62064	5.54288			7.4	-1.33316	0.78128	1.81208	0.891531	-1.64924	-6.29716	0.78128	-1.33316	-24.8048	28.4025	8.93829	0.385445	7.72056	15.571	-3.47271	2.7829	-7.15951			7.4	1.53307	-0.167351	-1.43111	-0.433035	1.34021	-0.940206	0.833177	6.73286
	7.5	0.347175	0.201027	-0.00119436	0.256563	0.103583	0.301868	0.210578	0.0234014	2.94222	-6.87974	1.51033	3.10147	3.60403	-0.241002	1.61058	2.5455	5.63417			7.5	-0.152349	-0.218755	1.73599	1.37402	-2.72619	-4.59565	-0.218755	-0.152349	-24.3743	33.0704	6.65027	1.44121	6.83316	15.0121	-4.0101	1.3938	-6.27744			7.5	0.834181	0.733089	-1.07714	-1.14329	1.19148	-1.83465	2.24293	0.52478
	7.6	0.65009	0.2747	0.0621771	0.293945	0.109343	0.206539	0.0754751	0.019856	2.82255	-6.48338	1.36583	3.02276	3.43182	0.318448	1.48897	2.50078	5.72658			7.6	-1.0874	0.979097	2.03765	1.21175	-0.846194	-3.58719	0.979097	-1.0874	-23.9226	37.3168	4.90914	2.25603	5.9839	14.0746	-4.68433	0.303994	-5.63203			7.6	1.74577	0.292005	-2.22272	-0.731409	0.873507	-1.13463	1.30616	3.3632
	7.7	0.391947	0.213363	0.118898	0.287485	0.0657594	0.477243	0.156921	-0.0119496	2.68065	-6.0032	1.30553	3.23255	3.26137	0.789018	1.4103	2.47312	5.81461			7.7	-0.787791	0.827507	3.38254	0.0599356	-2.03942	-4.65098	0.827507	-0.787791	-22.8393	40.6861	3.41636	2.94235	5.37345	12.6096	-5.51665	-0.603275	-5.23396			7.7	0.709291	0.793847	-1.52184	-0.846159	1.7645	-0.638918	-1.99834	5.32248
	7.8	0.465784	0.265497	0.10687	0.163198	0.000844884	0.306836	0.0351724	-0.0475134	2.53712	-5.49831	1.31257	3.67662	3.02922	1.23964	1.3331	2.46484	5.88739			7.8	-0.596888	1.27085	1.79226	1.35698	-2.45107	-5.06196	1.27085	-0.596888	-21.2275	43.143	3.03596	3.26476	5.11931	11.0223	-6.49991	-1.14253	-4.88039			7.8	1.93174	0.611742	-0.397045	-1.78263	1.00954	-1.89426	-0.625534	5.16582
	7.9	0.391456	0.218574	0.148455	0.123059	0.215496	0.278916	0.162341	-0.109576	2.33737	-4.92137	1.39305	4.24363	2.81257	1.68628	1.2521	2.47088	5.93071			7.9	-0.749523	0.473652	1.61832	0.868925	-1.1722	-5.35094	0.473652	-0.749523	-19.728	44.2231	3.62991	3.29453	5.16985	9.46292	-7.49468	-1.2652	-4.58008			7.9	1.173	0.616443	-1.95578	-1.14714	1.33087	0.0784907	-1.31966	2.43412
	8	0.514424	0.253495	-0.142434	0.0926898	0.250193	0.51678	0.252873	0.0194661	2.1619	-4.29371	1.50653	4.81585	2.63486	2.20729	1.1855	2.48766	5.92906			8	-1.24949	0.945836	1.26221	1.28512	-2.41816	-4.48975	0.945836	-1.24949	-18.754	44.9618	4.89189	3.1148	5.24808	8.09425	-8.68304	-1.20471	-4.28367			8	0.0967997	0.391126	-0.904423	-1.99274	1.96626	-1.38758	0.105265	3.96946
	8.1	0.377054	0.22996	0.250162	0.152123	0.107568	0.274317	0.0593875	0.0993554	2.03478	-3.61327	1.58055	5.38823	2.55987	2.72428	1.13151	2.52088	5.89292			8.1	-1.04222	1.69356	2.701	-0.0122492	-3.06293	-5.24842	1.69356	-1.04222	-18.5844	45.0687	6.68702	2.70717	5.30444	6.74677	-9.72786	-0.979171	-3.89625			8.1	-0.403233	0.870848	-1.2478	-0.788338	1.63541	-0.36053	-0.947023	3.24404
	8.2	0.5221	0.118493	0.165839	0.326219	0.252105	0.23575	0.182482	0.0871162	1.95866	-2.91512	1.61025	5.84755	2.58715	3.19431	1.10517	2.57134	5.82095			8.2	-0.976378	2.58875	2.50171	1.36402	-2.90435	-4.95338	2.58875	-0.976378	-19.0846	44.9175	9.51894	2.16806	5.28892	5.83341	-10.5804	-0.530466	-3.42797			8.2	0.0328998	0.979613	-1.90559	-2.01954	1.14895	-0.830217	-1.38719	1.90527
	8.3	0.539931	0.0343702	0.013683	0.140221	0.289028	0.184742	0.0644427	0.121886	1.94686	-2.2128	1.56841	6.1794	2.72927	3.58207	1.11698	2.62655	5.71993			8.3	-1.02257	1.84596	1.99875	1.06679	-3.13953	-3.8716	1.84596	-1.02257	-20.5649	45.2369	12.4209	1.3495	5.07828	5.18643	-11.2745	-0.0339965	-2.88673			8.3	0.432557	-0.513031	-1.33916	-0.934707	1.63306	-2.69852	-1.88704	1.8658
	8.4	0.666946	0.112361	0.12643	0.104237	0.234583	0.276815	0.0550504	0.108395	2.04529	-1.54891	1.34013	6.43485	2.90476	3.86237	1.14929	2.69737	5.62062			8.4	0.0706472	1.7026	3.03033	1.64757	-2.39809	-4.97327	1.7026	0.0706472	-22.2678	46.552	15.3981	0.276861	4.79204	4.94958	-11.7715	0.547012	-2.34462			8.4	0.836085	0.217336	-1.94004	-2.12992	1.23934	-0.959157	0.282355	-1.8684
	8.5	0.785733	0.177725	0.370654	0.0961458	0.140972	0.310165	0.149166	0.14664	2.22258	-0.890913	0.958539	6.61876	3.1387	3.93241	1.19339	2.77198	5.5471			8.5	-0.629905	0.872826	2.39484	1.20992	-2.2018	-4.78577	0.872826	-0.629905	-24.314	48.5165	18.2496	-0.854617	4.80087	5.18546	-11.8096	1.26263	-1.84875			8.5	1.12758	0.632333	-0.433039	-2.51152	1.05653	-1.12824	1.38879	0.274641
	8.6	0.746002	0.262002	0.0809927	0.0964145	0.181223	0.264811	0.165242	0.100858	2.49042	-0.31387	0.471777	6.72553	3.36972	3.87373	1.22223	2.83542	5.51339			8.6	-0.0950889	1.60665	2.33392	1.70103	-3.29711	-5.78435	1.60665	-0.0950889	-25.4947	51.961	20.6273	-1.92588	4.9869	6.06432	-11.6018	1.97426	-1.48193			8.6	1.03531	0.572993	-0.968501	-1.75815	0.625319	-1.32427	1.88507	1.60913
	8.7	0.816811	0.322927	-0.0494255	0.2939	0.257507	0.219335	0.243792	0.0483738	2.81523	0.197814	-0.0791159	6.83026	3.61667	3.70551	1.20816	2.87778	5.51523			8.7	-0.659232	1.4574	2.85414	1.43445	-2.84972	-5.62509	1.4574	-0.659232	-25.9795	56.4825	22.5343	-3.075	5.62582	7.39842	-10.9309	2.69896	-1.27767			8.7	0.999243	-0.25271	-1.64123	-1.8578	1.79148	-0.581487	1.33549	-1.99464
	8.8	0.70424	0.132224	0.031652	0.112609	0.326741	0.480086	0.261459	0.153295	3.22221	0.669331	-0.657563	6.94489	3.86759	3.5016	1.12881	2.89071	5.54642			8.8	-1.07755	1.89779	1.58496	1.64525	-4.13603	-4.35945	1.89779	-1.07755	-25.4723	61.4044	24.1079	-3.90645	6.62059	9.24746	-9.82857	3.47058	-1.43329			8.8	1.01047	1.28083	-1.11361	-2.72121	0.957291	-2.48582	-0.0470807	0.889106
	8.9	0.61478	0.0428511	0.211826	0.200186	0.117458	0.297832	0.165604	0.0698535	3.67599	1.14874	-1.1277	7.09135	4.19132	3.25928	1.0031	2.85658	5.5873			8.9	-0.833289	1.46295	2.94603	2.21917	-3.23378	-4.05898	1.46295	-0.833289	-24.8497	66.3234	24.7806	-4.30022	7.75921	11.1458	-8.43926	4.04261	-1.86444			8.9	0.973774	0.105416	0.306324	-1.65537	1.22197	-2.06837	1.74333	-1.23608
	9	0.645794	-0.0535976	0.2664	0.137001	0.310118	0.256264	0.164615	-0.00197129	4.15464	1.61107	-1.48671	7.30734	4.56694	3.01581	0.846171	2.78136	5.58356			9	-1.17261	1.97129	2.15277	1.09308	-3.24597	-6.50897	1.97129	-1.17261	-23.3048	70.8613	25.1414	-4.52269	9.21164	13.0044	-6.83088	4.32812	-2.66179			9	0.994588	0.513153	-1.0363	-1.02953	0.805505	1.48931	0.872088	-0.833671
	9.1	0.57597	0.0210734	0.357242	0.235091	0.136029	0.342236	0.143577	0.0340374	4.62596	2.06464	-1.69256	7.55657	4.97172	2.72318	0.679995	2.68919	5.51025			9.1	-0.0817527	2.14311	2.64267	2.20042	-4.01343	-6.57406	2.14311	-0.0817527	-21.9552	74.1749	25.5721	-4.5057	11.0208	14.5317	-4.96463	4.38601	-3.69463			9.1	0.245671	-0.150448	-1.89192	-1.74665	2.21035	-1.96657	-0.733352	0.304166
	9.2	0.597413	0.530594	0.213083	0.104473	0.299799	0.481275	0.252853	0.0967121	5.07948	2.51664	-1.80995	7.83191	5.40436	2.40496	0.52731	2.60309	5.36663			9.2	-0.847585	3.09733	2.83849	2.05841	-3.48964	-5.32303	3.09733	-0.847585	-21.0588	76.4519	25.6813	-4.14417	12.6278	15.6207	-3.24248	4.07873	-4.84335			9.2	1.4245	0.397815	-1.19905	-1.20797	1.52513	-1.08544	0.487194	-1.46233
	9.3	0.619324	0.4026	0.0909251	0.164423	0.181521	0.297377	0.152206	0.0143388	5.46733	2.97832	-1.8226	8.10852	5.84246	1.92556	0.437028	2.53912	5.16865			9.3	0.232656	1.90057	3.8018	0.885674	-3.65242	-5.8481	1.90057	0.232656	-20.9289	77.568	25.6014	-3.54203	14.3795	15.8685	-1.68121	3.44546	-5.90694			9.3	1.38412	-0.459931	-1.53467	-0.608106	1.37777	-0.798534	1.37305	-0.178016
	9.4	0.59267	0.847373	0.192824	0.199497	0.135863	0.251532	0.230313	0.121346	5.78242	3.34992	-1.79429	8.3298	6.20325	1.28921	0.407472	2.52912	4.93609			9.4	-1.11189	3.26491	2.69956	2.55454	-4.90035	-6.59588	3.26491	-1.11189	-21.2585	77.5996	25.8948	-2.74579	16.0679	15.4703	-0.303148	2.67244	-6.78418			9.4	0.688472	-0.241371	-1.25682	-0.696645	1.11418	-1.37144	0.306899	-0.00677861
	9.5	0.34334	-0.00723598	0.207752	0.249082	0.223999	0.238674	0.125506	0.196914	5.98758	3.6438	-1.7342	8.45328	6.44956	0.507518	0.439007	2.56007	4.72396			9.5	-0.992029	2.34861	2.47531	1.53302	-2.9368	-5.6979	2.34861	-0.992029	-22.3873	77.4496	26.3582	-1.62584	17.3356	14.3687	0.658339	1.91415	-7.28058			9.5	1.59828	-0.18784	-1.56484	-1.3183	1.19429	-1.18544	-1.57811	-0.280957
	9.6	0.366271	0.381397	0.149011	0.0679797	0.133299	0.376872	0.11872	0.143632	6.09013	3.90913	-1.70944	8.51058	6.56967	-0.357541	0.546716	2.61749	4.55176			9.6	-1.12386	2.98329	1.90078	1.14621	-3.77492	-6.47795	2.98329	-1.12386	-23.6863	77.2558	26.9323	-0.528712	18.1012	12.6824	1.18359	1.28014	-7.37145			9.6	2.16771	0.344319	-1.78069	-1.7506	1.86146	-0.828701	0.991069	1.19053
	9.7	0.282469	-0.0853914	0.248932	0.0753646	0.101545	0.319959	0.139933	0.131558	6.12191	4.1094	-1.67473	8.45279	6.51348	-1.33122	0.70279	2.69222	4.46907			9.7	-1.27109	2.08422	2.42362	2.9013	-4.25031	-5.07912	2.08422	-1.27109	-24.7266	77.2901	27.5927	0.525527	18.5109	10.5538	1.41761	1.03277	-7.13953			9.7	1.59832	0.525892	-2.45363	-0.286712	1.01169	-2.02985	1.80872	0.575306
	9.8	0.436711	0.0716551	0.253445	0.00579817	0.166267	0.351759	0.0376281	0.0931165	6.09805	4.23414	-1.64522	8.34478	6.35733	-2.22172	0.887011	2.7477	4.471			9.8	-0.888596	1.10298	3.36497	1.44795	-4.20474	-6.1933	1.10298	-0.888596	-25.5656	77.5983	28.7545	1.3927	18.383	8.45044	1.26413	1.24862	-6.63042			9.8	1.9893	-0.686383	-0.806225	-0.540766	2.1652	-2.57887	1.47107	0.578865
	9.9	0.386981	0.273154	-0.0727294	0.0946804	0.0925528	0.381224	-0.0655237	0.158963	6.01853	4.38545	-1.61312	8.21493	6.11368	-2.97394	1.08553	2.74119	4.5416			9.9	-0.994543	2.09822	2.73309	2.48642	-5.45639	-6.01833	2.09822	-0.994543	-25.7394	78.4392	30.5479	1.93073	18.3241	6.34631	0.939647	2.00613	-5.98416			9.9	1.09034	-0.692582	-1.39933	-1.41773	2.37077	-2.03165	0.797795	0.710408
	10	0.26421	0.413332	0.125849	-0.0523317	0.180893	0.512948	0.154944	0.249789	5.94242	4.539	-1.63495	8.13093	5.82816	-3.58834	1.26022	2.69652	4.67025			10	0.704426	2.86735	2.9117	2.17304	-4.15766	-6.08351	2.86735	0.704426	-25.4953	79.2376	32.5308	1.82703	18.3221	4.58223	0.677295	3.28409	-5.33693			10	0.900765	-0.0580431	-0.294395	-0.248824	1.9017	-3.42845	-0.94627	-1.24263
	10.1	0.364927	0.00494589	0.0742957	0.0402171	0.231733	0.38295	-0.0184187	0.277373	5.88175	4.68412	-1.69306	8.07461	5.5445	-4.08514	1.3883	2.58693	4.84372			10.1	-0.963329	1.53474	1.76084	0.796844	-5.3804	-6.32262	1.53474	-0.963329	-25.024	80.4898	34.5574	1.20879	18.5849	3.10029	0.45058	5.02117	-4.77544			10.1	0.91326	0.0897198	-1.73823	-1.88782	2.97564	-1.60435	-2.31074	0.143243
	10.2	0.307114	0.022582	0.056884	0.163625	0.352869	0.502594	0.188562	0.190447	5.84946	4.82965	-1.77521	8.1015	5.35209	-4.43182	1.48447	2.42241	4.99882			10.2	-1.53725	2.0758	3.04774	3.07562	-4.49122	-6.67712	2.0758	-1.53725	-24.8009	81.5262	37.0741	0.140144	19.297	1.85443	0.32639	6.89034	-4.29885			10.2	1.17404	0.482426	-1.05875	-1.93441	2.34432	-2.30834	-0.312235	-1.13865
	10.3	0.260609	0.0675366	0.0302437	0.0146654	0.254023	0.41314	0.1469	0.210265	5.84585	4.97674	-1.90143	8.15225	5.20476	-4.76353	1.51688	2.2493	5.11386			10.3	-0.357071	1.81668	2.34977	1.35409	-5.74818	-5.84692	1.81668	-0.357071	-23.8737	82.9851	39.9994	-1.22747	20.3434	0.752098	0.530222	8.77657	-4.01417			10.3	0.506514	-0.827203	-0.849692	-0.980791	1.90225	-0.458844	0.874448	-1.43064
	10.4	0.319757	0.0449327	0.254256	0.00252095	0.245065	0.548065	-0.00826158	0.241178	5.86662	5.09139	-2.07804	8.24939	5.18973	-5.08158	1.49418	2.09728	5.16697			10.4	-0.285579	1.39547	3.20473	1.97908	-4.40498	-6.46316	1.39547	-0.285579	-23.1644	84.7485	43.2825	-2.67242	21.2581	-0.225611	0.908351	10.5275	-3.84905			10.4	2.1743	-0.746982	-1.17903	-1.5614	1.69797	-3.90534	-1.24911	0.888756
	10.5	0.45136	0.103709	0.0526817	-0.193911	0.41682	0.462272	-0.0538887	0.427528	5.92831	5.20304	-2.24342	8.28336	5.31343	-5.3967	1.4395	1.97482	5.14421			10.5	-0.937727	1.72993	2.13975	1.10988	-6.3452	-6.18655	1.72993	-0.937727	-22.5073	86.9757	47.0787	-3.77279	22.0821	-1.38576	1.36149	12.0937	-3.86315			10.5	1.81841	0.084419	-3.22411	-0.945709	2.73189	-2.29113	-0.156751	0.173572
	10.6	0.249445	0.0365139	0.158257	-0.0669499	0.27949	0.332921	0.0289242	0.304315	6.05443	5.27238	-2.39104	8.29196	5.57866	-5.6957	1.34825	1.92954	5.05206			10.6	0.102942	2.20109	1.99101	1.75236	-4.75875	-6.41262	2.20109	0.102942	-21.7498	89.0669	51.6364	-4.2962	22.7669	-2.54902	1.80608	13.3149	-4.04057			10.6	1.83405	-0.896423	-1.9109	-2.0205	1.95918	-1.50087	-0.352515	-0.827032
	10.7	0.602085	0.26942	0.0585017	0.0575833	0.382338	0.411226	-0.0211081	0.576556	6.17369	5.3329	-2.5497	8.24495	5.94658	-5.92817	1.22173	1.95482	4.90052			10.7	-1.38418	1.73721	1.84422	2.57603	-4.6482	-5.83955	1.73721	-1.38418	-20.8862	91.089	57.314	-4.14671	23.3287	-3.81672	2.16384	14.4015	-4.38463			10.7	0.505297	0.104978	-1.35062	-1.42073	1.8806	-3.0478	0.130861	-0.44658
	10.8	0.535028	0.0425916	0.273015	0.0446817	0.247316	0.433266	-0.0798453	0.267187	6.291	5.41513	-2.72012	8.16402	6.44412	-6.12821	1.08315	2.03758	4.71807			10.8	-0.158431	0.629356	0.463367	1.53839	-4.32637	-6.50324	0.629356	-0.158431	-20.8982	92.4025	63.3177	-3.50164	24.2086	-4.94201	2.34123	15.2968	-4.71082			10.8	1.15196	0.526524	-0.579888	-1.47096	2.28085	-2.89374	-1.03821	0.863907
	10.9	0.470539	0.145152	0.131659	-0.0129807	0.300924	0.471328	-0.0864219	0.328742	6.41441	5.52213	-2.89114	8.02247	6.95175	-6.33203	0.944373	2.17936	4.55846			10.9	-0.500168	0.816116	2.69506	2.30615	-5.72471	-6.09334	0.816116	-0.500168	-20.73	92.6839	69.215	-2.68385	25.6132	-5.77704	2.35261	16.17	-4.89601			10.9	1.68635	-0.500997	-1.03469	-1.77848	3.04074	-3.15534	-1.4604	-0.326611
	11	0.393041	0.0826098	-0.033959	0.0488398	0.195748	0.4123	-0.0405116	0.302175	6.48292	5.59706	-3.06853	7.92995	7.44093	-6.46083	0.822836	2.34972	4.44187			11	-0.902166	0.908612	1.12782	0.130584	-5.86277	-6.01521	0.908612	-0.902166	-20.9182	92.0147	74.9709	-2.00147	27.695	-6.05481	2.16027	16.9227	-4.74855			11	0.636524	-0.573443	-1.80384	-1.72468	3.06852	-3.13218	-1.52241	2.27119
	11.1	0.604496	0.251566	0.186712	0.0968639	0.138227	0.370385	-0.117709	0.250204	6.47243	5.66623	-3.2482	7.90642	7.87077	-6.607	0.738934	2.51027	4.38328			11.1	-1.29566	1.11947	1.39788	2.33724	-4.36308	-6.30138	1.11947	-1.29566	-21.5809	90.7486	79.7606	-1.70746	30.36	-5.73904	1.88416	17.5603	-4.27719			11.1	0.66398	-0.48072	-1.05798	-2.44105	2.74601	-2.88185	-0.531042	-0.116186
	11.2	0.511297	0.170816	-0.00419487	0.0693052	0.265499	0.370547	-0.0920344	0.390974	6.39084	5.73858	-3.42878	7.98932	8.19253	-6.90774	0.702845	2.64377	4.41116			11.2	-0.666487	1.39684	1.61212	0.628109	-5.35708	-4.37391	1.39684	-0.666487	-22.0039	89.5346	82.4536	-2.08275	33.5707	-4.91846	1.66383	17.8806	-3.31057			11.2	1.70656	0.843708	-1.2463	-2.36064	2.61562	-2.24835	0.268023	0.552489
	11.3	0.563419	0.08832	0.0555299	0.113738	0.213708	0.324972	0.0194757	0.339487	6.21009	5.76031	-3.57746	8.16383	8.35697	-7.31417	0.724166	2.74276	4.5138			11.3	-0.483832	2.52055	1.37836	1.37443	-5.74164	-5.15415	2.52055	-0.483832	-22.3615	88.6361	83.5468	-3.14575	36.4923	-4.04304	1.57446	18.0352	-1.99765			11.3	0.451955	-1.09362	-0.118348	-1.8316	2.65863	-2.27951	0.419495	1.23422
	11.4	0.372379	0.0330821	0.128171	0.041273	0.31947	0.330839	-0.0762306	0.366787	6.01219	5.69591	-3.69211	8.40677	8.38464	-7.83456	0.792314	2.78662	4.66122			11.4	-0.362512	-0.093704	-0.213754	1.37339	-5.3586	-4.00305	-0.093704	-0.362512	-22.8589	88.945	82.8368	-4.54654	38.9226	-3.16148	1.65894	17.7223	-0.45069			11.4	1.26696	-0.477895	-0.183444	-2.4574	2.8784	-1.8422	-0.0313227	-0.925703
	11.5	0.510754	0.0920522	0.0712963	0.00791403	0.17787	0.395069	-0.10488	0.367833	5.8619	5.61038	-3.77882	8.66483	8.26311	-8.5053	0.892176	2.7997	4.81981			11.5	0.153889	0.965404	1.0642	2.47136	-4.93801	-3.2799	0.965404	0.153889	-22.6034	89.8264	80.801	-5.81275	40.5654	-2.68305	1.95859	17.001	1.11213			11.5	1.17291	-1.85511	0.128786	-1.95191	2.73707	-1.25185	0.972127	0.918809
	11.6	0.340394	0.130739	-0.0319454	-0.0455456	0.26185	0.269244	-0.00947836	0.159521	5.73838	5.52075	-3.85175	8.84284	8.0507	-9.19279	1.02097	2.8068	4.96983			11.6	-0.27473	1.94847	0.0136902	2.14686	-5.03365	-4.82717	1.94847	-0.27473	-21.6651	91.3304	78.2662	-6.7641	41.389	-2.90892	2.50186	16.0412	2.54695			11.6	1.91877	0.00155922	-0.929625	-2.08199	4.56321	-1.93523	3.68577	0.447164
	11.7	0.422012	0.075012	0.0884977	0.009597	0.269935	0.464736	-0.0378582	0.245384	5.74928	5.38214	-3.92878	8.90488	7.80764	-9.85096	1.15021	2.817	5.07433			11.7	-0.18315	1.43342	1.54629	2.40825	-6.23685	-3.49309	1.43342	-0.18315	-20.6926	93.1297	76.0431	-6.92019	41.5672	-3.57185	3.21019	15.2181	3.58553			11.7	0.0422574	0.299398	-1.06623	-1.37423	2.87868	-2.45969	0.157857	1.44755
	11.8	0.271689	0.217042	0.198899	0.110228	0.277449	0.325241	-0.0805229	0.230922	5.92724	5.23842	-4.0221	8.80139	7.5779	-10.3962	1.25782	2.82958	5.1253			11.8	-0.581954	0.208785	0.54739	2.54232	-4.40212	-3.56196	0.208785	-0.581954	-19.1114	95.0608	74.4412	-6.14649	41.5881	-4.54715	3.90432	14.5877	4.30244			11.8	0.712042	-0.0813523	-0.644934	-2.64053	2.54831	-2.20713	-0.18803	-0.215203
	11.9	0.335735	0.193173	-0.132834	0.0691605	0.368704	0.263895	-0.0133037	0.228716	6.14788	5.0941	-4.10351	8.59591	7.43775	-10.797	1.33451	2.85653	5.12128			11.9	-0.226748	1.83237	0.23068	2.019	-4.98299	-2.94219	1.83237	-0.226748	-17.5884	96.0879	74.1599	-4.85237	41.5644	-5.64746	4.52418	14.5297	4.51279			11.9	1.33674	-0.44025	-0.428569	-1.88025	3.06409	-1.32594	0.992778	-1.19322
	12	0.430791	0.148752	0.256328	0.110273	0.344668	0.282696	-0.033928	0.219584	6.36072	4.93262	-4.156	8.2727	7.44676	-11.0595	1.36961	2.87392	5.09231			12	0.620115	1.89961	2.07811	1.43221	-5.88612	-2.49063	1.89961	0.620115	-16.5451	96.87	74.4988	-3.18442	41.929	-6.44087	5.0218	15.0742	4.42284			12	0.0997955	-0.493261	-0.247074	-2.26739	2.47991	-2.57099	2.00339	-0.42762
	12.1	0.400727	0.104258	0.0501586	-0.0768265	0.223035	0.295464	-0.041236	0.133111	6.5443	4.77919	-4.19246	7.95115	7.57931	-11.2574	1.35814	2.87443	5.04269			12.1	-0.462148	0.820467	0.779004	0.676624	-5.32915	-1.74194	0.820467	-0.462148	-16.2849	97.1009	75.1789	-1.43472	42.769	-6.70333	5.32374	16.213	4.31801			12.1	-0.72571	-0.193082	-1.24647	-2.26329	2.73821	-2.24726	-1.5265	0.983937
	12.2	0.304975	0.190417	0.101272	-0.127948	0.152525	0.22901	0.0110418	0.149374	6.57588	4.62926	-4.16883	7.62989	7.80712	-11.2837	1.33721	2.87351	5.00219			12.2	-0.202708	1.29721	1.63695	1.16895	-4.94477	-1.23096	1.29721	-0.202708	-16.6862	97.0285	75.7584	-0.28015	43.6167	-6.51022	5.4422	17.6159	4.32251			12.2	0.135284	-0.931683	-0.538903	-1.6991	3.12933	-2.92847	1.57848	-0.307691
	12.3	0.189093	0.0529302	0.212116	-0.0391834	0.243868	0.192486	-0.00231264	0.164937	6.43715	4.443	-4.12155	7.41597	8.11204	-11.2384	1.30166	2.86382	4.96682			12.3	0.414546	1.78765	0.972571	1.19055	-3.73575	-0.132524	1.78765	0.414546	-17.8944	97.1943	75.7737	0.185164	44.7692	-5.79999	5.4355	19.0581	4.44518			12.3	0.406435	0.00565063	-1.22654	-1.25867	3.09913	-1.67993	2.69128	0.553559
	12.4	0.403391	0.159766	0.199894	0.139226	0.25067	0.18211	-0.146761	0.146678	6.15521	4.30855	-4.06448	7.24095	8.42978	-11.163	1.26903	2.85382	4.93622			12.4	-0.487687	1.25312	0.617193	0.702632	-4.53034	-2.12731	1.25312	-0.487687	-19.3296	97.813	75.2618	0.236082	46.2152	-4.95647	5.2492	20.0199	4.98831			12.4	-0.00605531	-0.0702974	-0.37168	-1.54082	3.00475	-2.24598	0.325213	0.517068
	12.5	0.427776	0.175631	0.20298	0.0873966	0.180211	0.105659	-0.0880303	0.116308	5.7414	4.2591	-4.06465	7.17719	8.70716	-11.0954	1.25957	2.87009	4.89766			12.5	-0.858538	2.2519	0.783161	0.276238	-4.67277	-0.325867	2.2519	-0.858538	-21.1749	98.6669	75.117	-0.27915	47.7652	-4.2317	4.96592	20.4557	5.78653			12.5	0.635537	-0.902987	-1.14332	-2.5899	2.79324	-0.665582	-1.11387	3.05675
	12.6	0.512493	0.108518	0.0369858	0.102539	0.197339	0.112757	-0.0928496	0.236791	5.30027	4.27167	-4.09378	7.10564	8.91918	-11.0003	1.2677	2.91085	4.85218			12.6	-0.335935	1.13364	0.73407	1.56792	-4.85612	-0.334101	1.13364	-0.335935	-22.894	100.064	75.7463	-0.950407	49.3549	-3.63684	4.57403	20.2828	6.65536			12.6	-0.512479	-0.339599	-0.827491	-1.62537	3.13981	-1.64805	2.76055	-0.34601
	12.7	0.465893	0.104631	0.0379209	0.0589441	0.177993	0.394082	-0.145915	0.191994	4.87137	4.38778	-4.18948	7.12627	9.06518	-11.0002	1.2698	2.97086	4.78447			12.7	0.664839	1.85393	1.07062	1.43236	-6.75274	0.389922	1.85393	0.664839	-24.3428	101.743	77.5217	-1.68966	51.1262	-3.32138	4.06118	19.5226	7.59998			12.7	0.157926	-1.10537	-1.54321	-1.62412	2.35781	0.139254	0.0599817	-1.15258
	12.8	0.269576	0.749476	-0.0460725	-0.00863089	0.195459	0.271454	-0.332196	0.258798	4.48172	4.62484	-4.27903	7.13281	9.13287	-11.0429	1.29048	3.04896	4.72196			12.8	0.0903453	0.0697787	1.35777	1.04136	-4.82642	1.35343	0.0697787	0.0903453	-25.1558	103.046	80.9014	-2.35085	52.7974	-3.03199	3.49071	18.2006	8.49893			12.8	0.676824	-0.643578	-1.09193	-2.02318	2.75644	0.895146	-1.97986	-0.00286722
	12.9	0.438745	0.0966655	0.0747824	0.0463372	0.183342	0.161254	-0.036577	0.151661	4.17731	4.91845	-4.41757	7.18415	9.15909	-11.042	1.30729	3.1419	4.6813			12.9	0.03028	1.24223	-0.29007	1.01765	-4.36903	1.05746	1.24223	0.03028	-26.0864	104.368	85.3409	-2.8625	54.3442	-2.6694	2.98014	16.8595	9.21623			12.9	0.0245428	0.359407	-1.46837	-2.38537	1.70944	-1.86901	1.34244	1.7744
	13	0.217022	-0.180142	-0.00113714	-0.0154247	0.157021	0.16039	-0.0903027	0.156026	4.02163	5.23538	-4.49683	7.20301	9.15028	-10.9736	1.3244	3.22842	4.66642			13	0.297436	0.0856205	2.78366	1.26067	-4.12591	1.21709	0.0856205	0.297436	-26.8572	105.291	90.0612	-3.38906	55.5041	-2.04327	2.49694	15.648	9.87189			13	-0.420917	0.252632	-0.0975949	-2.79597	1.14931	-1.35974	0.603954	-1.6011
	13.1	0.0651211	0.0836557	0.01456	0.121017	0.150894	0.381805	-0.028937	0.206308	3.95391	5.49461	-4.5126	7.25847	9.08981	-10.7963	1.34766	3.31637	4.67864			13.1	0.216498	1.01114	1.82932	1.01489	-5.03503	2.18119	1.01114	0.216498	-27.9154	105.583	94.2234	-4.25323	56.1347	-1.32945	2.08226	14.7464	10.4826			13.1	-1.04755	0.718084	-0.323334	-1.81491	1.38992	-0.93914	-0.285532	1.61243
	13.2	0.327344	-0.143301	0.00295683	0.106902	0.113861	0.325707	-0.103245	0.246256	4.01208	5.64644	-4.40926	7.19303	8.93113	-10.4609	1.38153	3.40648	4.73891			13.2	-0.288755	0.947836	1.96365	0.778073	-3.97451	2.19132	0.947836	-0.288755	-29.0629	105.296	97.0883	-5.12898	56.5359	-0.225669	1.66666	14.2781	11.0706			13.2	0.100531	-0.678393	-1.67135	-1.17178	1.78351	-0.258544	-0.820041	-1.21683
	13.3	0.446452	0.352878	0.0197268	0.10767	0.131547	0.229346	-0.144923	0.199409	4.17936	5.72389	-4.23954	7.1294	8.7103	-9.98893	1.42307	3.52751	4.79442			13.3	1.07163	0.97701	1.69275	0.627214	-4.24363	1.82076	0.97701	1.07163	-30.7426	104.249	98.0145	-5.93914	56.4411	0.806722	1.20417	14.3346	11.8108			13.3	0.00138704	-0.0440276	0.19416	-1.78157	1.01073	-0.356892	0.274378	-0.416505
	13.4	0.306125	0.217797	0.00615997	0.185065	0.105126	0.310559	-0.0374184	0.141998	4.51338	5.74799	-3.93581	6.96051	8.37507	-9.48341	1.49741	3.66695	4.83414			13.4	1.04078	0.711031	0.882238	0.00504416	-3.71576	2.52895	0.711031	1.04078	-32.2248	102.479	97.3518	-6.66978	56.0429	2.16813	0.560011	14.843	12.6483			13.4	-0.11417	-0.165461	-1.62785	-0.893321	2.32357	-0.256355	-0.939523	-1.16772
	13.5	0.608029	0.266116	-0.0402404	0.221551	0.163306	0.231322	0.0177984	0.123706	4.944	5.73858	-3.5266	6.75773	7.9625	-8.93753	1.56552	3.83584	4.84728			13.5	-0.0218087	1.41535	1.32007	-0.502838	-4.65304	2.3863	1.41535	-0.0218087	-33.7605	100.492	95.1814	-7.09267	55.4154	3.36058	-0.198121	15.7505	13.4898			13.5	0.580596	0.0796839	-1.81022	-3.83621	1.14552	1.22863	1.05631	1.09076
	13.6	0.436293	0.229825	0.0504346	0.0456125	0.0423442	0.219454	-0.139082	-0.0641132	5.46736	5.78909	-3.01452	6.5176	7.5485	-8.54569	1.61289	4.00318	4.82602			13.6	0.797147	0.591343	3.25871	-0.248875	-3.5057	3.44188	0.591343	0.797147	-34.3447	98.6469	92.4158	-7.04529	55.1094	4.6971	-1.17964	16.8713	14.3821			13.6	-0.129562	-1.58859	-1.66336	-1.57372	2.16243	-0.614288	-1.91131	1.59183
	13.7	0.397872	0.285886	0.116015	-0.0672355	0.11558	0.15235	-0.190766	0.00142348	6.01555	5.93678	-2.44286	6.31995	7.21698	-8.30128	1.62122	4.15848	4.75514			13.7	-0.373057	1.48319	1.69192	-0.0851842	-5.20579	3.73773	1.48319	-0.373057	-34.6647	97.1048	89.7793	-6.39247	54.8633	5.8374	-2.28627	18.0533	15.2764			13.7	-0.4386	0.624546	-1.28004	-2.05052	1.32723	0.883883	0.784977	-1.27466
	13.8	0.371305	0.308918	0.0535214	0.140128	0.215817	0.233368	-0.128869	0.0392241	6.60894	6.17035	-1.84058	6.07509	6.96364	-8.23442	1.59838	4.26368	4.69779			13.8	1.26415	1.98435	2.44857	-0.265598	-5.02505	3.73719	1.98435	1.26415	-34.5284	96.6867	87.5233	-5.57487	54.9182	7.21894	-3.45225	19.3303	16.0439			13.8	0.715631	-0.951574	-1.42804	-2.82637	1.6831	1.44754	0.413767	1.25806
	13.9	0.555691	-0.177823	-0.0354391	0.0985403	0.245299	0.276924	-0.0512059	-0.0533244	7.13224	6.47186	-1.24405	5.92754	6.88917	-8.27093	1.5209	4.31034	4.63035			13.9	0.246174	-0.0856396	1.60767	0.307627	-3.58978	3.76053	-0.0856396	0.246174	-33.9209	97.0469	85.6776	-4.60304	54.869	8.24166	-4.5131	20.3882	16.7639			13.9	0.605755	0.810056	-1.44808	-1.078	1.97845	1.21335	1.55428	2.61228
	14	0.352692	0.24128	-0.113614	0.0811773	0.167358	0.00474594	-0.214469	0.130654	7.59496	6.78617	-0.72428	5.79824	6.97726	-8.46014	1.41447	4.27972	4.60228			14	-0.135028	1.0887	2.32597	-0.00142139	-3.79846	4.67343	1.0887	-0.135028	-32.833	98.9085	84.7095	-3.63336	55.0446	9.50391	-5.41676	21.0611	17.5031			14	-0.0702009	0.90433	-1.82513	-1.9933	1.4965	-0.224642	-0.169602	1.40823
	14.1	0.408692	0.0426539	0.0586099	-0.0724572	0.266793	0.156175	-0.0434656	0.0349981	7.94653	7.1102	-0.297188	5.69314	7.17602	-8.60543	1.28306	4.2073	4.60831			14.1	0.695835	1.21432	1.34676	0.597656	-4.16642	5.90528	1.21432	0.695835	-32.3816	101.609	84.0783	-2.91413	55.0826	10.6156	-5.85352	21.2611	18.2284			14.1	0.884262	0.301892	-1.83176	-0.947143	1.83443	0.299702	0.354872	0.010485
	14.2	0.30507	0.259238	-0.154525	-0.0182252	0.14737	0.204509	-0.129175	0.0227083	8.22534	7.43316	-0.0182217	5.57429	7.46533	-8.7096	1.17118	4.08687	4.63773			14.2	-0.778599	0.717622	3.29362	0.182611	-4.09187	5.78271	0.717622	-0.778599	-31.928	104.868	83.8291	-2.8482	55.1553	11.7931	-5.91232	21.185	19.0851			14.2	-0.800051	-0.101877	-0.98264	-1.31714	1.6297	0.223678	-1.14748	0.811806
	14.3	0.131527	0.340959	-0.181664	-0.0712685	0.109954	-0.00639836	-0.144519	0.125165	8.37757	7.73314	0.171808	5.44615	7.81722	-8.68107	1.05497	3.95213	4.67116			14.3	-0.608384	0.299525	2.25154	0.448537	-4.54711	4.75097	0.299525	-0.608384	-32.008	107.89	84.0841	-2.95128	55.3678	12.4789	-5.58597	20.6283	20.0413			14.3	1.02484	-0.529101	-2.1996	-1.79405	0.882671	-0.655268	1.32749	2.01186
	14.4	0.0873712	0.100595	0.112181	-0.0309392	0.145251	0.0675744	-0.135019	0.0119472	8.44236	7.98635	0.251948	5.26144	8.16385	-8.57665	0.953847	3.81684	4.72524			14.4	0.159558	1.74851	2.29127	-0.400868	-4.61307	5.06071	1.74851	0.159558	-32.3311	110.584	84.7139	-3.37091	56.1756	13.0842	-4.92949	19.8086	21.1006			14.4	-0.330506	-0.256785	-0.428597	-2.13434	1.3031	0.507922	0.839153	1.1857
	14.5	0.292222	0.0537991	0.115277	0.050977	0.101343	0.113884	-0.132748	0.0868069	8.39983	8.19139	0.264636	5.09157	8.51392	-8.36021	0.857468	3.70644	4.75165			14.5	0.292265	1.15415	2.03903	-0.126998	-4.49529	5.54438	1.15415	0.292265	-32.4634	111.559	85.17	-3.69102	57.5816	13.102	-4.10026	18.8257	22.2479			14.5	-0.418408	-0.369421	-1.83563	-0.615414	1.09794	1.39486	-2.29165	2.11565
	14.6	0.182566	0.273841	-0.17249	-0.0299602	0.0358335	-0.00216214	-0.0878074	0.0133438	8.30495	8.30633	0.216397	4.92024	8.89859	-8.08305	0.775839	3.59188	4.77242			14.6	-0.145999	0.263608	4.52407	0.300597	-5.40468	5.84405	0.263608	-0.145999	-31.8084	111.232	85.4637	-3.57359	59.5922	12.7183	-3.40925	17.9239	23.5202			14.6	-0.272399	-0.380549	-1.51133	-1.45508	1.04652	0.143892	-1.78592	0.27389
	14.7	0.0927507	0.283932	-0.460765	0.211462	0.161857	0.0255122	-0.104814	0.0710432	8.13865	8.34308	0.168925	4.78718	9.27734	-7.76046	0.670789	3.50152	4.78142			14.7	-1.0017	0.627552	3.36719	-0.592554	-4.04644	5.36919	0.627552	-1.0017	-30.8523	109.171	85.2396	-2.87394	62.1749	11.7854	-2.96426	16.9435	24.6747			14.7	-0.0851848	0.567417	-1.72535	-1.33682	1.21699	1.90814	1.44261	4.04921
	14.8	0.00556218	0.266465	0.0371253	0.208656	0.261298	-0.0175519	-0.0560029	-0.00709391	7.97437	8.26888	0.102803	4.7458	9.69945	-7.48583	0.565246	3.40514	4.76588			14.8	1.11042	1.47751	2.20744	0.163642	-3.58736	5.57561	1.47751	1.11042	-28.8266	106.222	84.4831	-1.55224	65.1844	10.6908	-2.90214	16.1623	25.7902			14.8	-0.710798	0.297117	-0.730228	-1.47227	1.609	2.29232	1.71068	1.83679
	14.9	-0.032757	0.0219003	-0.0413612	0.0427283	0.136895	0.0831841	-0.0348521	0.124761	7.80095	8.13385	0.0661214	4.77249	10.1792	-7.26395	0.441053	3.31566	4.73881			14.9	0.953696	0.0956125	4.26484	0.192162	-5.61289	5.04119	0.0956125	0.953696	-26.6327	102.584	83.1834	0.521959	68.3179	9.15937	-3.32785	15.4752	26.6731			14.9	0.489961	-0.472368	-1.39193	-1.54881	0.850221	3.71009	0.789113	3.08975
	15	0.0649401	0.153881	-0.101707	0.134283	0.0341145	0.0541587	-0.12531	-0.0517413	7.65075	7.98766	0.0668777	4.83681	10.6493	-7.09418	0.337165	3.20136	4.68632			15	-0.144025	0.450041	3.94173	-0.260737	-4.18464	5.62377	0.450041	-0.144025	-24.3263	99.1811	81.9734	2.63647	71.2488	7.55208	-4.21766	15.0619	27.4172			15	0.293501	0.872928	-1.21308	-1.98021	1.60872	3.3873	-0.204954	2.21102
	15.1	0.107454	-0.0586091	-0.00351676	0.0426738	0.0761477	0.0792005	-0.125478	-0.00964123	7.53233	7.85885	0.0895425	4.91105	11.0597	-7.00181	0.266879	3.08432	4.59701			15.1	0.525574	0.163055	1.8275	-0.160654	-3.96371	4.82584	0.163055	0.525574	-22.623	96.2165	81.1857	4.50369	73.8656	6.01301	-5.38452	14.8499	27.9873			15.1	0.894828	1.47069	-1.09716	-1.42405	1.11271	2.60412	0.0849585	2.50784
	15.2	0.0545082	0.154132	0.0633171	0.160481	0.123163	0.139247	-0.262201	0.0837196	7.49807	7.80471	0.178903	4.99808	11.4582	-6.97108	0.241687	2.93692	4.48447			15.2	0.0722067	0.0413694	3.13402	0.0819219	-5.97286	4.48952	0.0413694	0.0722067	-21.0147	94.9266	81.2723	5.96443	76.1635	4.60968	-6.55543	15.0145	28.56			15.2	-0.427917	-0.333136	-1.1659	-1.72331	0.858171	3.87845	0.730511	2.13915
	15.3	0.0860576	0.352435	-0.129921	0.270444	0.101663	0.123883	-0.0966537	-0.170668	7.48933	7.86751	0.349901	5.05473	11.7904	-7.01018	0.252855	2.796	4.37264			15.3	-0.730805	0.385374	3.44818	0.848967	-5.15707	3.56372	0.385374	-0.730805	-20.1587	94.8934	82.7375	6.40967	78.0457	3.30552	-7.57285	15.4128	29.1274			15.3	-0.527006	0.469056	-0.791447	-1.34947	0.524231	3.45659	-2.40421	-1.16552
	15.4	0.060927	0.478573	-0.0263185	0.213285	0.0872494	0.11789	-0.118606	0.00727165	7.51681	8.02829	0.586919	5.08833	12.0361	-7.08997	0.317402	2.63912	4.26493			15.4	-0.515183	2.01947	2.99667	-0.311513	-4.64228	3.56597	2.01947	-0.515183	-19.617	96.6564	85.7722	5.7284	79.4759	2.21108	-8.25561	16.2006	30.007			15.4	-0.745663	0.683855	-0.557521	-1.306	0.660855	2.46195	1.2459	2.12604
	15.5	0.0647226	-0.0726468	-0.198208	0.184982	0.127807	0.292332	-0.132407	-0.0183732	7.51271	8.27652	0.871889	5.07981	12.2584	-7.18507	0.390788	2.49897	4.18499			15.5	-0.578946	2.20891	2.08695	0.610238	-3.26577	3.89848	2.20891	-0.578946	-19.4225	99.6531	90.1593	4.58798	80.4251	1.2734	-8.56025	17.0986	31.0866			15.5	-0.559365	-0.463541	-0.785309	-1.8192	0.633548	1.19605	-0.858517	1.22411
	15.6	0.0599624	-0.0207199	-0.197912	-0.00202161	0.178926	-0.0386021	-0.0815235	-0.0880442	7.48828	8.58256	1.25006	5.07299	12.5024	-7.31519	0.449322	2.37219	4.14068			15.6	-0.379741	1.18527	3.05229	-0.321715	-3.68405	3.71575	1.18527	-0.379741	-18.8119	103.694	95.6516	3.08978	81.1733	0.396078	-8.53943	18.0185	32.3917			15.6	-1.0476	-0.223554	-0.120294	-2.12771	-0.145951	3.24493	-0.278952	2.21104
	15.7	-0.0886601	0.449703	-0.14553	0.282427	0.0514667	-0.0351583	-0.179225	-0.041452	7.41194	8.83333	1.67061	5.05374	12.7447	-7.50398	0.479693	2.27851	4.1388			15.7	-0.482302	0.164711	2.40226	-0.430048	-4.76042	3.58817	0.164711	-0.482302	-18.4731	107.556	101.647	1.69792	81.3991	-0.165442	-8.33157	18.7333	33.6753			15.7	-0.31575	0.287771	-0.105375	-1.88668	-0.812589	2.00962	2.75957	1.92391
	15.8	-0.148644	0.0781141	-0.389274	-0.0267033	0.0949375	-0.0261067	-0.08385	0.0659698	7.26073	9.02675	2.09826	5.05823	12.9741	-7.7054	0.462805	2.21155	4.17113			15.8	-1.44865	0.497813	2.26508	0.641717	-3.82811	4.3721	0.497813	-1.44865	-17.9749	110.883	106.812	0.913909	81.3631	-0.470181	-8.04077	19.1759	34.8609			15.8	0.30827	-1.10215	0.495954	-1.64118	-0.118422	2.96649	2.6827	1.7379
	15.9	0.0429763	-0.124547	-0.0505744	0.0943007	0.11186	-0.0521563	-0.0248067	-0.150802	7.03001	9.09992	2.50713	5.10875	13.158	-7.92012	0.405818	2.17135	4.21078			15.9	-1.3182	0.484557	1.87557	-0.424972	-4.28736	3.01244	0.484557	-1.3182	-17.3336	112.551	110.53	0.846554	81.1043	-0.315475	-7.75378	19.1283	35.6536			15.9	1.13627	0.53629	-1.40569	-1.37978	-0.324236	3.17061	1.50657	3.2415
	16	0.0364969	0.0734303	-0.0290884	0.0575075	0.0603107	0.199163	-0.0507174	-0.0478089	6.84107	9.06288	2.87927	5.21451	13.2572	-8.18573	0.328872	2.16224	4.25393			16	-0.900513	0.202901	3.31325	0.43049	-3.88604	2.90612	0.202901	-0.900513	-17.0739	112.847	111.912	1.21617	81.1535	0.387859	-7.44401	18.767	35.8908			16	-0.0146584	-1.08021	0.967688	-2.06682	0.365765	2.74744	2.04925	1.83618
	16.1	-0.011221	0.0541391	-0.0430647	-0.229181	0.348733	0.0855431	-0.0387329	-0.180637	6.66831	8.91492	3.16039	5.39366	13.226	-8.43502	0.24532	2.17065	4.28378			16.1	-1.14644	-0.703803	3.34132	-0.903127	-3.61339	1.54375	-0.703803	-1.14644	-17.3517	111.428	110.857	2.13686	81.1687	1.73104	-7.19532	18.1601	35.5244			16.1	0.752668	-0.415515	-0.175513	-0.858302	0.38862	1.81436	3.2708	1.54621
	16.2	-0.126551	0.0651588	-0.0815153	0.0410194	-0.00631622	-0.0546641	-0.0727871	-0.0710841	6.5222	8.68982	3.33756	5.66705	13.0224	-8.64871	0.196297	2.17932	4.31302			16.2	-0.975812	-0.918541	3.76112	1.98818	-5.08741	2.60703	-0.918541	-0.975812	-17.674	108.895	107.331	3.15597	81.5276	3.53226	-7.00799	17.5157	34.7053			16.2	-0.429979	-0.490555	-0.578211	-1.25959	0.234568	3.651	-0.487463	3.78297
	16.3	0.028669	0.0279302	-0.0830977	-0.0727771	0.0232682	-0.0831792	-0.229934	-0.16135	6.45536	8.35316	3.39526	6.04553	12.6432	-8.77282	0.217641	2.16467	4.298			16.3	-1.08978	0.304157	3.10939	-0.157549	-3.67683	0.713392	0.304157	-1.08978	-17.7752	105.675	102.299	4.07054	81.8932	5.89573	-6.81362	17.0404	33.5683			16.3	0.578832	-1.86211	-2.06955	-1.4616	-0.261996	3.70807	-0.785133	3.05323
	16.4	0.123638	0.0574176	-0.153674	0.0437824	0.083252	0.0643386	-0.117219	-0.276205	6.46623	8.00031	3.35931	6.50176	12.1094	-8.85286	0.274571	2.14391	4.27404			16.4	-0.204334	-0.587351	4.12608	-0.669665	-3.42364	1.57952	-0.587351	-0.204334	-17.4638	102.73	96.3248	4.9041	82.5933	8.50776	-6.60239	16.9434	32.4192			16.4	-0.813116	-0.489408	-0.00964495	-1.84363	0.413885	3.89382	-1.66747	2.46088
	16.5	-0.120038	-0.124757	-0.101729	0.0438541	-0.0669817	0.153308	-0.135797	-0.175476	6.52911	7.61096	3.29084	7.03881	11.4519	-8.85563	0.373825	2.07451	4.24745			16.5	-0.132107	-0.0573757	3.25745	0.179349	-4.03573	1.57046	-0.0573757	-0.132107	-16.2023	100.207	91.0226	5.55988	82.9756	11.0744	-6.48427	17.1347	31.5411			16.5	0.0967673	-1.29366	-0.0655682	-0.73223	-0.556605	4.14345	1.75493	2.90634
	16.6	0.0438924	-0.0746537	-0.149083	0.0667371	-0.0106255	0.0167949	-0.10918	-0.211564	6.60226	7.2731	3.24145	7.56262	10.7131	-8.81529	0.480812	1.98619	4.23234			16.6	-0.604151	-0.404705	2.722	0.0598811	-3.37691	0.949516	-0.404705	-0.604151	-14.3158	98.7015	86.7492	5.94299	83.4091	13.4233	-6.34091	17.5668	30.9949			16.6	0.144175	-1.66421	-1.85222	-0.350368	1.34002	4.06934	2.50328	2.5851
	16.7	-0.121262	-0.0168412	-0.269305	-0.10053	-0.163132	-0.0210546	-0.0668935	-0.158671	6.62907	7.01676	3.22279	8.04959	9.9425	-8.70155	0.554435	1.87788	4.21031			16.7	-0.530939	0.856257	1.82484	0.311836	-3.80729	1.0726	0.856257	-0.530939	-11.5928	98.2803	84.0923	6.29181	83.5256	15.3513	-6.09361	18.1136	31.0526			16.7	0.614758	-1.36556	-0.749839	-0.624365	0.254115	2.59416	2.2789	2.99045
	16.8	-0.132491	0.254031	-0.0638909	0.0329298	0.0653178	0.0698664	-0.160726	-0.237473	6.60739	6.90112	3.33014	8.37809	9.15953	-8.61376	0.589081	1.76408	4.23146			16.8	-1.26347	-0.0167127	1.41637	0.494601	-2.98517	-0.772965	-0.0167127	-1.26347	-8.56868	98.9955	83.0287	6.66092	83.7833	16.7657	-5.78134	18.6108	31.5869			16.8	0.949056	-2.34784	-1.44185	-0.313365	-0.264635	3.9124	0.20354	1.16013
	16.9	0.0323238	0.536059	-0.182022	-0.0275071	-0.0713046	0.00559624	-0.0905658	-0.377591	6.53026	6.86185	3.51529	8.52378	8.41782	-8.50225	0.603933	1.65415	4.2669			16.9	0.626177	0.557182	1.98864	0.634267	-3.61013	0.0321959	0.557182	0.626177	-5.54617	100.206	83.5846	6.67523	83.9764	17.6082	-5.43583	18.9658	32.4424			16.9	-0.00472401	-2.07959	-0.0500031	-0.340769	-0.0139177	4.61555	0.354781	4.62509
	17	0.163619	1.05403	-0.120064	-0.207265	-0.0154904	0.066461	-0.0541899	-0.259776	6.36188	6.92816	3.74733	8.47735	7.64959	-8.46541	0.567701	1.59706	4.32504			17	-0.945884	-1.48342	1.95383	-0.474088	-3.01954	-0.157346	-1.48342	-0.945884	-3.32222	101.855	84.7713	6.59611	84.5033	18.118	-4.97838	19.1271	33.5493			17	1.59013	-1.22496	-0.5284	-0.589958	1.02195	4.18973	2.18843	0.961951
	17.1	0.105794	0.992278	-0.0880293	-0.022249	0.039845	0.00580709	-0.0601221	-0.15814	6.1553	6.99328	3.9753	8.35504	6.86748	-8.45134	0.545516	1.57971	4.39812			17.1	-0.367775	-0.576352	2.77002	0.352272	-2.89949	-0.761486	-0.576352	-0.367775	-1.63159	103.658	86.4566	6.23858	84.9737	18.3967	-4.52971	19.1504	34.8096			17.1	0.21736	-1.48559	-0.265997	-0.55318	0.693553	5.89073	3.36368	2.15732
	17.2	0.0854165	0.837815	-0.016137	0.00396892	0.11553	0.106756	-0.049644	-0.28485	5.95754	7.07016	4.20611	8.14618	6.07114	-8.54535	0.55351	1.61475	4.48249			17.2	0.299473	-1.56851	1.83661	0.382377	-3.99425	-1.51583	-1.56851	0.299473	-1.10814	105.269	88.4205	5.50204	85.7585	18.6222	-4.20857	19.1436	35.8821			17.2	0.617649	-2.57997	-1.73491	-1.39359	1.31572	3.55372	0.0318175	2.51762
	17.3	-0.0298703	0.522233	-0.229239	0.0226609	-0.013617	0.0118095	-0.182091	-0.22093	5.73913	7.11381	4.3234	7.99683	5.29139	-8.72349	0.58309	1.70623	4.56116			17.3	-0.516439	-0.47251	2.38236	0.313607	-3.2172	-2.14578	-0.47251	-0.516439	-1.75969	106.517	90.8978	4.47233	86.3648	18.8695	-4.07081	19.1559	36.9259			17.3	0.316862	-1.53527	-0.968957	0.236895	0.201612	4.31235	1.38138	2.81635
	17.4	0.0495524	0.330527	-0.218477	0.105054	-0.094319	0.0732848	-0.140752	-0.117996	5.52011	7.14835	4.39319	7.93474	4.54632	-9.01657	0.661178	1.8249	4.63044			17.4	-0.062745	-0.082786	1.92908	-0.448114	-2.38135	-1.71963	-0.082786	-0.062745	-3.58792	107.353	93.8969	3.55326	86.7018	19.3904	-4.10417	19.1779	37.8822			17.4	0.237081	-0.829266	-1.02185	-1.158	0.71119	4.63857	2.35378	2.25341
	17.5	-0.0814071	0.535492	-0.245213	0.1003	-0.0135997	-0.0906544	-0.197968	-0.114261	5.25725	7.1219	4.38524	7.99184	3.98014	-9.33025	0.799637	1.95038	4.6804			17.5	-1.56789	-0.306403	0.707483	-0.0974833	-3.73025	-2.27935	-0.306403	-1.56789	-5.64881	107.287	97.2901	2.69303	86.6965	20.0342	-4.29785	19.3306	38.592			17.5	0.931631	-1.42451	-1.21002	-0.196	1.23749	4.3745	1.67135	2.20657
	17.6	0.0374118	0.499172	-0.222798	0.0603991	-0.0214963	-0.0187058	-0.158073	-0.0855001	4.98064	7.06175	4.35662	8.08149	3.56429	-9.7565	0.949809	2.06526	4.73762			17.6	-0.753385	-1.25154	2.05447	0.512187	-3.73891	-1.1967	-1.25154	-0.753385	-8.08319	106.418	101.193	2.29881	86.4601	20.8536	-4.571	19.4284	39.1506			17.6	1.60121	-2.45157	-1.1604	-0.576481	1.08407	4.86676	0.931595	1.5273
	17.7	0.0550819	0.414083	-0.215984	0.0448182	-0.0593301	-0.0127705	-0.0869313	-0.104001	4.64755	6.87817	4.30588	8.20436	3.35145	-10.1614	1.12437	2.1568	4.82272			17.7	-0.710212	-1.25215	0.775092	1.34801	-2.37303	-1.70512	-1.25215	-0.710212	-9.9518	104.952	104.986	2.54191	86.1148	21.8268	-4.77682	19.473	39.6155			17.7	0.534534	-2.3535	-0.502468	-0.0183953	1.63906	4.63575	0.298746	-0.628586
	17.8	0.0305357	0.254187	-0.223933	0.0960194	-0.125831	0.0127252	-0.399826	-0.0163527	4.30896	6.58542	4.28391	8.27019	3.34047	-10.5336	1.3	2.19833	4.94826			17.8	-1.38573	-1.10758	0.828589	0.31556	-2.73732	-2.45631	-1.10758	-1.38573	-10.7522	102.62	107.731	3.4197	86.1023	22.9517	-4.85431	19.407	39.8505			17.8	-0.193017	-0.654366	-0.291621	0.320271	1.09428	4.74938	2.05239	1.84449
	17.9	-0.0308317	0.314529	-0.232538	0.131934	0.00124191	-0.0971887	-0.221548	-0.0324131	3.95678	6.17812	4.28984	8.30805	3.4663	-10.7677	1.42088	2.22023	5.12635			17.9	-1.05186	-1.65937	1.06997	1.32805	-3.67524	-3.21678	-1.65937	-1.05186	-9.96721	100.146	109.214	4.87918	86.4853	24.3317	-4.79365	19.2551	39.8821			17.9	-0.673002	-1.22524	-1.04433	1.03796	1.74816	2.31807	2.35995	1.49394
	18	0.0764388	0.222791	-0.146198	0.147854	-0.102877	0.00585492	-0.175375	-0.032981	3.66868	5.68128	4.36078	8.29191	3.64976	-10.8668	1.51354	2.2071	5.3473			18	-0.274355	-0.898256	1.55344	1.45163	-3.86931	-2.2022	-0.898256	-0.274355	-7.57021	97.6559	109.538	6.76559	87.163	26.0136	-4.65571	19.0275	39.7918			18	-1.02843	-1.96444	-0.0924215	1.5124	0.554029	4.24887	1.22488	1.57721
	18.1	-0.0060328	0.162201	-0.0466025	0.0896983	-0.159079	-0.0793815	-0.0227881	-0.104099	3.4048	5.13224	4.43187	8.29663	3.86137	-10.792	1.59439	2.17945	5.56836			18.1	-1.73904	-1.19005	0.473434	0.632634	-3.7967	-2.75299	-1.19005	-1.73904	-3.35162	95.0658	108.285	8.76474	88.3421	27.8395	-4.42362	19.007	39.5222			18.1	-0.125823	-1.29208	-0.815615	0.579514	1.34498	3.61238	1.75569	4.40163
	18.2	0.0918189	0.149778	-0.188207	0.0768016	-0.0297956	-0.132291	-0.132487	-0.149901	3.27144	4.59921	4.4829	8.38875	4.0207	-10.6706	1.6317	2.14686	5.76114			18.2	-1.76713	-1.95536	1.29293	0.901877	-4.6968	-4.46087	-1.95536	-1.76713	2.0144	92.8237	106.801	10.5726	89.7255	29.6526	-4.14304	19.0487	39.1922			18.2	0.692127	-1.56575	-0.337149	0.57788	-0.00780392	5.7215	-0.454938	-0.0138511
	18.3	0.0947782	0.047024	-0.12277	0.225527	-0.143445	0.034655	-0.207384	-0.223014	3.20401	4.12745	4.50747	8.5978	4.09685	-10.4487	1.65465	2.13791	5.88323			18.3	-0.80384	-2.24664	0.173924	0.849512	-3.15388	-4.12019	-2.24664	-0.80384	7.90819	91.3754	105.813	12.146	91.2771	31.1983	-3.83231	19.2975	38.9051			18.3	-1.21958	-1.00122	-1.32698	1.72118	0.596718	4.35878	1.77421	0.678876
	18.4	0.0905525	0.161912	-0.0290707	0.214768	-0.0596149	-0.0123302	-0.232223	-0.210654	3.22519	3.74774	4.44093	8.90297	4.08955	-10.281	1.71898	2.1367	5.93318			18.4	-1.34914	-1.28106	1.45758	2.91584	-3.58928	-3.75745	-1.28106	-1.34914	13.3903	90.4113	105.894	13.1155	92.8888	32.0754	-3.56992	19.7802	38.7047			18.4	-1.3326	-1.53126	-1.0624	0.914533	0.0586632	4.29182	1.02275	3.11388
	18.5	0.0884507	0.157866	0.129448	0.171559	-0.0784865	-0.059139	-0.158412	-0.08558	3.27072	3.49579	4.27381	9.29659	3.98586	-10.1259	1.80452	2.17018	5.91168			18.5	-1.37991	-1.04763	1.51609	1.98709	-4.27551	-3.74098	-1.04763	-1.37991	17.7523	90.5621	107.499	13.4178	94.6316	32.2574	-3.32357	20.5242	38.7425			18.5	-0.951815	-2.15707	-0.264547	1.14403	1.39503	3.64241	0.267729	1.35114
	18.6	0.0172609	-0.101667	-0.123727	0.0970169	-0.220907	-0.0924461	-0.309277	-0.204246	3.34294	3.33819	4.02779	9.70287	3.81384	-9.97954	1.9226	2.22375	5.82362			18.6	-1.04658	-1.19394	0.614502	1.8097	-4.12433	-3.91037	-1.19394	-1.04658	20.6645	91.448	110.738	13.3467	96.4779	31.6766	-3.13537	21.4592	39.1529			18.6	0.250103	-1.23235	-0.958358	0.657343	1.45723	4.80016	3.27163	3.28157
	18.7	-0.0376841	0.151095	-0.121159	0.192393	-0.133618	-0.187441	-0.220826	-0.195465	3.38773	3.25446	3.74238	9.99133	3.57088	-9.75495	2.08294	2.30863	5.69192			18.7	-0.325816	-0.832201	0.735356	0.941777	-5.06479	-3.30441	-0.832201	-0.325816	21.4719	92.3256	114.412	13.1774	98.3807	30.6847	-3.07157	22.6245	39.8945			18.7	-0.533182	-1.35962	-0.496677	0.188998	0.888813	2.46701	1.08412	2.23545
	18.8	0.197587	0.113804	-0.0791081	0.0618008	-0.00333894	-0.00347536	-0.201993	-0.118256	3.48171	3.15868	3.46548	10.1459	3.2704	-9.5388	2.25513	2.42303	5.57969			18.8	-1.36472	-0.731033	-0.369429	1.26309	-4.36864	-3.59067	-0.731033	-1.36472	20.6931	93.1896	118.413	12.8346	100.099	29.5335	-3.08086	23.8303	40.7578			18.8	-0.734102	-1.41317	-0.0366248	1.37955	0.671071	4.6911	1.74019	3.12199
	18.9	0.150125	0.0966338	0.011075	0.17338	-0.05567	-0.0866905	-0.129601	-0.116379	3.58839	3.05058	3.28122	10.1334	2.9047	-9.17578	2.39793	2.56473	5.48155			18.9	-1.78313	-1.24196	-0.093841	1.5893	-3.76459	-4.02757	-1.24196	-1.78313	18.9615	93.0947	121.488	12.693	101.611	28.9324	-3.09419	24.9858	41.7196			18.9	-1.16116	-1.2517	-0.235018	0.528393	0.902161	4.63095	-0.0124091	3.25652
	19	0.0563912	0.188658	-0.0620451	0.140822	-0.0618517	-0.0843977	-0.191058	-0.0669333	3.7522	2.90042	3.2068	9.95102	2.49345	-8.80433	2.49646	2.70524	5.39213			19	-2.08366	-1.34071	-0.690258	0.612013	-3.25663	-3.89795	-1.34071	-2.08366	16.5912	91.6679	123.202	12.6568	102.84	28.964	-3.02084	25.8965	42.5066			19	-1.64937	-0.796841	-0.391064	1.56021	2.04728	2.79075	0.905938	0.689459
	19.1	-0.14582	0.161188	-0.0458862	0.0407646	-0.135672	-0.18886	-0.169116	-0.103225	3.98035	2.74873	3.28121	9.6311	2.10608	-8.43541	2.49975	2.85121	5.32669			19.1	-1.59932	-1.06326	0.166819	1.92539	-3.81985	-4.17958	-1.06326	-1.59932	13.8119	89.3759	123.718	12.6019	103.623	29.9256	-2.87391	26.3272	42.887			19.1	-0.577672	-2.0956	-0.581035	1.27567	1.17769	3.62761	-2.28256	-0.939454
	19.2	-0.00301958	0.111978	-0.0775669	0.211807	-0.0626572	-0.164172	-0.108158	-0.157512	4.27753	2.62052	3.46794	9.25637	1.79735	-8.20526	2.43052	2.98662	5.2567			19.2	-1.54625	-1.89392	0.319834	0.408318	-5.01226	-3.48996	-1.89392	-1.54625	11.4855	86.446	123.533	12.4093	104.096	31.4791	-2.58813	26.3397	42.7237			19.2	-0.250997	-0.864341	0.656444	0.295869	0.110419	3.22352	1.07706	1.77327
	19.3	0.0484134	0.0790108	-0.24238	0.170889	-0.0627574	-0.0636812	-0.111283	-0.15192	4.58008	2.59589	3.72109	8.82624	1.61372	-8.08857	2.30422	3.09216	5.13948			19.3	-1.4771	-0.384924	0.504904	1.27238	-4.87238	-4.46172	-0.384924	-1.4771	8.99673	82.81	122.609	11.9279	104.245	33.835	-2.21225	26.0595	42.1106			19.3	-0.348545	-1.45525	0.405025	0.896505	0.118157	2.51453	1.32837	4.97986
	19.4	0.000871372	0.201175	-0.15331	0.162949	-0.0634797	-0.157432	-0.321839	-0.0517286	4.87767	2.64498	4.00044	8.42544	1.62355	-8.16849	2.13851	3.18158	5.01111			19.4	-1.71324	-1.90482	0.795152	0.909791	-4.94973	-4.11847	-1.90482	-1.71324	6.46904	79.9688	121.94	11.0556	104.538	36.1413	-1.69363	25.5154	41.0143			19.4	0.698418	-1.00766	0.980965	0.461421	0.111552	2.28258	0.863362	1.16262
	19.5	0.112158	-0.0382923	-0.375727	0.125951	-0.0184296	-0.0173054	-0.177263	-0.0917909	5.17575	2.79445	4.29875	8.07107	1.79404	-8.29529	1.96354	3.28274	4.88156			19.5	-2.29581	-1.64725	-0.486427	0.733572	-3.81106	-4.24396	-1.64725	-2.29581	4.1963	77.6397	121.579	10.2509	105.146	38.5491	-1.16245	24.9024	39.7162			19.5	-0.796159	-1.78666	-1.08965	0.554112	0.251913	2.9725	1.02412	-0.568291
	19.6	0.133905	0.956821	-0.258168	0.159438	-0.190132	-0.168531	-0.20133	-0.051566	5.43117	3.01767	4.5916	7.75909	2.02721	-8.4426	1.83688	3.38744	4.77396			19.6	-1.51894	-0.997784	-0.0105769	1.92925	-4.29822	-5.50046	-0.997784	-1.51894	2.24128	76.2871	121.538	9.33062	106.297	40.5967	-0.592172	24.5177	38.3842			19.6	-1.04895	-2.25433	0.227177	0.89385	0.128221	4.31777	0.788685	1.25753
	19.7	0.123762	0.896737	-0.272506	0.161264	-0.165613	-0.199901	-0.0157328	0.0461085	5.64533	3.34808	4.91945	7.55084	2.34103	-8.41387	1.75767	3.53244	4.73739			19.7	-1.54006	-1.37637	-0.180915	0.723731	-3.99187	-4.51419	-1.37637	-1.54006	1.16287	76.1188	121.949	8.3882	107.877	42.5356	-0.117755	24.3606	37.2016			19.7	0.504667	-1.91944	-0.713792	1.59497	-0.0228886	3.61964	-0.207333	3.85794
	19.8	0.0407208	0.277905	-0.304923	0.183447	-0.230002	-0.0609964	-0.0260224	-0.126841	5.84426	3.75674	5.29851	7.45601	2.64423	-8.12238	1.73952	3.73181	4.78535			19.8	-1.21451	-0.562915	-0.44603	1.67824	-5.63662	-4.8917	-0.562915	-1.21451	1.44834	76.8458	122.867	7.80517	109.987	43.9102	0.298061	24.4003	36.3133			19.8	-1.0759	-2.15847	-1.03709	1.16683	0.6716	4.45526	3.12701	1.52317
	19.9	0.0305562	0.175204	-0.354723	0.172379	-0.0749018	-0.131928	-0.203707	-0.199046	6.07324	4.27093	5.72164	7.40211	2.89351	-7.55434	1.78585	3.97101	4.85297			19.9	-0.398729	-1.08259	-0.490833	0.380638	-3.48218	-3.91292	-1.08259	-0.398729	3.14018	77.694	124.01	7.6253	112.102	45.1693	0.677571	24.6436	35.7298			19.9	-0.130222	-2.19924	-0.687333	1.82461	0.788438	3.68029	-0.836423	2.94142
	20	0.000204229	0.185049	-0.333929	0.140324	-0.183043	-0.209628	-0.130254	-0.0205064	6.30673	4.83131	6.16378	7.43035	3.14443	-6.76023	1.8909	4.23467	4.96045			20	-0.940383	-0.340214	-1.72533	0.587087	-4.1283	-3.59004	-0.340214	-0.940383	5.9762	79.2643	125.315	7.51849	114.259	45.8132	1.13157	24.9589	35.3444			20	-0.472676	-1.43671	-1.37126	1.31586	0.361914	3.84913	0.652534	3.76547
	20.1	0.101113	0.26791	-0.237301	0.245549	-0.128903	-0.109423	-0.10426	-0.0505022	6.63046	5.4731	6.58281	7.54073	3.46396	-5.82176	2.03883	4.52314	5.06683			20.1	-1.88625	-1.17818	-1.04316	1.90062	-5.2964	-4.18726	-1.17818	-1.88625	10.1169	80.699	126.726	7.53698	115.948	46.396	1.6609	25.2285	35.0462			20.1	-0.970521	-2.28787	-1.32742	1.87164	0.285313	3.40054	2.14374	0.477074
	20.2	0.0477098	0.0775558	-0.234884	0.151944	-0.330642	-0.184181	-0.0935085	0.0187288	6.95829	6.14282	6.91062	7.68215	3.78381	-4.86188	2.19546	4.76079	5.13256			20.2	-1.51562	-1.96689	-0.729508	0.310008	-5.53699	-5.69673	-1.96689	-1.51562	14.0263	82.0014	127.82	7.34681	117.284	46.7117	2.33559	25.4398	34.7548			20.2	-0.309424	-1.95956	0.766319	1.98652	-0.411652	4.19734	-0.081642	3.42812
	20.3	0.0684971	0.31741	-0.224817	0.208478	-0.214973	-0.128168	-0.106814	-0.117789	7.30698	6.8322	7.10079	7.88669	4.15698	-4.00101	2.35694	4.95377	5.13457			20.3	-1.20062	-2.1467	-0.488743	0.368692	-5.83287	-5.75599	-2.1467	-1.20062	17.8134	83.3351	128.713	6.82755	118.172	46.9602	3.16119	25.6692	34.335			20.3	-0.0624605	-2.52759	-0.128891	1.3895	1.11765	3.30685	-0.604559	0.421204
	20.4	-0.00290693	0.155341	-0.26895	0.21205	-0.113237	-0.0829407	-0.244918	-0.0674449	7.65265	7.49988	7.14882	8.14261	4.50737	-3.24493	2.50486	5.07186	5.11604			20.4	-1.83437	-3.38091	-0.563104	-0.0443478	-4.91982	-5.22197	-3.38091	-1.83437	21.1774	84.706	129.262	6.01043	119.075	47.0677	4.03377	25.9937	33.9084			20.4	-0.155372	-1.60597	-0.745211	1.10913	0.0971035	3.12105	1.64864	1.81263
	20.5	0.203198	0.0384475	-0.196654	0.21575	-0.249142	-0.113614	-0.208619	-0.050127	7.94948	8.1844	7.05226	8.41955	4.76277	-2.6266	2.62388	5.11972	5.03506			20.5	-1.71144	-0.954674	-1.53416	0.405057	-4.49317	-5.13642	-0.954674	-1.71144	24.0609	85.2995	129.506	4.9694	119.583	47.4807	4.85826	26.5214	33.4707			20.5	-0.332161	-1.77487	-0.760587	1.61428	0.0698203	3.05754	0.704264	5.77354
	20.6	0.0613348	0.314528	-0.097816	0.131477	-0.252277	-0.104331	-0.220503	-0.0643246	8.08524	8.80586	6.89325	8.73644	4.82125	-2.10656	2.70623	5.11464	4.93556			20.6	-0.829882	-1.29604	-1.03479	0.78478	-4.88105	-5.10488	-1.29604	-0.829882	25.9071	85.7257	129.322	3.84668	120.046	47.9337	5.44902	27.1797	33.1643			20.6	-0.243252	-1.82993	0.0216089	0.760371	0.810297	3.85915	1.2613	2.93543
	20.7	0.179862	0.29093	-0.21396	0.277797	-0.221289	-0.152889	-0.0748317	-0.172514	8.13409	9.36727	6.73098	9.04802	4.6288	-1.71499	2.7866	5.11992	4.83067			20.7	-2.38977	-1.90437	-1.21545	0.0910303	-3.92253	-5.48128	-1.90437	-2.38977	27.6646	85.731	129.239	3.22142	120.131	48.2578	5.77265	27.9308	33.0047			20.7	0.221586	-0.793137	0.20188	2.01621	-0.108541	3.71659	2.23115	1.59119
	20.8	0.0311826	0.11059	-0.23708	0.242555	-0.0720341	-0.254635	-0.244736	-0.109687	8.03886	9.82139	6.62715	9.30371	4.12453	-1.38881	2.85038	5.11049	4.73321			20.8	-2.20798	-2.44079	0.0123386	-0.313997	-5.32079	-5.92044	-2.44079	-2.20798	29.247	85.5029	129.21	3.06888	120.11	48.3012	5.72358	28.6476	33.0347			20.8	-1.05035	-1.27449	-1.56217	1.21733	-0.793524	2.87031	-0.265133	1.93566
	20.9	0.110406	0.255073	-0.298532	0.110321	0.144183	-0.173102	-0.0865595	-0.057806	7.81621	10.1738	6.56417	9.50081	3.42358	-1.15896	2.92714	5.13507	4.63976			20.9	-2.08485	-1.8093	-0.495152	0.723736	-5.27446	-5.25045	-1.8093	-2.08485	30.6316	85.3253	129.653	3.54328	119.522	47.8767	5.31573	29.1823	33.0803			20.9	-0.54723	-2.35593	-0.0484159	2.09237	0.237832	3.78203	-0.0538348	2.35036
	21	0.116281	0.229532	-0.282848	0.202651	-0.0069301	-0.0610102	-0.159456	-0.183863	7.5747	10.3605	6.54846	9.61177	2.58988	-1.0302	3.03635	5.1907	4.57752			21	-2.68223	-0.850785	0.404931	0.118279	-5.37406	-5.07004	-0.850785	-2.68223	31.2383	86.413	130.334	4.54154	118.725	46.8218	4.41972	29.3673	33.1331			21	-0.332875	-1.93793	-0.357709	2.1191	-0.541063	4.07996	1.6235	3.36035
	21.1	0.0837172	0.143887	-0.179533	0.173208	-0.0839883	-0.0788834	-0.159191	-0.0439218	7.39359	10.3518	6.52185	9.62428	1.71397	-0.977572	3.18535	5.27881	4.50728			21.1	-1.9924	-1.17555	0.347782	0.850474	-5.9427	-5.15143	-1.17555	-1.9924	31.2244	88.2384	131.176	6.10108	117.642	44.8833	3.33364	29.3805	33.0774			21.1	-0.186291	-2.98337	-1.27091	2.30289	0.0859882	3.35043	1.92496	0.603937
	21.2	0.00507895	0.149399	-0.140343	0.141509	-0.123097	-0.134224	-0.149961	-0.0910017	7.31885	10.1434	6.46592	9.59693	0.926724	-0.956458	3.34879	5.36305	4.43466			21.2	-1.2562	-2.18543	-0.166983	0.0499093	-5.27759	-6.01491	-2.18543	-1.2562	30.8804	91.0747	131.516	7.60095	116.851	42.4461	2.19375	29.2457	32.7689			21.2	0.51452	-1.13504	-0.290913	1.62971	-0.11609	3.1406	-0.247624	5.01919
	21.3	-0.060485	0.233868	-0.162116	0.199426	-0.00813688	-0.237675	-0.09585	-0.171568	7.41497	9.8161	6.32705	9.55426	0.317569	-0.953277	3.53859	5.46692	4.38935			21.3	-1.83299	-1.31747	-1.06708	0.846223	-5.37208	-4.61903	-1.31747	-1.83299	29.7226	94.3501	130.922	8.96282	116.356	39.7156	1.25596	29.0164	32.2663			21.3	0.432855	-1.55756	-1.60621	2.91175	-0.457232	4.53166	1.1158	1.49753
	21.4	0.0407873	0.0703986	-0.152284	0.514897	-0.0407636	-0.122066	-0.138941	-0.114056	7.64655	9.41244	6.14407	9.54923	-0.126473	-0.963696	3.7258	5.57555	4.36269			21.4	-0.632488	-1.49124	-0.592082	0.200935	-5.11492	-5.69743	-1.49124	-0.632488	28.1083	97.5392	128.994	9.7325	116.368	37.3761	0.570015	28.7386	31.652			21.4	0.0726943	-2.48936	-0.989679	1.98827	-1.6071	2.8157	5.1172	3.05906
	21.5	0.111026	-0.060023	-0.107333	0.386869	-0.0902368	0.1288	-0.0446754	-0.270579	7.94727	8.99502	5.95258	9.62084	-0.409051	-0.966966	3.89824	5.68909	4.36625			21.5	-1.62469	-1.33012	0.385491	-0.221243	-5.7745	-5.30992	-1.33012	-1.62469	26.6748	99.2555	126.22	10.1311	116.791	35.3907	0.327079	28.7121	30.9381			21.5	-0.216488	-1.19305	-1.12417	2.85905	-0.993371	4.1366	1.59505	3.89704
	21.6	0.178071	-0.0118345	-0.157867	0.182866	-0.12725	0.102215	-0.0803932	-0.112878	8.31292	8.67675	5.76596	9.75931	-0.54465	-0.921351	4.02645	5.78549	4.43189			21.6	-0.94766	-0.925606	-0.355192	-0.643099	-5.85835	-7.33141	-0.925606	-0.94766	25.6831	99.4538	122.768	9.92869	117.859	34.2311	0.384257	28.7662	30.3135			21.6	0.69935	-0.808542	-1.31568	2.28351	-0.194407	4.24886	2.36475	2.55829
	21.7	0.0278934	0.16011	0.0953343	0.257908	-0.0526377	0.0103952	-0.101884	-0.181512	8.66292	8.48396	5.60599	9.92382	-0.57982	-0.793302	4.10587	5.87917	4.54961			21.7	-2.32487	-1.34149	0.488377	0.0415679	-5.53742	-6.71668	-1.34149	-2.32487	24.9978	97.4271	119.235	9.60955	119.105	33.8222	0.818248	28.9512	29.9403			21.7	-0.529058	-0.540515	-1.23538	2.18702	-0.695371	3.47584	0.385801	3.53707
	21.8	-0.0546304	0.158881	0.109281	0.27467	-0.0555365	0.0494301	-0.0656499	-0.272255	8.93113	8.41109	5.51438	10.1364	-0.566909	-0.656226	4.12927	5.95138	4.69121			21.8	-1.15298	-0.0297498	-0.380896	0.177398	-6.28589	-6.96021	-0.0297498	-1.15298	24.8837	93.9101	115.736	9.19501	120.072	34.3606	1.28298	29.2069	29.669			21.8	1.11295	-0.886523	-0.256077	1.39636	-0.849094	3.65282	1.2284	3.62765
	21.9	0.104208	0.0305214	0.104877	0.230721	-0.195794	0.118067	-0.19109	-0.275661	9.11939	8.39735	5.50366	10.365	-0.557652	-0.466833	4.11104	5.99839	4.88522			21.9	-1.20474	-1.88869	-0.655869	0.242724	-6.04538	-8.11502	-1.88869	-1.20474	25.243	89.644	112.266	9.00187	120.87	35.2228	1.74231	29.593	29.5628			21.9	0.120476	-1.5186	-0.771553	0.968052	0.858001	4.97712	0.437046	4.09603
	22	0.0283975	-0.0563064	0.172232	0.320672	-0.181832	0.0294112	-0.211021	-0.195824	9.25209	8.47403	5.51946	10.6121	-0.579254	-0.200964	4.03221	6.00098	5.09148			22	-2.07025	-1.5284	-1.27295	-0.71537	-5.48695	-7.48836	-1.5284	-2.07025	26.458	85.9148	108.731	8.87658	121.255	36.5025	2.18992	29.8472	29.5878			22	-0.809519	-1.89819	-1.28493	1.00701	-0.231956	4.21706	0.785346	1.10199
	22.1	0.0322886	0.272049	-0.0603878	0.313718	-0.314439	0.099349	-0.0985253	-0.339026	9.32103	8.61221	5.54675	10.9187	-0.658025	0.126301	3.94021	5.94913	5.26279			22.1	-0.0863829	-1.17966	-0.790514	-0.636331	-5.80174	-7.92046	-1.17966	-0.0863829	28.5785	83.3273	104.508	9.02543	121.151	37.7031	2.76689	30.1621	29.5205			22.1	-1.14945	-1.62729	-1.42939	2.53455	0.230932	3.46166	1.57342	2.66171
	22.2	0.0220413	0.248846	0.20425	0.327649	-0.208396	-0.0202305	-0.0377558	-0.314406	9.33818	8.83507	5.53945	11.3002	-0.831427	0.479315	3.83962	5.84812	5.39435			22.2	-2.29788	-2.00621	-0.605231	0.365727	-5.71667	-7.75233	-2.00621	-2.29788	31.33	83.2934	98.9129	9.10733	120.793	38.8804	3.21041	30.2807	29.4446			22.2	0.161616	-1.31843	-1.34466	3.28261	-0.33402	4.15302	1.48731	2.33254
	22.3	-0.0364377	0.237346	-0.0494509	0.345701	-0.0670526	-0.0375429	-0.0858566	-0.305649	9.33766	9.07081	5.49705	11.7502	-1.07686	0.928528	3.72324	5.69889	5.49607			22.3	-1.15101	-1.30328	-0.755342	0.663421	-7.56388	-8.56858	-1.30328	-1.15101	35.0336	85.9393	92.4224	9.01448	120.492	39.6561	3.7019	30.3928	29.4939			22.3	0.0506637	-2.55675	-1.56577	1.32238	0.797778	3.22768	0.372756	2.25891
	22.4	0.0925659	-0.0617538	-0.0217655	0.178697	-0.163292	-0.00909887	-0.137282	-0.404215	9.34659	9.39741	5.38279	12.2656	-1.39018	1.48254	3.58785	5.50364	5.54422			22.4	-1.11585	-1.46753	-0.69369	0.519431	-5.65019	-7.98363	-1.46753	-1.11585	38.9401	90.9953	84.964	8.66234	120.057	40.043	4.13515	30.4839	29.6739			22.4	0.64865	-1.6775	-0.353953	1.68671	0.473515	3.83065	1.8276	2.50376
	22.5	0.246542	0.170831	-0.0191566	0.213947	-0.140787	0.011849	-0.103365	-0.277201	9.356	9.79409	5.22325	12.7615	-1.77694	2.12349	3.46154	5.2826	5.59949			22.5	-0.675357	-1.72343	-1.61738	0.779859	-6.20868	-8.70818	-1.72343	-0.675357	42.5614	97.6251	76.5312	7.99021	119.836	39.9872	4.50011	30.5933	30.0169			22.5	0.446214	-1.56427	-1.07735	0.930022	0.420474	3.88867	2.21867	3.15035
	22.6	0.130731	0.231772	0.0179378	0.209942	-0.110047	-0.0291543	-0.178078	-0.248852	9.35505	10.2524	5.0067	13.144	-2.19608	2.77067	3.30794	5.07429	5.68276			22.6	-1.53609	-1.65648	-1.35479	0.513546	-6.10146	-9.50268	-1.65648	-1.53609	45.4298	105.356	68.2844	7.00748	119.52	39.8559	4.4795	30.6985	30.618			22.6	1.04984	-2.04938	-0.630266	1.4706	-0.049504	4.27892	3.16051	1.25511
	22.7	0.064988	0.181067	-0.0674314	0.264026	-0.10644	0.14796	-0.198913	-0.197604	9.34702	10.6711	4.80497	13.3884	-2.61979	3.46881	3.13698	4.87118	5.8185			22.7	-1.13009	-1.79859	-1.28939	0.543769	-6.16478	-10.1689	-1.79859	-1.13009	47.9041	112.733	60.9141	5.85785	119.227	39.4435	4.16651	31.1514	31.3197			22.7	-0.195674	-2.37709	-0.851104	1.65168	0.736237	3.57462	0.910177	0.304418
	22.8	-0.0591532	0.277623	-0.0721208	0.134139	-0.0880688	0.224777	-0.123809	-0.303219	9.38077	11.0694	4.58241	13.4353	-3.06964	4.13036	2.93423	4.70647	6.02327			22.8	-1.44131	-1.16069	-1.19043	0.94209	-5.83596	-10.2528	-1.16069	-1.44131	49.997	119.059	54.6785	4.69275	118.707	38.9172	3.55292	31.6123	32.0346			22.8	0.917348	-1.73106	-0.80805	1.44771	1.33141	2.36204	-0.431007	1.88644
	22.9	0.185917	0.0602468	-0.0947565	0.237371	-0.122113	0.0588897	-0.110502	-0.174158	9.45151	11.3645	4.3423	13.302	-3.51608	4.73576	2.70458	4.59746	6.30499			22.9	-0.982583	-1.22255	-1.9076	0.908746	-7.46984	-10.0537	-1.22255	-0.982583	52.3403	123.883	49.9616	3.62224	117.964	38.3298	2.80785	32.1774	32.5511			22.9	0.944938	-0.161835	-0.828573	3.25546	0.833561	3.96292	0.678501	1.5931
	23	0.195825	-0.0587698	-0.167629	0.233386	-0.128344	-0.00691891	0.0264709	-0.210159	9.5098	11.5351	4.10549	13.078	-3.98575	5.24549	2.45632	4.5826	6.59632			23	-1.96363	-0.329265	-2.73535	0.997235	-7.54713	-8.86925	-0.329265	-1.96363	55.1355	127.188	46.6717	3.09562	116.788	37.8156	1.94582	32.903	32.7791			23	2.10749	-2.28031	-1.4225	0.352042	-0.347754	3.68759	0.7646	1.41285
	23.1	0.144507	0.171584	0.0192489	0.304715	0.0615767	0.0304376	-0.107873	-0.196847	9.54404	11.5652	3.91021	12.9194	-4.49915	5.6661	2.20905	4.64536	6.92062			23.1	-0.890608	0.133013	-1.77275	1.35349	-8.21879	-9.84588	0.133013	-0.890608	59.0319	129.239	44.4271	3.02683	115.492	37.2902	1.31408	33.4708	32.7419			23.1	1.67453	-1.27552	-1.82367	2.23541	0.614241	3.83302	0.563964	1.68324
	23.2	0.185932	0.197729	-0.146302	0.215564	-0.231118	-0.160463	-0.135733	-0.225407	9.55149	11.538	3.68053	12.8991	-5.01696	5.86858	1.96406	4.80695	7.22936			23.2	-1.47651	-1.07955	-1.17147	1.76329	-7.17797	-10.3426	-1.07955	-1.47651	62.937	130.812	43.1813	3.55428	113.985	36.9023	0.923092	33.7659	32.5016			23.2	0.739163	-1.45627	-0.698882	1.2698	1.0189	2.78896	2.29182	0.607835
	23.3	0.106717	0.131093	-0.0569097	0.302038	-0.104653	0.167363	-0.219016	-0.237653	9.47464	11.4914	3.46896	13.1136	-5.53791	5.96015	1.78462	5.03736	7.49013			23.3	-1.70724	-0.914429	-1.5004	1.70491	-7.41242	-9.07478	-0.914429	-1.70724	65.9528	132.426	41.9575	4.7061	112.789	36.5022	0.885724	33.9314	32.2216			23.3	1.46286	-2.26591	-1.90438	1.18841	-0.242477	4.33824	1.20064	-0.233584
	23.4	0.185492	-0.0530978	-0.00115383	0.407951	-0.154597	0.135409	-0.229916	-0.278091	9.32378	11.4681	3.25825	13.5744	-6.07031	5.85411	1.67831	5.30673	7.67395			23.4	-1.33715	0.726426	-2.03407	1.41632	-7.83837	-8.24675	0.726426	-1.33715	67.4647	134.873	40.7752	6.56146	111.841	36.1645	1.13565	33.7173	32.0709			23.4	0.794472	-1.22818	-2.26421	-0.100371	0.825042	3.85197	2.55795	-0.428086
	23.5	0.0539156	-0.183273	0.007689	0.347299	-0.206085	0.0358406	-0.208147	-0.279211	9.15263	11.458	3.07197	14.2836	-6.48939	5.62957	1.62432	5.55307	7.81944			23.5	-2.17005	-0.78153	-2.24397	2.59018	-7.2271	-9.10265	-0.78153	-2.17005	66.8507	138.564	39.0066	8.70929	111.573	35.8114	1.54908	33.1868	32.2704			23.5	1.73608	-1.13574	-3.26923	2.93633	0.623221	4.59964	0.362598	3.56674
	23.6	0.245216	-0.0213085	-0.0375566	0.348338	-0.0423376	-0.00845396	-0.139114	-0.103397	8.96601	11.4712	2.90508	15.0804	-6.77955	5.38248	1.63179	5.75371	7.90323			23.6	-1.6276	-1.19007	-1.44326	0.376557	-6.64414	-8.69771	-1.19007	-1.6276	63.455	143.392	36.3656	11.0255	111.995	35.661	2.05362	32.6205	32.7073			23.6	1.00523	-1.23371	-0.965572	0.719464	-0.54004	3.79347	1.38462	-1.16558
	23.7	0.268766	0.14544	-0.131222	0.270754	-0.149023	-0.136546	-0.129552	-0.125469	8.83731	11.4825	2.82494	15.8336	-6.96236	5.2548	1.72347	5.86538	7.95565			23.7	-1.08108	-1.61497	-2.24112	2.22195	-6.23193	-8.8925	-1.61497	-1.08108	57.968	148.722	32.1241	13.2221	112.922	35.4708	2.62977	31.9245	33.3042			23.7	0.208423	-1.09415	-1.55818	0.573934	0.358184	3.30223	2.03841	-1.28724
	23.8	0.21155	0.164597	-0.265002	0.341726	-0.123054	0.0113294	0.0395336	-0.205509	8.75772	11.4972	2.82481	16.4283	-6.95827	5.21312	1.85601	5.90578	7.96248			23.8	-1.5702	-1.21583	-1.59102	2.0997	-6.12679	-8.55518	-1.21583	-1.5702	51.704	153.692	26.7674	15.2571	114.004	35.5296	2.97986	31.4132	33.7669			23.8	1.11399	-1.64508	0.3603	0.898763	0.45505	2.57286	1.74783	-0.376965
	23.9	0.194245	0.140329	-0.281657	0.434801	-0.0792258	-0.108857	-0.0951006	-0.346031	8.71669	11.4881	2.99323	16.8357	-6.78176	5.4207	2.01832	5.89023	7.96168			23.9	-2.754	-1.31678	-1.41546	1.07523	-8.7278	-8.9735	-1.31678	-2.754	46.139	157.732	20.0321	16.8872	115.263	35.8311	3.2322	31.3077	34.1095			23.9	0.98279	-1.78779	-1.26685	1.25128	0.071345	3.80357	2.98183	0.932145
	24	0.103161	-0.030704	-0.124647	0.327264	-0.262015	0.0497886	-0.259172	-0.335515	8.73957	11.4972	3.27457	16.9679	-6.54617	5.84466	2.21123	5.86621	7.95652			24	-1.55239	-0.22327	-1.84181	1.26066	-6.5066	-8.96563	-0.22327	-1.55239	42.6085	160.365	13.1204	18.0349	115.967	36.2271	3.47399	31.3886	34.0003			24	1.94133	-0.692341	-0.799782	0.468776	1.40988	2.72925	1.78509	2.62214
	24.1	0.241037	0.00797342	-0.112966	0.26005	-0.237754	0.0477016	-0.116105	-0.33988	8.85873	11.5472	3.72145	16.8823	-6.26566	6.44116	2.41602	5.89257	7.97421			24.1	-1.18223	-1.0593	-1.07188	1.46781	-6.80218	-9.25141	-1.0593	-1.18223	41.6572	161.066	6.28167	18.8152	116.079	36.5385	3.45578	31.7165	33.5965			24.1	1.30094	-0.39277	-2.01496	0.393779	1.3841	1.59055	1.60678	1.45792
	24.2	0.235448	0.000536821	-0.286097	0.289308	-0.197341	-0.012039	-0.112174	-0.286394	8.95541	11.647	4.23333	16.6788	-5.98675	7.17118	2.61426	6.02083	8.01214			24.2	-0.844319	-0.799126	-1.23261	1.51314	-7.08746	-10.6611	-0.799126	-0.844319	43.8503	160.654	0.778437	19.3294	115.641	37.0089	3.24619	32.2657	32.8247			24.2	1.45943	-1.29341	-2.2692	1.53816	0.730544	2.12435	1.33247	0.983337
	24.3	0.178618	-0.129305	-0.0867913	0.338635	-0.177914	0.0807096	-0.0813252	-0.260117	9.08434	11.7906	4.7894	16.4684	-5.81044	7.93457	2.80811	6.23976	8.09292			24.3	-1.91611	-1.2379	-0.340987	2.04299	-7.36408	-9.72576	-1.2379	-1.91611	48.2913	159.995	-3.05168	19.5358	114.485	37.3504	3.01723	32.6915	32.0112			24.3	0.00115778	-0.266084	-0.704836	1.89165	-0.665717	2.48378	4.62631	0.0969444
	24.4	0.156005	0.00592461	-0.0595708	0.311203	-0.26565	-0.179931	-0.0444958	-0.198311	9.21077	12.0445	5.25383	16.3491	-5.69562	8.59538	2.98828	6.55541	8.19734			24.4	-0.999539	-1.4143	-1.39159	1.23072	-7.39642	-7.92787	-1.4143	-0.999539	53.7971	159.477	-4.7333	19.3189	112.893	37.6324	2.57473	32.9018	31.053			24.4	0.703072	-0.725768	-0.644488	0.856637	0.624752	1.8946	5.92734	0.389056
	24.5	0.269702	0.18425	-0.001021	0.387961	-0.270732	0.294342	-0.06095	-0.137638	9.30906	12.354	5.63877	16.389	-5.63484	9.13761	3.16681	6.9263	8.33184			24.5	-1.15489	-1.46881	-1.32373	2.58693	-7.51427	-8.86498	-1.46881	-1.15489	59.0577	159.235	-4.52387	18.7924	111.511	37.8403	1.99244	33.0682	30.2084			24.5	1.39593	-0.561067	-0.0352233	1.20549	1.10773	2.90946	6.32742	1.74968
	24.6	0.237642	-0.10404	-0.144329	0.184698	-0.180195	0.257456	0.000826086	-0.283526	9.36319	12.7071	5.8318	16.5945	-5.63046	9.58203	3.33406	7.29769	8.45074			24.6	0.170362	-0.678215	-1.33424	2.02539	-4.97606	-9.26838	-0.678215	0.170362	63.4175	160.027	-2.58213	17.8038	110.139	37.7364	1.56844	32.9485	29.1718			24.6	1.35322	-0.96414	-0.861716	0.397938	1.03634	2.61402	0.668752	0.202987
	24.7	0.199739	0.00646888	-0.248573	0.245927	-0.11739	0.286984	-0.134143	-0.226698	9.453	13.0963	5.92331	16.9984	-5.62132	9.9263	3.47309	7.623	8.55114			24.7	-0.805429	-1.64999	-0.988809	1.25259	-6.98533	-7.95835	-1.64999	-0.805429	65.8477	161.474	-0.0194761	16.54	108.704	37.5088	1.21481	32.7752	28.1961			24.7	0.942659	-1.79271	-2.00482	0.296707	-0.142297	2.3234	0.248696	1.06424
	24.8	0.0846366	0.0525346	-0.0992495	0.192177	-0.196773	0.108931	-0.121665	-0.214961	9.50277	13.4801	5.88794	17.5418	-5.55445	10.3094	3.5836	7.88879	8.64325			24.8	-1.50553	-2.45248	-1.35425	1.67732	-8.27851	-7.81154	-2.45248	-1.50553	66.2127	163.688	2.49061	15.0116	107.385	37.0355	1.02593	32.6118	26.9235			24.8	0.999901	-0.545755	-1.02323	0.480366	0.0683891	3.28203	4.40616	-1.78083
	24.9	0.241096	-0.00427148	-0.201036	0.294516	-0.136206	0.141236	-0.142313	-0.153651	9.61789	13.8181	5.87301	18.1001	-5.48	10.8265	3.66951	8.08167	8.73739			24.9	-1.11305	-0.508721	-1.36078	1.24224	-6.77577	-8.54516	-0.508721	-1.11305	64.7145	165.857	4.48643	13.5402	105.989	36.1055	1.06989	32.6237	25.4167			24.9	1.29028	-0.91677	-1.95196	1.63465	0.31316	2.01673	2.94378	-1.34781
	25	0.190851	-0.101841	-0.34802	0.294308	-0.219963	0.0717166	-0.0919231	-0.372596	9.78083	14.1521	5.8649	18.6514	-5.35463	11.565	3.71359	8.21867	8.80443			25	-2.16885	-0.768126	-1.61174	1.41431	-7.14448	-8.53631	-0.768126	-2.16885	61.7441	168.16	5.47524	12.4473	104.409	34.7589	1.30456	32.76	23.592			25	0.985599	-0.562515	-0.831595	1.24977	-0.00172889	1.98686	0.196175	1.03995
	25.1	0.0928121	-0.0339156	0.0938559	0.155511	-0.142507	0.0367866	-0.0205317	-0.232081	10.0305	14.4165	5.93557	19.1414	-5.18591	12.4875	3.7148	8.31734	8.86965			25.1	-0.552491	-0.924352	-0.735626	1.19921	-5.2543	-9.64178	-0.924352	-0.552491	58.007	169.862	5.71315	11.9137	102.811	33.2267	1.5693	33.1259	21.8371			25.1	1.09203	-0.946142	-0.499513	2.4269	0.685773	1.68174	1.05586	0.998406
	25.2	0.258338	0.0701152	-0.202624	0.140834	-0.198129	0.0620833	-0.0518593	-0.241589	10.3492	14.6298	5.99649	19.4802	-5.04207	13.5635	3.6765	8.40492	8.93896			25.2	-1.6516	-1.2827	-1.70992	0.547307	-5.1026	-7.82461	-1.2827	-1.6516	54.3448	171.248	5.35659	11.8615	101.51	31.249	1.99413	33.4483	20.0601			25.2	1.69838	-0.144658	-0.752021	0.112741	1.38262	0.906142	0.779183	1.56352
	25.3	0.239539	0.0882113	-0.0988288	0.0703881	-0.126325	0.116846	-0.0975522	-0.283543	10.8174	14.8081	6.10475	19.6911	-4.96531	14.7235	3.616	8.49875	9.00605			25.3	-0.946735	-1.73816	-0.514852	2.41331	-5.03134	-8.88747	-1.73816	-0.946735	51.5621	171.428	5.16453	12.2701	100.626	29.3666	2.37739	33.7724	18.7155			25.3	0.862623	-1.00312	-0.238018	0.848757	0.615583	0.697105	0.32068	2.77262
	25.4	0.235849	0.138985	-0.115794	0.195951	-0.135779	0.209341	-0.0715573	-0.192809	11.3239	14.9257	6.16764	19.7802	-4.90427	15.8525	3.5391	8.60216	9.05622			25.4	-0.263509	-0.757276	-0.645258	2.5781	-5.25357	-8.79894	-0.757276	-0.263509	49.7385	171.009	5.40333	12.985	100.381	27.8037	2.74216	33.8275	17.8258			25.4	0.308448	-1.06501	-0.857687	1.39961	1.72868	1.52936	2.25212	3.54941
	25.5	0.249276	-0.0646877	-0.330579	0.15678	-0.193913	0.263474	-0.0017353	-0.261601	11.8512	14.9608	6.21783	19.8135	-4.91225	16.7951	3.43287	8.71403	9.08473			25.5	-1.42234	-1.25333	0.250038	1.6922	-5.33658	-7.49909	-1.25333	-1.42234	49.6144	169.687	6.04037	13.4603	100.564	26.844	3.15333	33.5646	17.4732			25.5	0.0897627	-0.735044	0.0444307	0.739281	0.562899	2.64042	0.471351	-0.228722
	25.6	0.295362	0.105981	-0.0790864	0.127006	-0.232026	0.234431	-0.132437	-0.312179	12.2958	14.9854	6.21609	19.9076	-4.98002	17.5401	3.31496	8.8267	9.09056			25.6	-1.22062	-1.17522	0.0952328	-0.400985	-5.98562	-8.32552	-1.17522	-1.22062	50.976	168.343	6.58529	13.7182	101.205	26.6834	3.63457	32.8243	17.591			25.6	1.55029	-1.39911	-0.603386	0.749215	1.08241	0.707211	1.43359	1.17633
	25.7	0.312049	0.20534	-0.226829	0.212121	-0.288863	0.349237	-0.0638917	-0.377946	12.6773	14.9394	6.2775	20.1017	-5.06465	18.1019	3.18583	8.9511	9.0974			25.7	-0.650232	-2.1022	0.282621	1.62276	-5.01994	-7.76761	-2.1022	-0.650232	53.8355	166.204	7.40248	13.4903	102.042	27.3857	4.02638	31.8043	18.177			25.7	1.66971	-0.483467	-1.54313	1.0087	0.268841	2.12254	1.25792	-1.6037
	25.8	0.300008	-0.121807	-0.426409	0.232566	-0.225704	0.421182	-0.117442	-0.302708	12.9226	14.8873	6.3486	20.3817	-5.12783	18.4722	3.03543	9.09259	9.12255			25.8	-1.68853	-2.61706	-0.0139483	2.95352	-5.30151	-7.94864	-2.61706	-1.68853	57.9189	164.145	7.25807	13.036	102.917	28.285	4.56788	30.4341	18.9			25.8	1.21637	-1.38047	-2.01832	1.5815	0.731422	0.452634	1.2755	-1.32573
	25.9	0.324994	-0.132991	-0.0535076	0.223288	-0.224967	0.40149	0.0101437	-0.349065	13.0906	14.7754	6.47896	20.7387	-5.16602	18.7412	2.86321	9.24076	9.17055			25.9	-1.59948	-1.3145	0.110446	1.19435	-4.11536	-8.05094	-1.3145	-1.59948	63.5224	162.396	5.81242	12.3398	103.204	29.0753	5.19168	28.9421	19.7633			25.9	0.842478	-1.21331	-0.376631	0.330583	1.55414	2.89062	4.16982	0.765798
	26	0.390739	-0.244541	-0.285809	0.111267	-0.163607	0.288339	-0.0738574	-0.408158	13.2154	14.6031	6.59313	21.0208	-5.14106	18.9726	2.70646	9.4127	9.29563			26	-1.53822	-1.48688	-0.14607	0.316097	-6.15972	-7.169	-1.48688	-1.53822	69.7905	161.486	3.14697	11.8898	102.811	29.3922	5.70807	27.5107	20.6591			26	1.70754	-0.398285	-0.611284	0.257242	-0.225308	2.97014	0.446357	3.32024
	26.1	0.496574	-0.0694351	-0.240784	0.29727	-0.332347	0.376719	-0.161281	-0.299038	13.3556	14.34	6.70922	21.1239	-5.11553	19.1924	2.5649	9.61547	9.51643			26.1	-1.87869	-1.97764	1.26503	0.533845	-4.20865	-8.65176	-1.97764	-1.87869	76.6052	161.073	-0.385048	11.6585	101.691	28.6953	6.14549	26.5625	21.3673			26.1	1.31616	0.064669	-1.20026	-0.118122	1.0541	3.06372	0.544636	-2.07502
	26.2	0.396642	0.00796653	-0.248259	-0.0135449	-0.162837	0.304322	-0.171064	-0.401146	13.4845	14.0403	6.73653	21.0202	-5.08922	19.4204	2.49109	9.81269	9.8172			26.2	-1.10583	-1.25031	0.182877	1.5966	-4.38504	-8.94489	-1.25031	-1.10583	82.901	161.76	-4.90549	12.1905	100.07	26.9223	6.43357	26.1164	21.8891			26.2	1.24927	-1.20175	0.621694	1.15691	-0.874934	0.817369	-0.178219	0.895897
	26.3	0.421764	0.0274464	-0.240487	0.0628609	-0.0968033	0.325751	0.00431721	-0.486051	13.6326	13.6225	6.70891	20.6314	-5.10931	19.6955	2.48518	9.9791	10.1809			26.3	-2.13723	-1.49791	0.321587	1.74711	-3.90576	-8.07797	-1.49791	-2.13723	87.8091	163.034	-9.23111	13.0866	98.0553	24.4392	6.40506	26.3634	22.233			26.3	0.764974	-1.28523	-0.448091	1.04435	1.01236	3.80387	1.00725	-1.65388
	26.4	0.346965	-0.122546	-0.222553	0.183002	-0.137361	0.337291	-0.0184411	-0.465023	13.756	13.2253	6.60348	20.0214	-5.28262	20.0005	2.56232	10.1201	10.5819			26.4	-1.5484	-1.55524	0.329064	1.14147	-5.62929	-8.37715	-1.55524	-1.5484	90.5548	164.751	-13.1436	14.4717	95.9667	21.5978	6.13717	27.1832	22.3199			26.4	1.17776	-0.200105	0.210282	0.838227	0.795212	1.22894	0.630241	-1.15315
	26.5	0.517184	-0.0653498	-0.164224	0.0997203	-0.203208	0.186696	-0.117234	-0.464013	13.8257	12.8435	6.53504	19.2988	-5.64077	20.3534	2.70861	10.1921	10.948			26.5	-1.06535	-1.92184	-0.502322	1.702	-5.341	-8.64208	-1.92184	-1.06535	90.8616	166.94	-16.2392	15.9581	94.1306	18.931	5.71933	28.4484	22.2174			26.5	1.08378	-1.40508	0.384235	0.994341	0.479137	2.60506	0.202571	0.844333
	26.6	0.436162	-0.0449012	-0.0712015	0.0999264	-0.13444	0.138035	-0.10857	-0.489567	13.8422	12.5434	6.52002	18.5732	-6.12979	20.7958	2.93506	10.198	11.2491			26.6	-1.16064	-0.486681	-0.829704	2.01893	-5.59829	-7.46646	-0.486681	-1.16064	88.351	169.333	-18.3584	17.3497	92.6866	16.9181	5.16628	29.7057	22.0212			26.6	1.57462	0.234614	0.138297	0.544299	1.24765	2.48817	4.21583	2.40944
	26.7	0.380716	0.086502	-0.209939	0.175574	-0.134019	0.268017	-0.174955	-0.431899	13.7752	12.3266	6.65115	17.945	-6.72148	21.3117	3.15215	10.1385	11.4331			26.7	-1.56538	0.929926	0.206045	1.50031	-5.77521	-8.7304	0.929926	-1.56538	84.09	171.709	-19.6859	17.88	91.6222	15.5268	4.79158	30.7571	21.7			26.7	1.64795	-0.845832	-0.102922	-0.23983	0.60754	0.649293	1.20241	3.90346
	26.8	0.47562	-0.103123	-0.228396	0.229169	-0.161632	0.151341	-0.212794	-0.372804	13.6353	12.2269	6.89581	17.5504	-7.34467	21.9433	3.35326	10.0246	11.4819			26.8	-0.90655	-0.669625	0.853373	1.69717	-4.26826	-8.41973	-0.669625	-0.90655	79.3157	174.151	-20.6307	17.7522	91.0128	15.0245	4.61032	31.2944	21.5148			26.8	1.39793	-1.52563	-0.161867	0.531157	1.31565	0.874931	-0.0600412	-1.94153
	26.9	0.400291	0.197836	-0.222911	0.150153	-0.0468552	0.171731	-0.209051	-0.336336	13.4493	12.2247	7.23303	17.3869	-7.89495	22.6963	3.49811	9.88511	11.4197			26.9	-1.74832	-0.720098	0.428807	2.45038	-4.89216	-9.85069	-0.720098	-1.74832	74.7088	176.4	-21.2695	16.6528	91.1538	15.1584	4.76073	31.2601	21.5363			26.9	1.81989	-1.27755	1.68357	0.713134	1.00759	2.84339	0.27724	-1.5667
	27	0.52164	0.121817	-0.157274	0.227022	-0.251732	0.154308	-0.200941	-0.296579	13.2769	12.3489	7.58813	17.51	-8.30777	23.5355	3.57829	9.75763	11.2709			27	-2.35173	-0.559846	0.652346	1.84774	-4.90107	-10.003	-0.559846	-2.35173	71.1711	178.1	-21.7604	14.8337	91.849	15.3725	5.28668	30.7251	21.7424			27	0.434359	-1.31417	-0.650019	1.17301	-0.0728745	1.57809	1.11504	-2.2767
	27.1	0.45501	-0.125653	-0.260339	0.0136728	-0.173484	0.134543	-0.180215	-0.235658	13.1029	12.5154	7.92583	17.8325	-8.53432	24.3358	3.57216	9.63048	11.0646			27.1	-1.2714	-0.896282	0.884287	2.20837	-4.85342	-9.55783	-0.896282	-1.2714	69.5665	179.761	-22.8532	12.5385	93.0272	15.391	6.12383	29.9663	22.2642			27.1	0.789105	-0.365824	-0.371543	0.894213	0.797439	2.8595	1.36165	1.4341
	27.2	0.410949	0.00033611	-0.246002	0.147801	-0.0836576	0.139369	-0.266021	-0.411705	12.9987	12.7457	8.17575	18.2758	-8.60723	25.1284	3.53621	9.54992	10.8623			27.2	-2.00908	-1.94436	1.2246	2.55605	-4.86387	-10.041	-1.94436	-2.00908	69.8302	181.604	-23.9379	10.2383	94.3447	15.1067	7.07973	29.133	23.0736			27.2	1.15667	-0.641467	-0.241066	-0.470888	0.307408	2.17808	0.199061	-0.781429
	27.3	0.395696	0.0140045	-0.326318	0.174269	-0.052303	0.111185	-0.222639	-0.361666	12.9272	13.0311	8.3434	18.7779	-8.57802	25.7616	3.4579	9.53878	10.6841			27.3	-1.35521	-0.795299	1.57648	1.63677	-4.88642	-11.4588	-0.795299	-1.35521	71.5261	183.757	-25.4062	8.07939	95.5008	13.9763	8.1879	28.5411	23.9198			27.3	2.00114	-1.14992	1.57134	-0.319925	0.291175	0.627482	3.59587	-1.40934
	27.4	0.396027	-0.403998	-0.0685164	0.179166	-0.035004	0.107856	-0.253957	-0.410427	12.8705	13.3032	8.43021	19.3194	-8.48173	26.2229	3.38587	9.56045	10.5512			27.4	-1.24802	-0.440301	1.20207	2.01352	-4.32901	-9.03523	-0.440301	-1.24802	74.4611	186.52	-27.1827	6.52004	96.2722	12.0405	9.12482	28.2657	24.7771			27.4	2.3546	-0.793788	-0.00191656	-0.986938	0.523878	0.695477	0.255398	-0.506209
	27.5	0.445436	-0.0443174	-0.236058	0.1758	-0.287761	0.24306	-0.287973	-0.368322	12.7627	13.6031	8.49373	19.7879	-8.36051	26.5048	3.33141	9.61731	10.5056			27.5	-1.91578	0.114301	2.0891	2.35928	-4.19303	-9.26903	0.114301	-1.91578	78.2158	190.03	-29.3985	5.34986	96.4915	9.26116	9.80269	28.2308	25.5298			27.5	1.54402	-1.02478	-0.17566	-0.0226077	-0.903877	2.52557	0.44939	-1.70217
	27.6	0.511115	-0.125316	-0.2225	0.170372	-0.149431	0.184403	-0.155389	-0.268952	12.6581	13.9427	8.57279	20.1588	-8.24039	26.7308	3.29813	9.70011	10.5352			27.6	-0.982797	-1.13029	0.72121	1.83913	-4.08701	-10.1726	-1.13029	-0.982797	82.4309	193.709	-30.8723	4.50793	95.96	5.74212	10.1929	28.3659	26.0015			27.6	1.80267	-1.31166	0.426439	0.151265	0.147211	0.22259	1.32194	-1.0067
	27.7	0.408402	0.0877393	-0.471205	0.124268	-0.313891	0.140322	-0.119518	-0.397547	12.5001	14.2927	8.70906	20.3729	-8.13676	26.8788	3.28983	9.77442	10.6272			27.7	-1.3795	-1.73479	0.0761779	1.13009	-3.90989	-9.00868	-1.73479	-1.3795	86.8245	197.622	-32.0735	4.09562	94.8496	1.5935	10.1874	28.648	26.1356			27.7	0.360974	-0.674033	-0.0613009	0.453246	-0.266574	1.17145	-0.302035	-1.90034
	27.8	0.510254	-0.0152894	-0.276902	0.185456	-0.213695	0.146164	-0.320649	-0.335447	12.3602	14.6809	8.93736	20.4272	-8.05061	27.0674	3.33383	9.81918	10.7767			27.8	-1.06863	-1.08217	0.934112	1.7352	-4.44273	-10.5387	-1.08217	-1.06863	91.2176	201.415	-31.9252	3.82822	93.5025	-2.88071	9.74841	28.7945	25.9042			27.8	1.38734	-0.931347	1.31196	-0.203582	0.389397	1.07295	0.112426	-3.4546
	27.9	0.457191	-0.134576	-0.274815	0.150033	-0.127974	0.117817	-0.190495	-0.325684	12.2703	15.0902	9.2566	20.2839	-8.0245	27.2452	3.40714	9.84801	10.9658			27.9	-0.342815	-1.5025	0.607724	2.54874	-2.60381	-10.3977	-1.5025	-0.342815	95.5482	204.481	-30.4446	3.69742	92.0549	-7.33704	9.05533	28.7575	25.2598			27.9	1.33086	-0.107692	1.22187	-0.246369	0.39216	0.659412	1.41301	-2.21204
	28	0.586302	-0.0575159	-0.386568	0.242508	-0.0978751	0.138397	-0.28421	-0.342839	12.2575	15.4568	9.62446	19.9803	-8.08156	27.4541	3.50591	9.84594	11.1737			28	-0.514887	-0.623125	-0.0144274	2.0377	-2.4679	-10.2159	-0.623125	-0.514887	99.528	206.461	-26.933	3.92459	90.8869	-11.0207	8.16158	28.5362	24.2918			28	0.754737	-0.00314882	0.121591	-0.222942	-0.616046	1.38914	1.53604	1.48447
	28.1	0.485188	-0.183671	-0.298297	0.247384	-0.228091	0.0982999	-0.390746	-0.399551	12.3044	15.845	10.0271	19.5698	-8.23883	27.6345	3.63289	9.86272	11.3764			28.1	-0.786132	-1.77572	1.60641	1.71418	-1.5382	-11.0231	-1.77572	-0.786132	102.633	207.591	-22.4268	4.65351	90.0021	-13.7226	7.15851	28.123	22.9839			28.1	0.56301	-1.3405	0.175423	-0.487879	0.0526356	1.70597	1.94267	2.15055
	28.2	0.517597	-0.115983	-0.238283	-0.00225572	-0.0209207	0.248467	-0.360648	-0.342327	12.4704	16.2179	10.4205	19.1393	-8.5126	27.7248	3.76794	9.89338	11.5348			28.2	-1.26879	-1.30002	0.963852	1.77039	-1.95936	-11.4024	-1.30002	-1.26879	104.703	207.704	-17.2009	5.8547	89.5158	-15.2179	6.34327	27.4673	21.3836			28.2	0.143975	-0.677841	0.389673	0.215025	0.427895	1.35065	1.06361	-0.398935
	28.3	0.455282	-0.373538	-0.195235	0.113802	-0.147653	-0.0943506	-0.336569	-0.24037	12.7062	16.57	10.8002	18.7422	-8.88982	27.6113	3.90172	9.96425	11.6538			28.3	-1.5908	-0.195078	0.530581	1.38739	-2.23509	-11.6333	-0.195078	-1.5908	105.894	207.34	-12.3522	7.73037	89.0054	-15.3095	5.69246	26.8199	19.5438			28.3	0.895938	-0.0379027	0.67491	0.58332	0.812508	2.21182	1.47591	-0.0276001
	28.4	0.545345	0.035652	-0.254349	-0.0189033	-0.164961	0.0347648	-0.110974	-0.42111	13.0035	16.9777	11.1678	18.4294	-9.28205	27.3191	4.02993	10.0822	11.7352			28.4	-1.11538	-0.580908	0.967986	1.52396	-2.18363	-11.078	-0.580908	-1.11538	106.493	206.925	-8.7879	9.8069	88.3672	-14.1289	5.28085	26.2529	17.654			28.4	0.901143	-0.00278742	0.832102	1.15616	0.682012	0.00875488	1.52	-0.851957
	28.5	0.332799	-0.0456989	-0.24801	0.197412	-0.268336	0.10037	-0.158802	-0.356126	13.3642	17.4448	11.4782	18.2547	-9.62655	26.853	4.138	10.2581	11.7467			28.5	-1.27105	0.856184	1.11949	1.41498	-1.67377	-10.94	0.856184	-1.27105	106.754	207.069	-7.88903	11.9348	87.3722	-12.4152	5.12168	25.8647	15.7438			28.5	1.11504	-0.179118	1.37725	0.852169	-0.43349	2.72134	2.70899	1.95652
	28.6	0.453005	-0.041391	-0.17164	0.0541451	-0.186669	0.177161	-0.180921	-0.384041	13.7355	17.9295	11.7634	18.2426	-9.89903	26.1861	4.21983	10.4477	11.709			28.6	-0.837602	-1.05204	0.707472	0.761754	-0.925056	-10.6493	-1.05204	-0.837602	107.311	208.154	-9.45721	13.803	86.0839	-10.4445	5.1428	25.7307	13.9563			28.6	0.594947	-0.596682	1.19991	0.592257	0.405427	2.6169	1.98405	-0.212676
	28.7	0.507646	-0.210197	-0.120984	0.00933483	-0.0701323	-0.00804038	-0.229815	-0.340699	14.0726	18.4818	12.0477	18.3923	-10.0611	25.3654	4.27222	10.6655	11.6621			28.7	-1.56664	-0.470871	0.855818	0.941631	-0.774164	-10.8165	-0.470871	-1.56664	108.453	210.539	-13.997	15.104	84.535	-8.45298	5.11705	25.8465	12.474			28.7	0.0351688	-0.455259	1.33723	0.509765	-0.403418	1.11508	2.71495	1.59394
	28.8	0.468127	-0.0480569	-0.181029	0.063835	-0.0142525	0.0414498	-0.253588	-0.386984	14.4017	19.0917	12.2878	18.6097	-10.119	24.5108	4.30399	10.885	11.6			28.8	-1.66291	-0.101022	0.933373	0.724605	0.665324	-9.94835	-0.101022	-1.66291	110.746	214.065	-21.29	15.669	83.3962	-6.72841	5.18593	26.1462	11.3878			28.8	0.127212	0.283495	0.417355	1.26755	1.60295	2.09618	2.10685	2.6429
	28.9	0.39525	0.013625	-0.188152	0.11256	0.00890892	0.0286252	-0.251487	-0.445933	14.6646	19.7142	12.4694	18.8968	-10.1047	23.6586	4.30945	11.1108	11.5327			28.9	-1.50964	-0.956399	0.343251	1.09475	-0.40603	-11.0636	-0.956399	-1.50964	113.374	218.591	-29.9275	15.6765	82.5695	-5.31271	5.18305	26.6281	10.4992			28.9	0.666226	-0.66855	1.71349	2.37649	1.97058	1.20055	1.08267	-2.12224
	29	0.263835	0.0107133	-0.359899	0.0473245	-0.0927161	0.22195	-0.195816	-0.39639	14.8465	20.3295	12.6686	19.1409	-10.0796	22.8462	4.30299	11.325	11.4479			29	-1.40485	-0.946157	1.17449	1.79601	-0.466997	-11.8121	-0.946157	-1.40485	116.29	224.164	-39.4145	15.2442	82.3271	-3.97333	5.25751	27.0665	9.83321			29	0.408438	-0.721857	-0.541649	1.09555	0.208267	2.23224	0.569958	1.87103
	29.1	0.34315	0.179247	-0.281763	-0.0576954	-0.00369533	0.193137	-0.27447	-0.355884	14.9798	20.9033	12.8004	19.3095	-10.1364	22.0724	4.29482	11.5611	11.3434			29.1	-1.21915	-0.055711	0.763442	0.893635	-0.114521	-11.3491	-0.055711	-1.21915	118.816	230.125	-48.7819	14.606	82.7396	-2.37134	5.5052	27.3141	9.31486			29.1	0.639617	-0.454921	0.375556	0.982512	2.41087	1.11771	1.76971	-1.01158
	29.2	0.402159	-0.0980619	-0.180621	0.0619571	0.00628271	0.0630706	-0.204144	-0.349202	15.0588	21.4438	12.8659	19.3261	-10.2919	21.2985	4.29272	11.8129	11.2088			29.2	-0.654731	0.365784	0.404495	1.36961	0.469227	-10.7364	0.365784	-0.654731	120.877	235.43	-56.691	14.2361	83.5802	-0.168747	6.07296	27.401	8.73105			29.2	1.02144	0.733289	0.333553	0.680132	0.758117	1.65636	1.91536	-0.612424
	29.3	0.273938	0.0980854	-0.34297	0.15172	-0.0802884	0.127352	-0.203477	-0.376923	15.0346	21.9139	12.866	19.2302	-10.5266	20.5491	4.26874	12.0642	11.0482			29.3	-1.7683	-0.743976	0.825692	2.04947	0.224257	-11.1215	-0.743976	-1.7683	121.387	239.646	-62.5759	14.2756	84.4841	2.87451	6.92753	27.3086	8.02625			29.3	1.31498	-0.338679	1.32749	1.19939	1.31548	2.44094	0.158953	-0.506655
	29.4	0.403577	0.0859658	-0.258792	0.0358143	-0.191688	0.219123	-0.259951	-0.307726	14.9882	22.3343	12.8601	18.9537	-10.8321	19.819	4.23263	12.2958	10.8071			29.4	-1.86629	-0.210138	0.414326	0.875491	1.0055	-10.7795	-0.210138	-1.86629	121.213	242.698	-66.8467	14.9539	85.4857	6.33318	8.12602	26.9915	7.18773			29.4	0.697221	-1.17674	1.94054	1.53216	0.938248	0.319698	0.717819	-0.234657
	29.5	0.40535	-0.144389	-0.0948104	-0.08487	-0.00576655	0.0286626	-0.130854	-0.280107	14.91	22.6844	12.8566	18.6254	-11.1989	18.9567	4.19033	12.5085	10.5548			29.5	-2.09196	-1.75526	1.27287	2.31288	0.491624	-10.6016	-1.75526	-2.09196	120.161	243.469	-68.7334	16.1682	86.0114	10.1109	9.44847	26.6168	6.27561			29.5	1.09138	-0.710225	1.49027	0.647604	2.33879	1.57493	0.680263	-2.99696
	29.6	0.415038	-0.0133925	-0.17892	0.0595839	0.0787872	-0.0585743	-0.158937	-0.346293	14.796	22.9951	12.9473	18.2569	-11.5229	18.0138	4.15137	12.6806	10.2772			29.6	-1.33472	-0.596817	1.53767	2.1269	1.2452	-10.7837	-0.596817	-1.33472	119.387	242.046	-69.4569	17.9261	86.1071	13.638	10.828	26.3011	5.41403			29.6	0.0293539	-1.2862	-0.501186	1.03272	1.03521	2.11618	0.873282	-0.163755
	29.7	0.553097	-0.086045	-0.159458	0.0287692	-0.170608	-0.145452	-0.255867	-0.32245	14.6579	23.1754	13.1138	17.9409	-11.8169	17.0151	4.13106	12.8329	9.99272			29.7	-0.761117	0.824577	0.308197	2.41659	2.05204	-10.6336	0.824577	-0.761117	119.154	238.992	-69.2063	19.7737	85.8038	16.3293	12.0964	26.1309	4.75307			29.7	0.924901	-0.832281	0.413829	1.00956	1.85401	2.74934	0.933504	-1.5987
	29.8	0.3638	0.0138356	-0.0837808	-0.0744623	-0.194488	-0.0143506	-0.180731	-0.155957	14.5123	23.2388	13.4319	17.7199	-12.0693	15.9198	4.14738	12.9852	9.69586			29.8	-1.25147	0.612116	1.44328	1.15377	1.15316	-11.276	0.612116	-1.25147	119.793	235.153	-68.7982	21.7546	85.0762	17.5898	13.0311	25.9624	4.30502			29.8	0.765754	-0.194664	0.306224	0.406988	0.960505	2.10217	0.482584	-0.365605
	29.9	0.35694	-0.0232791	-0.355625	-0.0623631	-0.121789	-0.00649886	-0.278273	-0.219345	14.3121	23.1203	13.8736	17.72	-12.2679	14.7572	4.2074	13.1592	9.45204			29.9	-0.73684	0.508092	0.0304955	1.8574	1.49252	-10.2114	0.508092	-0.73684	120.914	231.096	-68.1117	23.6291	84.0893	17.7221	13.617	25.88	4.24364			29.9	0.52001	-0.0760451	1.0292	0.217785	1.79813	3.14636	1.28187	1.00831
	30	0.367686	0.0427901	-0.276966	-0.0865753	-0.0456662	0.0648127	-0.217528	-0.314609	14.0962	22.8943	14.3809	17.8596	-12.377	13.6339	4.30816	13.3903	9.207			30	-0.578645	-0.641119	1.62675	1.89901	0.989807	-11.918	-0.641119	-0.578645	123.185	227.781	-68.267	25.2959	83.5176	16.6921	13.777	25.7813	4.42705			30	0.819374	-0.624276	0.238898	0.542346	1.34537	2.0173	1.74669	-0.244113
	30.1	0.242955	-0.0164659	-0.335253	-0.121178	-0.115289	0.055282	-0.217106	-0.42622	13.8578	22.5805	14.8987	18.1154	-12.4381	12.5696	4.42545	13.6734	8.99915			30.1	-1.35705	0.0991118	0.77078	1.52677	2.04042	-10.8584	0.0991118	-1.35705	125.775	225.903	-68.8589	26.7103	83.3139	14.848	13.5554	25.6623	4.69406			30.1	0.213958	-0.613742	0.849	0.276361	0.722706	1.33692	0.244909	2.41057
	30.2	0.250539	0.0517512	-0.332017	-0.0533661	-0.10135	0.123081	-0.221924	-0.322943	13.6033	22.3103	15.4187	18.4009	-12.3929	11.6772	4.52099	13.9872	8.80009			30.2	-1.2754	-0.183148	0.00100123	3.19132	1.91587	-11.2412	-0.183148	-1.2754	127.861	225.971	-70.4366	27.8945	83.8336	12.6556	12.9072	25.3952	4.9232			30.2	1.50108	-2.10559	0.646534	0.544181	0.759854	1.66021	0.733638	-2.28509
	30.3	0.342025	-0.196595	-0.290061	-0.0888259	-0.159797	0.00848938	-0.313347	-0.282682	13.4028	22.139	15.8699	18.6827	-12.309	10.9371	4.59417	14.3193	8.60621			30.3	-1.47752	-0.158939	-0.404776	2.4161	0.694144	-11.4237	-0.158939	-1.47752	129.367	227.614	-72.1554	28.4769	84.8609	10.651	12.1397	25.0448	5.11973			30.3	0.931503	0.600298	1.16587	-0.17631	1.37597	3.09193	-0.0148455	-2.21703
	30.4	0.331037	-0.0947723	-0.287973	-0.0556843	-0.0254786	-0.0179367	-0.217787	-0.294403	13.2893	22.2168	16.2473	18.8436	-12.2151	10.2935	4.63469	14.6341	8.40404			30.4	-1.22936	-0.0533771	-1.11941	2.60938	1.04073	-11.1137	-0.0533771	-1.22936	129.965	230.312	-74.2776	28.4748	86.2546	9.11746	11.297	24.4965	5.12661			30.4	0.281026	-0.872595	0.0897196	-0.279002	1.18943	3.43416	1.17014	-2.26288
	30.5	0.414027	0.0381639	-0.265473	-0.136311	0.0746901	-0.0413537	-0.0595968	-0.389511	13.271	22.5447	16.5589	18.8705	-12.1365	9.7712	4.6332	14.8923	8.23898			30.5	-1.64613	-1.06785	-0.177813	3.20548	2.32545	-11.1683	-1.06785	-1.64613	129.373	233.726	-75.5825	28.0164	87.2888	8.23224	10.5897	23.9072	5.05471			30.5	0.758073	-0.656784	1.56233	0.284846	1.97809	2.11103	0.227919	-0.352101
	30.6	0.373384	-0.198899	-0.255519	-0.124031	-0.0266816	0.0757589	-0.242837	-0.382712	13.376	23.1265	16.8351	18.7328	-12.0915	9.36666	4.59062	15.0844	8.08884			30.6	-1.17407	-0.336206	-0.413863	3.0396	2.33003	-11.2333	-0.336206	-1.17407	127.539	237.535	-75.8695	26.7446	88.0368	8.00632	9.93639	23.123	4.97271			30.6	0.921399	-0.926737	0.65297	0.0453785	0.542256	0.967574	0.47933	1.73079
	30.7	0.245254	-0.109915	-0.245626	-0.0630533	-0.0852693	0.0701836	-0.115165	-0.502958	13.5952	23.8975	17.1443	18.507	-12.1326	8.9741	4.53303	15.2188	7.98534			30.7	-2.19637	-1.30989	-0.234516	1.9957	2.21838	-12.4679	-1.30989	-2.19637	125.155	241.509	-74.2637	25.0647	87.9419	8.10113	9.73219	22.2542	4.95755			30.7	0.850322	-0.852878	0.859296	-0.763903	0.581889	2.48282	-1.46979	-0.909868
	30.8	0.11939	0.069294	-0.362266	-0.324444	-0.00149596	-0.00994549	-0.325381	-0.421014	13.875	24.7912	17.5229	18.2201	-12.2212	8.64971	4.46386	15.325	7.94993			30.8	-1.25475	-0.916051	0.640323	3.39961	3.14793	-13.0833	-0.916051	-1.25475	122.192	244.906	-70.9115	23.1578	87.2677	8.47775	9.83311	21.3705	5.0496			30.8	1.1672	-0.609613	2.09357	-0.0800782	0.968849	2.04447	-0.829004	-0.377467
	30.9	0.355109	0.0274088	-0.33292	-0.00105412	-0.0564124	-0.124216	-0.327405	-0.240935	14.1853	25.6527	17.9789	17.9706	-12.3934	8.42238	4.37542	15.445	7.97302			30.9	-1.43776	-0.38122	-0.844753	2.78324	3.24979	-12.7225	-0.38122	-1.43776	119.653	247.933	-65.7152	21.3215	85.9824	8.74361	10.3067	20.526	5.36304			30.9	1.12715	-0.711043	2.12195	-0.747147	0.895301	1.29592	0.295318	1.47983
	31	0.330066	0.113584	-0.286182	-0.203903	0.0343911	0.121469	-0.139685	-0.156078	14.4745	26.4197	18.5467	17.7832	-12.6123	8.32178	4.26174	15.5981	8.04713			31	-0.751724	-0.949184	0.170086	3.81416	3.87629	-12.6624	-0.949184	-0.751724	117.573	250.679	-59.3547	19.769	84.7724	8.79723	10.999	19.786	5.76863			31	-0.114847	-1.25359	2.10444	-0.0461775	1.1098	1.78045	0.327876	-3.05635
	31.1	0.348611	-0.13463	-0.364186	-0.180191	-0.0235493	0.00796167	-0.208004	-0.275451	14.6986	27.0058	19.1871	17.7238	-12.8404	8.34575	4.14353	15.7993	8.18569			31.1	0.670574	-1.23918	-1.07975	3.34901	2.50622	-11.4714	-1.23918	0.670574	116.8	252.786	-52.1062	19.0178	83.5016	8.52949	11.9572	19.3215	6.29586			31.1	2.04396	-0.650785	0.440782	0.339788	0.38272	2.74746	1.9374	0.796984
	31.2	0.278023	0.127339	-0.159467	-0.220808	-0.0295555	0.0162023	-0.295837	-0.0245341	14.8426	27.3772	19.8339	17.7985	-13.0332	8.50953	4.02536	16.0351	8.35478			31.2	-0.515495	-1.30422	-0.891719	3.7655	4.46996	-12.2623	-1.30422	-0.515495	117.085	254.303	-44.9841	18.6094	82.6471	8.29817	12.839	19.0917	6.87261			31.2	1.05321	-0.856604	0.918088	0.168053	0.0075505	1.9611	0.0769349	-0.00465367
	31.3	0.376164	-0.135883	-0.444525	-0.181996	0.0594276	-0.0518837	-0.339098	-0.161255	14.8819	27.536	20.4385	17.9528	-13.1534	8.68335	3.90826	16.2903	8.5615			31.3	-0.133043	-0.906244	-0.995273	4.69383	3.12951	-12.2437	-0.906244	-0.133043	119.003	255.606	-38.5846	18.9858	82.1573	7.7832	13.7256	19.1659	7.38303			31.3	0.829135	-1.75655	1.51505	0.122915	1.1987	0.742167	-0.650102	0.547847
	31.4	0.260121	-0.0104827	-0.399904	-0.126879	0.0458389	-0.0449165	-0.260561	-0.143579	14.8374	27.5168	20.9626	18.1563	-13.1368	8.86583	3.81695	16.5221	8.8273			31.4	-0.0499096	-1.14878	-0.926932	4.92067	3.49303	-13.3046	-1.14878	-0.0499096	121.549	256.425	-33.5216	19.705	82.1074	7.1705	14.4064	19.5538	7.78076			31.4	0.623919	-0.781124	1.32543	-0.465868	-0.186134	1.2182	-1.90466	-2.67343
	31.5	0.336702	0.0325208	-0.371768	-0.166126	0.133244	0.00818202	-0.145514	-0.23152	14.7177	27.3497	21.336	18.4413	-13.0332	8.94716	3.78777	16.6981	9.13416			31.5	-0.594717	-1.31405	-0.970694	4.5443	3.47624	-13.3337	-1.31405	-0.594717	124.698	257.107	-30.1402	20.583	82.1114	6.56238	14.9708	20.0402	8.17952			31.5	1.28033	-1.29134	1.64577	-0.441613	0.582301	1.45221	1.1072	-1.5039
	31.6	0.255692	0.0867401	-0.332015	-0.180069	0.0395464	-0.116758	-0.284474	-0.0473985	14.5791	27.1329	21.567	18.7603	-12.788	8.89873	3.81833	16.8132	9.46587			31.6	-1.24622	-0.132748	-1.31167	4.50264	3.83898	-12.6978	-0.132748	-1.24622	127.325	257.885	-28.3988	21.5481	82.3036	5.91884	15.4633	20.5688	8.40109			31.6	1.00004	-0.359194	2.12785	-0.740159	0.918901	-1.25868	0.3269	2.52075
	31.7	0.170036	0.0890714	-0.439217	-0.157992	0.0644276	-0.0563713	-0.149711	-0.207405	14.4667	26.8794	21.6684	19.0735	-12.4275	8.71285	3.89599	16.8664	9.83467			31.7	-0.67692	-1.59863	-1.22699	3.16151	3.92179	-13.3084	-1.59863	-0.67692	129.631	258.394	-28.0452	22.9406	82.5498	4.9895	15.8884	21.1155	8.48442			31.7	1.13234	-0.681317	0.520722	0.221413	1.17475	0.679602	-1.7112	-1.45298
	31.8	0.218103	0.0208397	-0.318737	-0.199955	0.165669	-0.0584585	0.0081172	-0.0728412	14.4147	26.667	21.707	19.4103	-11.9873	8.51773	4.0095	16.8589	10.1812			31.8	-0.283317	-0.158662	-1.29619	3.83762	3.66172	-11.7232	-0.158662	-0.283317	131.227	259.509	-28.6412	24.2559	82.8023	4.16384	16.0838	21.5837	8.45146			31.8	1.11291	-0.720211	2.04353	-1.6347	1.10583	0.0442726	1.57802	-1.4033
	31.9	0.312381	0.136259	-0.308671	-0.13371	0.0649096	-0.0741802	-0.125267	-0.0907459	14.4251	26.5483	21.7476	19.6823	-11.4952	8.31046	4.1396	16.8201	10.4807			31.9	-0.468372	-0.582416	-1.05296	5.96895	5.16281	-12.6234	-0.582416	-0.468372	132.776	261.368	-29.4752	25.9043	83.2919	3.36758	16.2293	21.908	8.17127			31.9	1.62005	-0.0222912	0.703567	0.057467	1.38292	0.835252	0.136493	-0.199319
	32	0.286322	-0.0145101	-0.241844	-0.384145	0.081121	-0.2469	-0.0969722	-0.0784666	14.5815	26.5452	21.8606	19.8704	-10.9023	8.17763	4.25165	16.7924	10.714			32	0.109074	-0.928688	-1.16316	3.66937	2.77388	-12.0076	-0.928688	0.109074	134.138	263.573	-29.7135	27.648	84.0399	2.69555	16.2394	22.0694	7.46243			32	0.686061	0.297059	1.96884	0.591242	-0.288775	0.943035	0.6967	-0.655415
	32.1	0.145802	0.10063	-0.36888	-0.188561	0.0339044	-0.13798	-0.000271594	-0.120024	14.8644	26.6294	22.0461	19.9804	-10.3056	8.11042	4.34364	16.7897	10.8696			32.1	0.303635	-1.29116	-1.28795	3.68545	3.00834	-11.9922	-1.29116	0.303635	135.865	266.358	-29.0106	29.177	84.8556	2.35418	15.9931	22.0311	6.50568			32.1	0.852529	-0.338861	1.91115	-0.0760358	0.36635	-0.0154321	-1.01397	2.3241
	32.2	0.267734	0.0298257	-0.543155	-0.236411	0.132648	-0.163789	-0.0124244	-0.146686	15.2783	26.8358	22.3304	20.036	-9.65372	8.08616	4.41359	16.8297	10.9504			32.2	-0.0591433	-1.93358	-1.79933	4.50503	3.34476	-12.3678	-1.93358	-0.0591433	137.754	269.588	-27.168	30.196	85.7051	2.35144	15.4961	21.7908	5.21302			32.2	1.04352	-1.66847	1.82115	-1.47346	0.360993	1.23667	-1.12103	-0.427211
	32.3	0.0779906	0.132938	-0.442188	-0.319487	0.158954	-0.141793	-0.309032	-0.135315	15.7887	27.0418	22.6474	20.0439	-8.94585	8.00159	4.46851	16.8925	11.0133			32.3	-0.688779	-0.849299	-1.74018	3.82628	3.70905	-12.1943	-0.849299	-0.688779	139.885	272.414	-24.2626	30.7227	86.5694	2.51997	14.8115	21.3036	3.71194			32.3	-0.363261	-0.254227	1.86145	-0.241477	0.285726	1.30387	-0.402772	-2.8618
	32.4	0.0925084	0.327366	-0.51451	-0.24565	0.178103	-0.303856	-0.148777	-0.194466	16.3563	27.2425	22.929	20.0703	-8.19114	7.86283	4.52889	16.9776	11.0425			32.4	0.129521	-0.981641	-1.93499	4.39772	4.65227	-11.6867	-0.981641	0.129521	141.748	274.639	-20.4475	30.3505	87.0209	2.92081	13.8675	20.5056	2.23706			32.4	-0.0433782	0.131083	2.54701	1.11606	0.78197	0.503169	-0.0761551	-1.54165
	32.5	0.183501	0.256966	-0.352367	-0.322533	0.202526	-0.109911	-0.222826	-0.211978	16.8611	27.3739	23.1228	20.1185	-7.42355	7.58717	4.59714	17.0556	11.0803			32.5	0.532608	0.374926	-1.41532	3.74605	3.96324	-12.6156	0.374926	0.532608	143.142	275.901	-16.2819	29.4351	87.2621	3.16664	12.776	19.5885	1.04302			32.5	-0.220382	-0.946986	1.91238	0.911288	-0.913618	0.0349958	1.10635	-4.41574
	32.6	0.273194	0.190984	-0.268455	-0.334326	0.111355	-0.112598	-0.0953436	-0.144476	17.288	27.4178	23.2481	20.2445	-6.60652	7.18718	4.65005	17.1037	11.1403			32.6	0.450474	-0.793637	-2.23706	4.92539	4.07222	-11.9273	-0.793637	0.450474	143.999	275.216	-12.2761	28.1182	87.2107	3.2228	11.6615	18.6616	0.17282			32.6	0.527075	-0.848107	2.51931	0.49718	0.50597	0.027684	2.9382	-0.980668
	32.7	0.22245	0.267998	-0.421038	-0.247873	0.265644	-0.256617	-0.196068	-0.00343631	17.5084	27.3689	23.268	20.4139	-5.84464	6.71622	4.70251	17.1078	11.2241			32.7	0.551731	-0.00301368	-2.52043	4.2974	4.04277	-12.1314	-0.00301368	0.551731	144.563	272.966	-8.90336	26.5651	86.7814	3.19778	10.6227	17.7856	-0.163562			32.7	0.819913	-0.409539	1.19136	-0.0419806	0.470234	-0.00187684	2.57646	0.522494
	32.8	0.290756	-0.0711264	-0.295943	-0.212159	0.177036	-0.0339087	0.0221952	0.0513375	17.509	27.3511	23.2789	20.6089	-5.10834	6.29973	4.75609	17.0833	11.3373			32.8	0.321379	-0.708348	-1.61112	3.78484	3.68934	-11.8099	-0.708348	0.321379	144.646	268.904	-6.10759	25.0628	85.9543	3.08454	9.66767	17.1907	-0.105352			32.8	1.2123	-0.220668	1.06078	-0.380648	0.530141	-1.04226	-0.890322	1.16357
	32.9	0.209455	0.325203	-0.30378	-0.253549	0.0446051	-0.206307	-0.0619906	-0.193273	17.2831	27.3305	23.3141	20.7438	-4.42809	5.93536	4.77669	17.0172	11.5559			32.9	-0.211343	0.478913	-2.40943	4.54016	3.58161	-12.4958	0.478913	-0.211343	144.643	263.691	-3.66053	23.9286	84.8418	2.98699	8.85472	17.185	0.263555			32.9	0.968519	-1.02569	2.14067	-1.22296	-0.195702	0.147398	-0.799332	-3.32296
	33	0.343737	0.222049	-0.224664	-0.171156	0.0308945	-0.189248	-0.260956	-0.0751606	16.8986	27.4069	23.4509	20.8273	-3.81994	5.68934	4.76934	16.9235	11.8426			33	0.971753	-0.915145	-1.11085	3.88127	2.96234	-11.7919	-0.915145	0.971753	144.917	258.312	-1.57651	22.9984	83.3238	3.20553	8.15783	17.7268	0.771327			33	0.584976	0.944768	1.88785	-0.479276	-0.0311779	0.701033	2.63323	-2.24246
	33.1	0.346055	0.235609	-0.144539	-0.267452	0.250681	-0.114282	-0.0795491	-0.0713999	16.344	27.5793	23.7076	20.7912	-3.29117	5.54012	4.75237	16.8239	12.2243			33.1	0.0624103	0.23629	-2.23476	4.09698	2.81446	-12.2001	0.23629	0.0624103	145.385	254.116	0.127899	22.3972	81.8205	3.56284	7.60578	18.7884	1.34201			33.1	-0.298281	-1.58741	2.13158	-0.779957	0.181582	-0.525808	-1.27711	-0.457335
	33.2	0.141102	-0.0272442	-0.239345	-0.189979	0.200351	-0.306531	-0.0637989	-0.0897975	15.7944	27.8612	24.1078	20.6199	-2.78875	5.50326	4.7058	16.7166	12.7329			33.2	-0.154955	0.636403	-1.44259	4.29603	3.63226	-10.8496	0.636403	-0.154955	145.514	250.96	1.68693	22.2191	80.3056	4.27968	7.17342	20.184	1.82067			33.2	-0.012457	-0.406109	1.12639	-0.505861	0.756493	-0.474604	-1.00685	-3.43183
	33.3	0.304987	0.0699335	-0.302621	-0.220619	0.0857572	-0.218609	-0.0848805	-0.0836096	15.284	28.1809	24.5243	20.3554	-2.39306	5.45663	4.63114	16.6147	13.3199			33.3	-0.688534	1.05821	-2.37608	4.14327	3.2081	-11.3577	1.05821	-0.688534	145.849	250.034	2.70587	22.2465	78.9463	5.41389	6.80621	21.6176	2.28891			33.3	0.487019	0.133665	2.16192	-0.351127	1.71814	-0.136005	-0.567404	-3.39185
	33.4	0.281134	0.336247	-0.270862	-0.282499	0.291803	-0.141966	-0.2259	0.0238869	14.8621	28.5109	24.9695	20.1667	-2.06066	5.39517	4.56462	16.5163	13.894			33.4	0.388863	-0.0378727	-1.38054	4.28855	2.18739	-11.9381	-0.0378727	0.388863	146.187	251.154	2.61589	22.2413	77.7873	6.76481	6.51813	22.8311	2.78961			33.4	0.145756	-0.685664	2.85057	-0.633832	0.79122	-0.409576	-1.30251	0.394235
	33.5	0.280888	0.127172	-0.141964	-0.175993	0.197042	-0.176526	-0.140597	0.0759743	14.5076	28.7506	25.3571	20.0342	-1.81312	5.2706	4.48517	16.4266	14.4443			33.5	-0.701614	1.5103	-2.69205	2.98434	2.88374	-11.3673	1.5103	-0.701614	146.263	253.622	1.36638	22.0577	77.0694	8.37778	6.38857	23.6021	3.42034			33.5	0.733573	-1.16568	2.40176	-0.498583	0.732326	-1.44455	-1.40598	1.29237
	33.6	0.333104	0.257854	-0.0918868	-0.398552	0.205481	-0.13305	-0.183186	-0.0996602	14.2474	28.9151	25.6437	20.0874	-1.62393	5.12255	4.4059	16.3465	14.8846			33.6	0.157024	1.02671	-2.03649	2.91957	1.25701	-9.74709	1.02671	0.157024	146.575	256.546	-0.990862	21.8089	76.5011	10.2186	6.35919	23.7703	4.14977			33.6	0.716117	-1.58949	1.94355	0.0957095	1.40051	-2.46908	-1.59269	-3.24813
	33.7	0.0620981	0.0758446	-0.122799	-0.368732	0.264179	-0.194571	-0.085288	0.0126436	13.9788	28.954	25.759	20.34	-1.54428	4.88492	4.36025	16.2989	15.1604			33.7	0.391175	1.20097	-1.83524	4.79976	1.76758	-12.496	1.20097	0.391175	147.521	259.829	-4.34982	21.1881	76.2523	11.975	6.38759	23.535	5.1577			33.7	1.28157	-0.818484	2.11209	-0.784417	0.661043	-2.00567	1.11009	-2.92276
	33.8	0.148606	0.0284756	-0.16801	-0.397665	0.0858984	-0.132523	0.0401686	-0.0136022	13.718	28.87	25.7708	20.7685	-1.49457	4.60068	4.3381	16.2562	15.3031			33.8	0.517938	0.517737	-3.01338	2.94889	1.05828	-11.8228	0.517737	0.517938	148.738	262.459	-8.13462	20.0782	76.1756	13.5827	6.60189	23.0498	6.27204			33.8	1.87647	-0.0168581	1.0441	-0.0348677	0.77522	-1.12807	-0.42449	-0.131714
	33.9	0.120979	0.167957	-0.152393	-0.285473	0.0149771	-0.0933058	-0.0315105	-0.0259143	13.4634	28.7324	25.6201	21.3056	-1.48063	4.25051	4.33642	16.2413	15.291			33.9	0.181608	0.0303808	-1.36167	4.04821	0.891497	-11.1729	0.0303808	0.181608	150.602	264.02	-12.213	18.5779	76.3271	14.8781	6.89589	22.4746	7.31312			33.9	0.482228	0.336541	3.51376	0.24045	0.58159	-0.704158	1.46057	-3.56685
	34	0.206544	0.146006	-0.278541	-0.336256	0.173893	-0.279115	-0.236424	0.0302431	13.2562	28.6024	25.3861	21.9328	-1.4798	3.91262	4.40994	16.2435	15.1612			34	0.913154	0.482333	-1.05996	3.72861	0.888444	-10.8616	0.482333	0.913154	153.263	264.664	-16.2148	16.9326	76.3836	15.3571	7.20398	21.9692	8.27473			34	2.09899	0.665997	2.1672	-1.36489	1.00082	-1.80817	0.706019	-3.01087
	34.1	0.397086	-0.0640512	-0.421149	-0.348553	0.134213	-0.205889	-0.25824	-0.0123617	13.105	28.5091	25.0798	22.4812	-1.5477	3.55093	4.52894	16.2579	15.008			34.1	-0.114717	-0.22336	-0.63298	3.45326	1.35736	-11.4461	-0.22336	-0.114717	156.144	264.391	-19.7564	14.9831	76.598	15.054	7.45434	21.7278	9.08403			34.1	1.13817	-0.814637	2.38232	-1.70663	0.143934	-2.40121	0.847194	0.0937157
	34.2	0.187535	0.039394	-0.344784	-0.35077	0.191304	-0.117519	-0.183077	-0.0141331	13.0588	28.4882	24.7845	22.9692	-1.62859	3.20185	4.68862	16.2701	14.8399			34.2	-0.238289	1.61398	-0.951197	3.53634	-0.854474	-10.4925	1.61398	-0.238289	159.566	263.254	-22.835	13.1285	76.8431	13.6708	7.63672	21.6351	9.45021			34.2	1.47507	0.077853	2.0958	0.322787	-0.0534127	-0.546426	0.35913	-0.570809
	34.3	0.296204	-0.0775154	-0.22427	-0.179069	0.233481	-0.220397	-0.186185	0.0309375	13.1138	28.5731	24.492	23.3234	-1.80138	2.88398	4.90869	16.3086	14.6195			34.3	0.42937	0.558617	-0.811499	3.42572	-0.157471	-9.85077	0.558617	0.42937	162.877	261.572	-25.7718	11.539	77.266	11.2843	7.67675	21.5941	9.51579			34.3	1.49539	-0.344557	1.32886	0.0729507	0.0379583	-1.77321	-0.895293	-4.09393
	34.4	0.189917	0.140765	-0.217333	-0.217982	0.0786359	-0.0928087	-0.068159	-0.0658686	13.3051	28.754	24.3207	23.5011	-2.02971	2.63639	5.16015	16.3526	14.4294			34.4	0.87969	-1.1218	-1.29769	3.24796	-0.235119	-11.3654	-1.1218	0.87969	165.374	259.652	-28.3223	10.5335	77.9412	8.08529	7.65153	21.3721	9.24471			34.4	2.10727	0.508663	2.78053	-0.256955	1.09251	-0.933162	0.462767	-4.76604
	34.5	0.322685	-0.232933	-0.17116	-0.20121	0.0495499	-0.0982013	0.00649514	0.0729009	13.6074	29.0155	24.2456	23.5109	-2.28144	2.41856	5.4158	16.421	14.2524			34.5	1.54323	0.406898	-1.47683	3.09313	-0.202151	-10.3174	0.406898	1.54323	166.823	257.075	-30.8844	10.24	78.8637	4.83398	7.46155	20.923	8.55341			34.5	0.782553	0.566406	1.47627	-0.572087	1.21172	-0.461358	0.940435	-0.934092
	34.6	0.203237	-0.120299	-0.318996	-0.168728	0.171054	-0.164587	-0.0212148	-0.0730628	13.9845	29.3016	24.297	23.4174	-2.51686	2.27431	5.7002	16.5041	14.0531			34.6	-0.203226	-0.720953	-2.06189	3.15298	1.61928	-9.95614	-0.720953	-0.203226	167.117	254.581	-32.9861	10.3923	80.0721	1.94818	7.10989	20.09	7.54755			34.6	0.403879	-0.145475	1.54564	-1.19239	-0.180876	-0.377728	0.265504	-1.83634
	34.7	0.20696	-0.115961	-0.246451	-0.233327	0.131499	-0.178115	-0.0298623	-0.000582847	14.3803	29.6098	24.4315	23.2413	-2.67888	2.15786	5.97089	16.6043	13.841			34.7	-0.570439	0.508217	-1.76419	2.69631	0.27023	-10.1657	0.508217	-0.570439	165.716	252.197	-34.6302	10.9852	81.564	-0.0896141	6.6823	18.9355	6.29832			34.7	0.809451	0.557442	0.677629	0.113196	1.32036	-2.02954	1.5904	-2.31762
	34.8	0.206215	-0.186981	-0.15925	-0.135602	0.244877	-0.250716	-0.0752382	-0.0105169	14.7769	29.9209	24.6528	23.0611	-2.70481	2.12633	6.21251	16.7052	13.6436			34.8	0.370334	0.321196	-0.9224	2.24206	1.37517	-9.73172	0.321196	0.370334	163.218	249.856	-35.5989	12.1786	83.1051	-1.28564	6.10135	17.5594	4.92805			34.8	1.13142	0.411342	1.54216	-1.06935	1.19018	-2.21553	-0.0601151	-1.52437
	34.9	0.27576	-0.0905875	-0.0847723	-0.17954	0.207132	-0.0715004	0.0119816	0.0655792	15.1031	30.18	24.8245	22.9171	-2.62936	2.18511	6.43865	16.8122	13.4421			34.9	-0.556631	0.0102171	-0.892581	4.26633	-1.64518	-10.2191	0.0102171	-0.556631	160.273	247.826	-36.1943	13.6095	84.5608	-1.36638	5.34757	16.1689	3.78299			34.9	1.7905	-0.0650059	0.284539	-2.15655	0.441924	-2.03513	-1.33276	0.285882
	35	0.171573	0.0073648	-0.109266	-0.170488	0.188565	-0.19572	-0.112794	0.0875331	15.3337	30.4007	24.9234	22.8328	-2.4643	2.30123	6.6303	16.896	13.231			35	-0.0357962	1.05392	-1.69641	2.63595	-0.333659	-8.86305	1.05392	-0.0357962	157.34	247.023	-35.851	14.9041	86.1413	-0.765766	4.49444	14.9649	2.92825			35	2.72396	-0.0330036	1.43588	-1.20593	0.684089	-2.20847	3.04756	-0.0224341
	35.1	0.156414	-0.0404064	-0.0829095	-0.149103	0.0913329	-0.195926	0.0383599	0.162999	15.4331	30.5453	24.8937	22.822	-2.27313	2.49545	6.77027	16.9577	12.9864			35.1	0.665725	0.628789	-1.92206	2.98959	-1.12512	-8.32535	0.628789	0.665725	155.198	246.661	-35.6125	16.2967	87.2806	0.331629	3.56346	14.053	2.31696			35.1	1.79639	-0.601778	0.610372	-1.8855	1.04832	-0.916561	0.582757	-5.38708
	35.2	0.19431	-0.029376	-0.122465	-0.0879848	0.0690113	-0.248309	-0.0283589	0.0657276	15.4545	30.6094	24.7275	22.8908	-2.17532	2.83521	6.87985	16.9896	12.6871			35.2	0.197998	1.18695	-1.90946	2.64263	-0.85857	-8.59967	1.18695	0.197998	154.057	247.489	-35.6601	17.4136	88.1276	1.75309	2.49889	13.5492	2.0287			35.2	1.08441	-1.24775	1.07684	0.748447	1.27916	-0.585926	1.44553	-3.40061
	35.3	0.283426	-0.18761	-0.11278	-0.118927	0.0425734	-0.453664	0.0183302	0.0326128	15.4208	30.5839	24.4143	23.0333	-2.18918	3.2235	6.94075	17.0032	12.3711			35.3	-0.184562	1.20056	-1.67124	2.53148	-0.675629	-8.40538	1.20056	-0.184562	154.516	249.217	-36.4947	18.2562	88.7216	3.14124	1.5714	13.464	1.90416			35.3	1.08145	0.202339	0.554363	-0.805171	2.36933	-1.16228	0.285039	-3.02115
	35.4	0.201383	0.060672	-0.2161	-0.191706	0.0124486	-0.315026	-0.135677	0.108659	15.3496	30.5084	24.024	23.2113	-2.34254	3.6827	6.96641	17.0057	12.0495			35.4	-0.35095	1.05432	-1.95252	2.85759	-2.16787	-8.06029	1.05432	-0.35095	155.725	251.038	-37.4194	18.6761	89.2101	4.42793	0.746238	13.7727	1.61677			35.4	0.712214	-0.16536	1.7668	0.423944	1.38144	-2.40382	-0.188241	-3.01942
	35.5	0.217617	-0.0362099	-0.15953	-0.19871	-0.0336008	-0.215399	-0.166627	0.115969	15.2744	30.3234	23.5192	23.4165	-2.61483	4.23296	6.9834	17.0145	11.7522			35.5	0.479938	0.771329	-0.680117	3.79347	-1.74669	-9.4895	0.771329	0.479938	157.526	252.141	-39.482	18.8006	89.4069	5.71882	0.125682	14.2045	1.05611			35.5	1.08607	-0.567913	1.46423	0.307403	1.35423	-2.89734	0.627229	-2.09683
	35.6	0.261665	-0.0368223	-0.230511	-0.127555	0.202205	-0.507302	-0.129217	0.0624656	15.2741	30.1455	22.9672	23.6252	-2.93673	4.78901	7.00246	17.0255	11.5277			35.6	-0.240718	0.374358	-1.32446	4.28508	-2.6713	-9.09956	0.374358	-0.240718	159.033	252.569	-42.1164	18.7289	89.6937	6.71125	-0.274018	14.7224	0.294526			35.6	0.971443	0.634588	0.204631	0.0542482	0.466019	-2.50868	-0.929653	-1.37701
	35.7	0.290826	-0.205106	-0.0804228	-0.333699	0.104364	-0.319724	-0.092311	0.0768242	15.3044	29.9054	22.4179	23.7975	-3.23047	5.4128	7.04231	17.0404	11.4575			35.7	-0.127118	1.34217	-1.95265	4.39063	-1.70593	-9.14478	1.34217	-0.127118	160.162	250.708	-44.8935	18.7815	89.99	7.47541	-0.333082	15.1472	-0.660417			35.7	2.53923	1.1099	1.07037	-0.909103	1.93146	-2.69228	-0.655643	1.24153
	35.8	0.296317	0.0526196	-0.0919753	-0.373612	-0.0135491	-0.430094	-0.13111	0.0139858	15.3577	29.6415	21.8878	23.9117	-3.43798	6.10981	7.14932	17.0561	11.5281			35.8	-0.596892	0.7894	-1.06924	3.16119	-2.24585	-8.93778	0.7894	-0.596892	160.029	246.684	-47.0285	18.7681	90.5909	8.42138	-0.213085	15.4423	-1.77082			35.8	1.66567	-0.348921	1.24305	-0.480457	1.16198	-2.64555	0.3691	-0.402928
	35.9	0.359969	-0.0759589	-0.0841879	-0.254563	0.148504	-0.194892	0.0130215	0.279388	15.4106	29.3727	21.3906	23.9531	-3.51939	6.81211	7.28888	17.0638	11.7309			35.9	0.247315	1.88047	-0.769117	3.45876	-2.33354	-9.05305	1.88047	0.247315	159.834	240.653	-48.7712	19.1388	91.2819	9.2198	0.200087	15.489	-2.84931			35.9	1.02664	-0.842564	1.40874	-0.221001	0.680837	-1.5188	0.948962	-3.59579
	36	0.26128	0.0395777	-0.157176	-0.298621	0.131409	-0.300989	-0.0961613	0.0682467	15.396	29.1429	21.0164	23.9072	-3.51158	7.53038	7.44103	17.0648	12.0306			36	0.0321563	1.42769	-2.24941	3.50973	-2.07022	-8.31483	1.42769	0.0321563	159.01	233.133	-49.4577	19.7996	92.0061	9.85194	0.662989	15.4178	-3.71218			36	-0.305356	-0.343986	1.39368	-0.52263	0.18469	-1.90768	1.54312	0.0267485
	36.1	0.41389	0.0634806	0.0424971	-0.102624	-0.0323491	-0.305015	-0.123937	0.0307307	15.2889	28.8718	20.7279	23.7823	-3.43798	8.28804	7.57858	17.0788	12.3916			36.1	0.506085	0.780319	-1.9074	3.51611	-1.7422	-7.54765	0.780319	0.506085	158.067	224.86	-49.3003	20.3682	92.786	10.3787	1.25667	15.2318	-4.37102			36.1	0.172954	-0.410954	1.73294	-0.438434	0.508044	-1.50297	1.0646	-5.63843
	36.2	0.325345	0.0139647	-0.00855539	-0.137501	0.0337068	-0.37822	-0.0124016	0.186207	15.1021	28.6851	20.5232	23.5472	-3.35268	8.95015	7.66614	17.0988	12.7321			36.2	0.793633	2.42998	-2.106	3.39194	-3.56623	-7.63836	2.42998	0.793633	157.267	217.589	-48.4082	20.6022	93.6853	10.7554	1.74616	15.0157	-4.84757			36.2	0.468568	-0.979895	1.18374	0.0476964	0.214344	-2.16309	0.707244	-2.57161
	36.3	0.340713	0.130808	-0.0967342	-0.157105	0.0357488	-0.395338	-0.0621576	0.119825	14.8091	28.5489	20.3499	23.225	-3.35717	9.56569	7.66682	17.1232	12.978			36.3	0.0612512	1.74533	-2.57594	2.28687	-2.33247	-8.92022	1.74533	0.0612512	157.263	212.259	-47.4512	20.2821	94.4291	11.0139	2.11984	14.7778	-5.17586			36.3	0.976412	-0.407165	0.459415	0.463224	1.51958	-1.74507	0.494531	-1.93619
	36.4	0.207772	0.145246	-0.126863	-0.237785	0.114418	-0.273254	-0.0233295	0.149549	14.4744	28.4469	20.1859	22.8947	-3.48432	10.1159	7.59276	17.1566	13.1091			36.4	0.923302	0.391817	-1.45702	3.17303	-3.40262	-7.89661	0.391817	0.923302	157.308	209.969	-47.3949	18.9193	94.8865	11.2961	2.234	14.6905	-5.41241			36.4	1.41807	-1.43217	3.25024	-0.827518	0.142899	-1.48779	1.93292	-3.61235
	36.5	0.335489	0.0253971	-0.0922495	-0.160024	0.177217	-0.417289	-0.00682186	-0.041161	14.1478	28.3867	19.9638	22.5865	-3.72532	10.621	7.44154	17.1729	13.1417			36.5	0.251084	1.45401	-1.7443	4.04244	-3.39093	-8.83095	1.45401	0.251084	158.129	210.796	-48.3483	16.7139	95.1327	11.2939	2.20971	14.8074	-5.63133			36.5	0.450468	-1.77035	0.895849	-0.840532	1.7539	-2.36201	2.87931	-4.22635
	36.6	0.343041	-0.0384968	0.136903	-0.301802	0.0917643	-0.352514	-0.0187699	0.0166424	13.866	28.3731	19.6487	22.329	-4.05931	11.1411	7.26767	17.157	13.0818			36.6	0.492836	1.13156	-1.03897	3.47667	-3.91092	-8.53378	1.13156	0.492836	159.352	214.161	-50.5889	13.8926	95.005	11.0559	1.8785	15.1634	-5.82074			36.6	0.735141	-1.17508	2.1449	-1.02948	0.283771	-2.59049	3.04906	-3.85896
	36.7	0.43445	0.0771701	-0.0656893	-0.163479	0.0355911	-0.291215	0.117242	0.0416439	13.6778	28.3302	19.2011	22.1995	-4.41706	11.7284	7.11572	17.1262	12.9603			36.7	0.442478	1.93772	-2.25088	2.87498	-2.38224	-7.505	1.93772	0.442478	160.964	219.025	-53.8847	10.6548	94.3822	10.3843	1.43632	15.6768	-5.92605			36.7	0.409298	-0.777289	2.68325	-0.916707	-0.0808034	-1.65179	2.64563	0.435435
	36.8	0.345684	0.0547402	-0.137923	-0.167008	0.0350698	-0.291803	0.167012	0.0284279	13.6349	28.2274	18.7106	22.1987	-4.71429	12.3631	6.99932	17.042	12.8617			36.8	1.20365	1.69497	-3.0825	2.43765	-2.06719	-6.7744	1.69497	1.20365	162.859	223.861	-58.6101	7.6045	93.2884	9.00553	0.805345	16.3796	-5.95934			36.8	1.56514	-0.770237	0.145444	-0.0836459	-0.00987703	-1.61479	1.60471	-3.71046
	36.9	0.331852	0.0466632	-0.140665	-0.311864	0.0243451	-0.228216	0.073096	0.195138	13.6991	28.02	18.1759	22.2931	-4.89678	13.0496	6.95572	16.891	12.7625			36.9	0.746057	2.0785	-1.95564	1.19163	-2.99891	-6.6828	2.0785	0.746057	165.495	227.295	-63.3385	5.17843	92.0797	6.81992	0.0364139	17.1215	-5.8259			36.9	0.611162	-1.112	1.94584	-0.662261	1.04272	-2.37768	1.33168	-4.51448
	37	0.174538	0.132332	-0.140636	-0.188294	0.0262112	-0.212528	0.0773427	0.0855709	13.9069	27.6825	17.6544	22.4349	-4.91722	13.7417	7.00205	16.689	12.6838			37	0.488291	2.79696	-0.763779	2.09657	-3.46653	-7.10896	2.79696	0.488291	168.51	228.652	-67.476	3.41273	90.8287	4.07448	-0.854613	17.8461	-5.61203			37	0.827368	-0.662918	2.07946	-0.947709	1.9084	-3.66793	2.32189	-0.623312
	37.1	0.246901	0.0670819	-0.0461024	-0.115466	-0.0279649	-0.102193	0.126836	0.035029	14.2138	27.275	17.1785	22.5751	-4.7616	14.3734	7.1072	16.4295	12.6424			37.1	1.19048	1.86132	-2.25986	2.72174	-2.6368	-7.24407	1.86132	1.19048	172.567	227.736	-70.1838	2.56115	89.9318	0.798663	-1.79779	18.4665	-5.37068			37.1	0.968176	-0.705286	2.63031	-1.47015	0.247889	-3.07136	0.693712	-0.918633
	37.2	0.389615	-0.0864412	0.0401801	-0.328042	0.0587898	-0.231636	0.146516	0.0353	14.5678	26.8359	16.7862	22.6577	-4.47025	14.9161	7.2373	16.1015	12.6248			37.2	1.66164	2.89688	-1.82807	1.7409	-2.83719	-7.02475	2.89688	1.66164	177.052	224.804	-71.7659	2.32798	89.5555	-2.49262	-2.78734	19.029	-5.11923			37.2	1.07949	-1.99936	1.47493	0.0294392	1.86982	-3.56209	0.747228	-4.71394
	37.3	0.281236	-0.0533398	-0.0433475	-0.140416	0.108046	-0.20488	0.0888916	0.152358	14.8581	26.4197	16.4177	22.6706	-4.08904	15.3389	7.39279	15.748	12.6061			37.3	0.563208	2.32758	-2.09553	2.27722	-2.08181	-5.9464	2.32758	0.563208	181.618	220.842	-71.1019	2.3618	89.8151	-5.70651	-3.74134	19.4572	-4.70815			37.3	0.645688	-0.596599	1.6149	-0.6563	1.38043	-1.87419	-0.194388	-1.87588
	37.4	0.216756	-0.0805582	-0.120111	-0.300205	0.0499336	-0.198483	0.0751519	0.0381648	15.08	26.0608	16.0448	22.5878	-3.67194	15.7042	7.53309	15.373	12.6389			37.4	0.712412	2.28929	-2.62746	2.00464	-1.79125	-5.62645	2.28929	0.712412	185.616	216.6	-69.1627	2.38385	90.7752	-8.43771	-4.60743	19.8872	-4.35874			37.4	0.387913	0.0885151	2.6736	-0.287551	0.72502	-2.79603	2.06089	-3.05398
	37.5	0.235129	0.0250996	-0.120711	-0.258644	0.138573	-0.231061	0.0834684	0.0595093	15.1524	25.8314	15.6209	22.4516	-3.26489	16.0431	7.66212	15.0046	12.6686			37.5	2.04367	2.43407	-2.71333	2.47536	-1.08271	-6.53078	2.43407	2.04367	189.188	213.277	-65.959	2.32131	92.4905	-10.5429	-5.32355	20.3741	-3.93889			37.5	1.04052	-1.51658	2.4551	-0.975883	0.927446	-3.51723	0.393199	-2.94001
	37.6	0.348023	-0.0124129	0.000829668	-0.27057	0.0222021	-0.282034	0.0101876	-0.0529733	15.0576	25.6497	15.1736	22.3282	-2.92352	16.4019	7.78505	14.6719	12.7109			37.6	2.5106	2.63199	-2.05965	3.00789	-0.412001	-6.5101	2.63199	2.5106	191.395	211.339	-62.5746	1.90768	94.3992	-11.8422	-5.59383	20.9973	-3.48179			37.6	1.32891	-0.776396	1.88693	-1.19228	0.170142	-2.68363	0.0982556	-4.86952
	37.7	0.317089	-0.354988	0.0122506	-0.294426	-0.013243	-0.205827	0.146476	0.0582962	14.7944	25.4772	14.6691	22.2825	-2.63226	16.7887	7.91463	14.3791	12.7789			37.7	0.282635	2.57485	-1.41283	2.57666	0.334409	-6.55398	2.57485	0.282635	192.741	210.501	-59.6272	1.59083	96.2584	-12.7847	-5.49025	21.7599	-3.03717			37.7	-0.0773481	-1.5656	2.24597	-1.98479	-0.337262	-3.02597	0.0489437	-3.09588
	37.8	0.364484	-0.0549904	-0.12763	-0.229968	0.0879489	-0.277331	0.123614	0.109484	14.4542	25.2783	14.1545	22.2861	-2.3786	17.2236	8.04626	14.1408	12.8126			37.8	0.725749	2.67994	-2.04614	1.47963	-0.030123	-5.91777	2.67994	0.725749	193.086	210.777	-57.5822	1.39222	97.8544	-13.0218	-5.03259	22.5162	-2.75297			37.8	0.888575	-0.760669	0.860261	-1.21397	1.28158	-3.16811	-0.0131753	1.26005
	37.9	0.277127	-0.232884	-0.234903	-0.240943	0.115497	-0.201702	0.0462743	0.023721	14.0533	25.0599	13.6797	22.3715	-2.14291	17.6989	8.18529	13.9666	12.7921			37.9	1.37423	1.79331	-2.31288	1.74141	0.864893	-6.43318	1.79331	1.37423	193.043	211.846	-56.3046	1.69432	98.6957	-13.0359	-4.29071	23.053	-2.48506			37.9	1.07115	-1.10157	1.55484	-1.49194	0.710322	-3.97938	2.928	-3.54938
	38	0.393435	0.00536879	-0.079151	-0.255431	0.111609	-0.348353	0.0332228	-0.156825	13.6955	24.7399	13.2822	22.5147	-1.96289	18.1703	8.30542	13.8231	12.7675			38	1.49581	1.91793	-1.919	1.47311	0.570021	-7.36662	1.91793	1.49581	192.722	212.498	-56.375	2.47327	98.781	-12.8752	-3.32812	23.2337	-2.38196			38	0.350424	0.119383	0.872755	-1.98352	0.287623	-3.75376	3.92264	-1.04741
	38.1	0.439341	-0.0295337	-0.262106	-0.187225	0.102483	-0.29013	0.110907	0.00194603	13.4126	24.4007	12.9623	22.6973	-1.81509	18.5658	8.38436	13.6834	12.6875			38.1	1.37698	1.37047	-1.26822	0.918963	1.72121	-6.55397	1.37047	1.37698	192.928	212.439	-56.906	3.87439	98.442	-12.6709	-2.51328	23.0108	-2.28016			38.1	1.64695	-1.0827	0.890398	-1.34214	0.697774	-2.69903	0.301436	0.557445
	38.2	0.334804	-0.178489	-0.0951379	0.00942466	0.0785414	-0.2341	0.135286	-0.0717797	13.235	24.0452	12.7457	22.8233	-1.75972	18.8913	8.40921	13.5285	12.544			38.2	2.25489	1.58836	-3.59071	1.4096	2.46894	-6.28172	1.58836	2.25489	193.942	211.616	-57.0138	5.67046	97.7309	-12.2858	-1.81401	22.2424	-2.14313			38.2	1.13341	-0.870929	1.91331	-0.991	-0.405269	-4.30908	1.25652	-5.35105
	38.3	0.431742	-0.240877	-0.26132	-0.230866	0.119531	-0.0824745	0.167003	-0.0151543	13.1809	23.7189	12.5991	22.9164	-1.7981	19.1477	8.36462	13.3236	12.413			38.3	0.83101	2.55375	-1.49166	2.89957	1.23681	-6.67205	2.55375	0.83101	195.925	209.98	-56.7418	7.89232	97.1596	-12.2821	-1.27945	21.2328	-1.89308			38.3	0.903821	-1.31093	1.43211	-1.48013	0.809399	-3.09949	1.99153	-0.628635
	38.4	0.300666	-0.0827261	-0.128309	-0.0719815	0.0772383	-0.156227	0.226799	-0.0264898	13.2547	23.4123	12.5642	22.9603	-1.97308	19.2647	8.25521	13.0775	12.2897			38.4	0.865782	1.35511	-1.04981	1.008	0.0361082	-5.58556	1.35511	0.865782	198.49	207.868	-55.5481	10.12	97.2585	-12.3747	-0.915916	20.1203	-1.53555			38.4	0.55712	-2.96888	1.64605	-1.95512	0.686914	-2.65146	-0.250031	0.480688
	38.5	0.307146	-0.211518	-0.306604	-0.131592	0.0514322	-0.226252	0.254768	-0.141103	13.3772	23.1494	12.6184	22.9901	-2.24344	19.2689	8.09605	12.8107	12.1746			38.5	2.43666	2.27471	-2.20539	2.11818	2.06202	-6.1465	2.27471	2.43666	201.213	205.388	-53.7938	12.0547	98.0637	-12.8497	-0.674628	19.0278	-0.883306			38.5	0.518952	-1.09908	0.829388	-1.44155	0.643809	-2.86731	1.85333	-3.28042
	38.6	0.373229	-0.155376	-0.322575	-0.0552359	-0.0251966	-0.311848	0.300017	-0.0270012	13.5711	22.8913	12.7552	22.9551	-2.62644	19.1898	7.91256	12.5418	12.0839			38.6	1.72707	2.56591	-1.49243	2.27099	1.53117	-6.58291	2.56591	1.72707	203.905	202.673	-51.9336	13.5793	99.775	-13.6559	-0.49345	18.082	-0.159277			38.6	0.455938	-1.87144	0.9869	-0.950509	0.23957	-4.10125	0.623827	-3.10529
	38.7	0.197349	-0.21633	-0.222325	-0.12529	0.134761	-0.298481	0.135199	0.00581518	13.792	22.687	12.9975	22.964	-3.04898	19.0205	7.70778	12.317	11.9995			38.7	1.38007	2.00603	-2.24706	1.13147	2.91264	-7.86985	2.00603	1.38007	205.892	200.388	-50.6768	14.5653	102.697	-14.514	-0.531688	17.501	0.5819			38.7	2.04811	-1.5652	1.358	-2.25595	1.10884	-3.31421	2.61507	-3.24734
	38.8	0.313161	0.0154537	-0.355742	-0.104562	-0.0907373	-0.249494	0.256882	-0.0645414	13.9925	22.5088	13.3555	23.0019	-3.54624	18.8184	7.51565	12.1558	11.9067			38.8	0.550059	2.34768	-1.11567	1.47892	1.53427	-6.76724	2.34768	0.550059	207.285	198.309	-50.4409	15.0411	106.229	-15.1589	-0.732342	17.0274	1.19343			38.8	-0.00806124	-1.15341	0.829718	-2.44374	1.1081	-2.7087	0.588217	-2.75911
	38.9	0.300454	-0.109871	-0.313003	-0.108287	-0.0477323	-0.142559	0.16182	-0.0599296	14.1761	22.375	13.7127	23.0603	-4.05172	18.6408	7.36044	12.066	11.8186			38.9	1.22178	2.9056	-1.93993	1.13605	3.22921	-6.76144	2.9056	1.22178	207.778	196.078	-52.2232	14.9841	110.068	-15.6385	-0.961476	16.8541	1.65549			38.9	0.807507	-0.904784	0.0226222	-2.35963	2.33094	-4.03862	2.48206	-4.17565
	39	0.360449	0.0239483	-0.275016	0.00932604	0.0936406	-0.184088	0.171697	-0.119906	14.3567	22.3059	14.0481	23.0953	-4.56567	18.5009	7.23601	12.0603	11.6859			39	1.65308	2.70779	-2.43806	1.41252	2.26789	-6.9879	2.70779	1.65308	208.147	194.207	-55.2066	14.8848	113.799	-15.5439	-1.31574	16.891	1.77158			39	0.998685	-0.67537	1.13041	-1.57911	1.01547	-2.94536	0.898014	-2.92346
	39.1	0.405625	0.00721094	-0.277429	-0.0374323	0.112248	-0.198441	0.138108	-0.0504746	14.4758	22.3046	14.3077	23.0894	-5.05489	18.4531	7.12663	12.137	11.5303			39.1	2.92831	2.3558	-0.96787	0.130311	2.30632	-7.4207	2.3558	2.92831	208.187	192.83	-59.5133	14.7827	116.817	-15.136	-1.75071	16.9943	1.66139			39.1	0.66633	-1.56445	1.12168	-1.41293	0.053565	-1.70217	4.09197	-4.84444
	39.2	0.30818	0.0286225	-0.313642	-0.203512	0.0703876	-0.225083	0.135192	-0.120434	14.5671	22.2991	14.4349	22.9568	-5.59026	18.5302	7.05279	12.2501	11.372			39.2	0.49641	2.5356	-1.99451	1.72193	2.46819	-6.21565	2.5356	0.49641	208.721	191.781	-64.4351	15.0756	118.627	-14.9023	-2.11624	17.1234	1.45357			39.2	0.166855	-1.02677	0.789565	-1.04281	0.375057	-1.86359	1.60251	-2.79873
	39.3	0.295423	-0.082752	-0.179425	-0.103803	0.0820348	-0.133395	0.245819	-0.164867	14.6346	22.2539	14.4127	22.7577	-6.10835	18.6362	7.00545	12.3973	11.2034			39.3	1.63547	2.2179	-3.36857	1.36431	2.72501	-8.06895	2.2179	1.63547	209.712	190.91	-68.9526	15.4917	119.316	-14.9717	-2.31456	17.4758	1.43769			39.3	0.199255	-0.945771	1.18257	-1.99171	-0.13937	-3.37325	1.75641	-2.59335
	39.4	0.324127	0.0655982	-0.236489	-0.120072	0.148521	-0.241124	0.290389	-0.0499419	14.6674	22.1178	14.3	22.4757	-6.62205	18.7908	6.95722	12.5465	11.0132			39.4	0.806057	2.6297	-1.96301	1.7244	1.98554	-6.99707	2.6297	0.806057	211.48	190.025	-71.9251	16.1855	118.856	-15.5125	-2.43574	17.6515	1.60718			39.4	0.938278	-0.982378	0.474134	-1.64934	0.324432	-4.1	0.665503	-3.80502
	39.5	0.232917	0.00113993	-0.199047	-0.148276	-0.0222925	-0.216284	0.155676	-0.213993	14.6861	21.8607	14.1082	22.1359	-7.11655	18.9646	6.91661	12.6464	10.8406			39.5	1.11326	2.73771	-2.40485	1.55873	2.81725	-6.24427	2.73771	1.11326	213.469	188.959	-73.6737	16.7709	117.651	-16.8582	-2.39422	17.7535	2.01307			39.5	0.874285	-0.720501	-0.773025	-0.906297	1.0958	-1.07921	-0.669241	-3.79874
	39.6	0.295471	-0.0423019	-0.176392	-0.0668131	0.164726	-0.287421	0.351604	-0.15432	14.6966	21.4517	13.8919	21.8332	-7.59862	19.1606	6.88351	12.684	10.6644			39.6	1.22414	1.11461	-2.07767	0.791673	1.95956	-6.76151	1.11461	1.22414	215.829	187.723	-73.4625	17.2544	116.166	-18.716	-2.30097	17.7112	2.67448			39.6	0.129521	-1.04004	1.31356	-0.837457	0.342018	-3.1176	-0.940991	-1.73922
	39.7	0.289006	-0.0625116	-0.201985	-0.190137	0.0719304	-0.175334	0.316204	-0.160424	14.6939	20.9446	13.6954	21.6227	-7.99267	19.3538	6.84541	12.6606	10.5101			39.7	0.662845	1.78617	-1.97651	1.8097	0.900277	-7.20437	1.78617	0.662845	217.298	185.645	-71.8075	17.039	114.76	-20.8901	-2.25984	17.5143	3.40174			39.7	0.94958	-0.281374	0.766064	-0.961452	1.0564	-2.24124	2.04432	-5.63538
	39.8	0.310151	-0.0823806	-0.25202	-0.112061	-0.00487262	-0.31663	0.326658	-0.0813312	14.6994	20.3589	13.5543	21.4819	-8.28869	19.6051	6.768	12.5669	10.3814			39.8	0.757513	2.30805	-2.21716	2.12631	1.85891	-7.59604	2.30805	0.757513	218.048	182.943	-68.9414	16.3769	113.848	-22.9883	-2.45417	17.1119	3.98964			39.8	0.154574	-0.161591	0.711109	-1.41315	-0.163822	-0.949713	0.437724	-2.1567
	39.9	0.468228	-0.0622058	-0.221088	-0.0218707	0.111388	-0.285734	0.293188	-0.18611	14.6901	19.7492	13.463	21.4497	-8.4455	19.905	6.66509	12.4154	10.2975			39.9	0.419649	1.05266	-1.99788	2.41246	2.84395	-7.82431	1.05266	0.419649	217.893	180.213	-65.6577	15.4454	113.632	-24.8591	-2.95397	16.781	4.40114			39.9	1.93117	-0.0817627	0.489825	-2.18826	1.68228	-4.39935	1.7531	-4.66384
	40	0.463059	0.0566496	-0.326944	-0.136182	-0.043094	-0.336584	0.231497	-0.160253	14.6274	19.1199	13.4051	21.507	-8.50508	20.3047	6.55321	12.2395	10.2526			40	0.348812	0.466176	-1.79558	2.53865	1.26977	-7.20814	0.466176	0.348812	216.641	177.347	-62.012	14.5478	114.026	-26.0896	-3.83671	16.4219	4.65896			40	0.509317	-0.608728	-0.699163	-1.10365	2.06389	-1.83582	1.79409	-3.90147
	40.1	0.306115	-0.319459	-0.202215	0.0120977	0.0156017	-0.385662	0.245284	-0.171029	14.535	18.5192	13.3385	21.554	-8.46777	20.7259	6.46761	12.0407	10.2502			40.1	0.985462	2.12819	-1.61217	1.90127	1.96806	-8.33653	2.12819	0.985462	214.224	174.685	-58.7833	13.9735	114.884	-27.0666	-4.8986	16.326	4.75624			40.1	0.521205	0.339969	0.714938	-1.18408	0.863048	-2.39474	-0.245329	-2.17768
	40.2	0.425935	-0.0300659	-0.240203	-0.139726	0.0175432	-0.414145	0.354208	-0.157947	14.3872	17.9026	13.2385	21.5389	-8.3244	21.1618	6.41582	11.8704	10.2471			40.2	0.574353	1.20066	0.21958	2.71936	0.306005	-8.16514	1.20066	0.574353	211.504	172.575	-55.1394	14.2888	116.095	-27.4927	-5.96479	16.4395	4.94017			40.2	0.874617	-0.51106	1.02356	-0.903027	1.48156	-1.9146	-1.14875	-0.947804
	40.3	0.329713	-0.163806	-0.319088	-0.263134	0.0385363	-0.245992	0.402953	-0.12942	14.1796	17.3344	13.0579	21.4137	-8.10206	21.5424	6.43301	11.7406	10.2467			40.3	-0.407702	1.90191	-0.821243	0.935186	0.645101	-6.87316	1.90191	-0.407702	208.442	170.975	-52.0993	15.4437	117.451	-27.784	-6.84355	16.7722	5.20159			40.3	0.701787	-1.5004	0.257659	-0.0805085	1.49827	-2.67102	-1.14467	-6.30699
	40.4	0.44882	-0.0933478	-0.392632	-0.0802164	0.0475966	-0.215307	0.266896	-0.272853	13.9374	16.7994	12.8162	21.1758	-7.87428	21.8349	6.49683	11.6505	10.2154			40.4	0.671919	1.69126	-0.92192	2.44897	0.787506	-7.24698	1.69126	0.671919	206.501	169.963	-49.0698	17.1753	118.959	-27.9385	-7.44857	17.112	5.66249			40.4	1.0577	-0.234814	0.750331	-1.19458	0.656843	-2.82618	0.281196	-6.93718
	40.5	0.52643	-0.0218621	-0.328549	-0.0707945	0.023822	-0.352869	0.224495	-0.221708	13.7066	16.3369	12.5401	20.8405	-7.59916	22.0059	6.61218	11.6018	10.135			40.5	1.23187	1.5595	0.515043	2.23657	0.239594	-6.86295	1.5595	1.23187	205.821	169.588	-46.3602	19.4854	120.525	-28.3595	-7.59782	17.3792	6.34014			40.5	1.24438	-1.02524	0.337228	-1.06041	0.736256	-2.3926	-0.0560724	-3.8427
	40.6	0.431496	-0.304365	-0.255599	-0.283724	-0.0483263	-0.251212	0.314893	-0.142514	13.502	15.9314	12.2694	20.5056	-7.24264	22.0956	6.73708	11.5908	10.0213			40.6	0.603262	1.52495	-1.67544	1.28967	0.62571	-8.47218	1.52495	0.603262	206.688	168.683	-43.5655	21.7512	121.911	-28.4097	-7.32498	17.3437	7.15985			40.6	0.531006	-0.679867	-0.0292196	-0.888202	1.62843	-1.34583	-0.0215671	-6.96472
	40.7	0.400658	-0.12554	-0.326929	-0.173145	0.105842	-0.220356	0.337007	-0.217998	13.3842	15.6663	11.9925	20.194	-6.829	22.0722	6.84032	11.5759	9.90472			40.7	0.0833803	1.47854	-0.947999	1.80805	-0.632167	-8.35644	1.47854	0.0833803	209.019	167.906	-42.0052	23.84	123.172	-28.6267	-6.65896	17.0653	7.85166			40.7	0.632526	0.709388	1.20424	-0.219437	1.0063	-2.39501	-1.23292	-4.37535
	40.8	0.522939	-0.477842	-0.14794	-0.0462907	0.0768473	-0.351698	0.489683	-0.00626981	13.3674	15.4604	11.7492	19.975	-6.35555	21.9828	6.92706	11.5383	9.78951			40.8	0.58182	1.07317	-1.19895	1.97601	0.207332	-7.92508	1.07317	0.58182	213.009	167.115	-41.0643	25.5737	124.046	-28.588	-5.63605	16.4807	8.43968			40.8	0.384818	-0.108209	0.202587	-1.07522	1.09168	-2.82089	1.08987	-2.33218
	40.9	0.446452	-0.24047	-0.327131	-0.240867	0.0537659	-0.191335	0.387062	-0.194449	13.4615	15.3182	11.5143	19.8635	-5.79718	21.8523	7.009	11.4724	9.70788			40.9	0.459031	1.45442	0.470208	2.00304	-0.553646	-7.25582	1.45442	0.459031	216.744	166.254	-41.9443	27.1826	124.295	-28.4676	-4.35044	15.8103	8.77674			40.9	1.4923	-0.00487943	0.356303	-1.21255	0.672495	-2.22909	-0.516425	-6.33792
	41	0.32387	-0.0672756	-0.266802	-0.188471	-0.0687912	-0.263643	0.384375	-0.0959424	13.6032	15.1922	11.3319	19.911	-5.15081	21.6759	7.04513	11.3616	9.67089			41	0.282056	0.898424	-1.51113	1.88872	-0.0545316	-7.31218	0.898424	0.282056	220.623	165.341	-43.9322	28.601	123.947	-27.9468	-3.13147	15.2519	8.8362			41	2.07345	0.107351	0.653707	-1.73279	1.50242	-3.0525	0.470026	-4.95734
	41.1	0.293165	-0.0619181	-0.183039	-0.233272	0.0309955	-0.164299	0.26436	-0.228977	13.7733	15.0683	11.1729	20.047	-4.44571	21.457	7.0676	11.2163	9.66551			41.1	0.691815	1.74015	-0.889725	1.6309	-1.48734	-7.14857	1.74015	0.691815	223.672	165.125	-47.4304	30.2913	123.23	-27.3269	-1.96379	14.9869	8.72819			41.1	2.05952	-0.235893	-0.32684	-0.909264	1.85248	-1.17479	0.580732	-2.66207
	41.2	0.391085	-0.122197	-0.246803	-0.164138	0.0210985	-0.31106	0.251621	-0.183899	13.9219	14.8783	11.0713	20.3202	-3.67897	21.2574	7.08941	11.03	9.66216			41.2	0.543354	0.523525	-1.22	2.33905	-0.60902	-6.32207	0.523525	0.543354	226.132	165.297	-51.6826	31.7886	122.141	-26.2694	-0.92103	15.0753	8.64437			41.2	1.78188	0.201179	0.270856	-0.345572	0.570374	-2.66507	0.351819	-5.12309
	41.3	0.421155	-0.113127	-0.139384	-0.257961	0.0589956	-0.227685	0.381612	-0.243642	14.0251	14.6751	11.0188	20.7074	-2.88588	21.0942	7.06427	10.8301	9.63391			41.3	0.0579308	1.90604	-1.63649	1.8343	-1.75172	-5.56966	1.90604	0.0579308	227.113	166.484	-56.4134	33.3499	121.141	-25.4027	-0.189019	15.5644	8.56934			41.3	1.39445	-0.475997	1.41292	-1.39006	1.23529	-4.06185	0.800816	-1.79298
	41.4	0.438893	-0.210191	-0.163467	-0.217222	0.131338	-0.307551	0.432349	-0.118517	14.0527	14.4483	11.0728	21.1999	-2.04438	20.9624	7.00063	10.6368	9.5676			41.4	-0.941218	2.84158	-0.758755	1.96269	-1.11416	-6.03515	2.84158	-0.941218	227.492	167.823	-60.1456	34.47	120.166	-24.5481	0.227765	16.4128	8.6451			41.4	1.65201	-0.108397	-0.0769369	0.116825	0.510467	-3.48856	1.17494	-4.12682
	41.5	0.380868	0.11071	-0.263218	-0.347049	0.0532654	-0.326867	0.340322	-0.143373	14.0321	14.2154	11.1631	21.6911	-1.16463	20.9273	6.87857	10.4788	9.47173			41.5	0.0686298	2.51203	-0.0478179	0.352243	-1.03201	-5.74435	2.51203	0.0686298	226.701	170.06	-63.0136	35.0387	119.341	-23.9943	0.535151	17.5175	8.97283			41.5	0.771802	0.25542	0.1358	-0.715598	1.67713	-3.75562	0.0614658	-3.3127
	41.6	0.445657	0.632112	-0.10156	-0.14962	-0.0297865	-0.264288	0.339297	-0.260724	14.0118	14.0366	11.3188	22.2279	-0.262552	20.9564	6.67163	10.3621	9.3659			41.6	-0.800062	1.96033	-1.08536	1.46297	-1.38593	-6.18502	1.96033	-0.800062	226.287	173.054	-64.4268	34.7624	118.723	-23.9202	0.623973	18.654	9.46294			41.6	1.5616	0.202929	-0.556157	-0.535017	1.30215	-2.24131	0.352438	-2.41032
	41.7	0.509956	0.133331	-0.22374	-0.273983	-0.11628	-0.322826	0.270737	-0.21414	14.0552	13.9147	11.4916	22.694	0.623596	21.0718	6.41665	10.311	9.27633			41.7	0.124195	2.59261	-0.888188	1.58296	-0.838427	-5.38598	2.59261	0.124195	225.416	176.46	-64.5431	33.9523	118.042	-24.4418	0.526831	19.5613	10.1449			41.7	0.170255	0.120094	-1.46193	-0.928574	0.706646	-2.08825	0.0475577	-4.86399
	41.8	0.410181	-0.196615	-0.0948106	-0.137024	0.064858	-0.258491	0.263492	-0.248125	14.1515	13.8386	11.639	23.0538	1.48578	21.2725	6.16918	10.3135	9.23731			41.8	-1.04034	1.96863	-1.02595	0.896116	-0.197186	-5.33098	1.96863	-1.04034	224.841	179.46	-63.7579	32.436	116.9	-25.1448	0.293039	20.1616	10.9509			41.8	1.19092	-0.644199	-0.184921	-0.375063	1.4298	-2.95588	-0.0209942	-3.06421
	41.9	0.281297	-0.526174	-0.297537	-0.202394	0.0424914	-0.201594	0.270036	-0.177011	14.3266	13.8217	11.6632	23.2486	2.25961	21.5618	5.93752	10.3669	9.24439			41.9	0.2483	1.56046	-0.780866	1.75861	-1.23774	-6.51146	1.56046	0.2483	224.262	182.632	-62.3652	30.7775	115.775	-25.9481	0.0769713	20.4126	11.7719			41.9	1.97178	0.00675175	0.65593	-0.592208	0.664672	-2.60988	-0.446312	-1.22886
	42	0.289135	-0.27647	-0.174777	-0.192278	0.146509	-0.172901	0.256356	-0.175276	14.6256	13.8788	11.5566	23.3605	2.91472	21.8211	5.80974	10.4525	9.30137			42	0.59088	2.17246	-0.143452	1.37003	-0.186345	-5.44016	2.17246	0.59088	224.526	184.517	-60.7005	29.042	114.556	-26.5606	-0.0059245	20.2856	12.5045			42	1.35278	-0.40652	-0.147339	-1.21946	1.13888	-2.53701	-1.9979	-3.20242
	42.1	0.222188	-0.367673	-0.293683	-0.160924	0.0926688	-0.285579	0.241574	-0.17059	14.9662	13.9008	11.3054	23.3579	3.41213	22.1202	5.80631	10.5502	9.35396			42.1	-0.235474	1.53986	-0.00142429	1.90009	-0.269084	-5.89526	1.53986	-0.235474	224.645	185.859	-59.1718	27.5258	113.349	-26.6472	0.0342018	19.7319	13.1761			42.1	1.99871	-0.113247	-0.827949	-1.59289	2.38563	-2.87214	-0.378773	-3.44056
	42.2	0.19626	-0.199956	-0.0525957	0.00747734	0.015058	-0.206739	0.0896003	-0.234458	15.3245	13.9375	10.9562	23.3888	3.73481	22.3681	5.91813	10.6328	9.39828			42.2	-0.767866	0.655627	-0.858788	1.25188	-1.97496	-6.44078	0.655627	-0.767866	225.658	186.433	-57.5908	26.257	112.529	-26.3394	0.0678799	19.018	13.5857			42.2	1.17301	-0.197628	-0.877413	-0.0423337	2.15625	-3.59975	-1.3989	-1.1651
	42.3	0.227926	-0.067126	-0.0927224	-0.137902	-0.0311829	-0.190247	0.268822	-0.146065	15.6995	13.9558	10.588	23.4844	3.89105	22.5754	6.13346	10.6786	9.38389			42.3	-0.606197	2.04543	0.39717	1.98684	-1.11498	-5.7083	2.04543	-0.606197	227.118	186.727	-56.1577	25.3414	112.466	-25.5024	0.167855	18.2473	13.9381			42.3	1.04357	-0.761663	0.0278594	-0.434211	1.16359	-1.47143	-1.58561	-1.97725
	42.4	0.255609	-0.14148	-0.171795	-0.108253	0.117555	-0.237109	0.241123	-0.30998	16.0694	13.9479	10.2738	23.6858	3.87879	22.7033	6.4176	10.6592	9.31908			42.4	-1.49002	1.49161	-1.18403	1.31529	-0.420507	-6.14892	1.49161	-1.49002	229.592	186.843	-55.4531	24.7655	112.829	-24.4203	0.286139	17.4265	14.2571			42.4	0.0624505	0.341956	-0.565193	-0.447912	1.43045	-2.04411	-0.747829	-6.05036
	42.5	0.423864	-0.142656	-0.166162	-0.00847123	0.0580212	-0.142649	0.147186	-0.246208	16.4545	13.8887	10.1009	23.9336	3.70059	22.8185	6.70614	10.5672	9.2046			42.5	-1.69723	2.10282	-0.351853	2.00534	-0.827048	-6.08121	2.10282	-1.69723	232.174	187.873	-55.2567	24.5647	113.701	-23.254	0.290229	16.7848	14.6645			42.5	0.58842	-0.126232	-0.594224	-1.26854	1.36103	-3.79464	-0.416578	-3.92892
	42.6	0.202555	-0.131445	-0.299408	-0.2732	0.143285	-0.18227	0.114905	-0.268689	16.897	13.8481	10.086	24.2209	3.40958	22.8197	6.98657	10.4094	9.11325			42.6	-0.845562	2.4929	-0.480373	1.62624	-0.927074	-6.56888	2.4929	-0.845562	235.077	188.728	-55.6365	24.5362	114.672	-22.199	0.154587	16.6311	15.1472			42.6	1.40534	0.674101	-0.655548	-1.38279	1.66538	-2.45341	-1.05144	-4.60425
	42.7	0.212798	-0.0622459	-0.118423	-0.196036	0.0621026	-0.301187	0.233459	-0.240988	17.3426	13.7573	10.2426	24.3869	3.02186	22.7983	7.20539	10.2018	9.01547			42.7	-0.0241824	1.77818	0.488515	2.43419	-2.15985	-5.38301	1.77818	-0.0241824	237.543	190.146	-56.9203	24.7255	115.665	-20.8591	-0.0624006	16.9488	15.8522			42.7	1.62453	-0.679421	-0.796431	-0.816341	0.766241	-2.12562	-1.41022	-4.3953
	42.8	0.141291	-0.0599958	-0.171681	-0.140214	0.212893	-0.267502	0.112634	-0.280901	17.8396	13.6714	10.4776	24.3822	2.59794	22.7151	7.30648	9.97191	8.96687			42.8	-0.130345	2.73261	-0.48512	3.04084	-1.11822	-6.5025	2.73261	-0.130345	239.989	191.595	-58.4334	25.2069	116.354	-19.5392	-0.353706	17.764	16.7075			42.8	1.11948	-0.131452	0.460245	-0.861942	1.68089	-0.890969	-0.438745	-1.2544
	42.9	0.222026	-0.0344327	-0.304097	-0.265983	0.113585	-0.046207	0.227834	-0.188862	18.4044	13.5923	10.775	24.2197	2.18257	22.6344	7.31217	9.73746	8.94686			42.9	-0.713502	2.11351	-0.874958	1.14146	-0.30518	-5.58498	2.11351	-0.713502	241.485	192.894	-59.9262	25.873	116.794	-17.6921	-0.679593	19.0352	17.7426			42.9	1.92429	-0.458605	-0.656183	-0.948361	0.716073	-2.78993	-1.23392	-4.28746
	43	0.251991	-0.0674859	-0.251976	-0.225819	0.100519	-0.226235	0.171868	-0.0938331	18.9654	13.4947	11.047	23.897	1.81891	22.5271	7.22548	9.50839	8.94812			43	0.124552	0.753984	-0.090462	2.19836	-1.13682	-6.98857	0.753984	0.124552	242.275	193.736	-61.2545	26.566	116.659	-15.4365	-0.955372	20.6233	18.8911			43	0.854617	-0.466686	-1.52273	-0.979636	2.21435	-3.83268	-1.66232	-4.56256
	43.1	0.20737	-0.0588988	-0.335327	-0.122241	0.0230285	-0.286911	0.282939	-0.109652	19.5365	13.3828	11.2828	23.4479	1.52868	22.4785	7.03234	9.29852	8.92064			43.1	-0.211945	2.22564	0.0382771	1.40866	-1.90979	-5.6832	2.22564	-0.211945	241.607	194.762	-61.953	27.2204	116.493	-12.7533	-1.04627	22.3138	20.1593			43.1	1.68643	-0.0761962	-1.1578	-0.343443	1.74367	-3.1593	-2.38755	2.55287
	43.2	0.140739	-0.147035	-0.135731	-0.309802	0.155091	-0.155669	0.203261	-0.286703	20.1066	13.3202	11.4364	23.0307	1.35264	22.4145	6.76724	9.12115	8.89764			43.2	-0.667737	1.88502	-0.62716	1.56077	0.899945	-5.9601	1.88502	-0.667737	239.685	195.322	-61.5309	27.9604	116.102	-10.0508	-0.814888	23.8147	21.4773			43.2	2.17615	-1.20744	-1.15473	-0.00634391	2.38843	-3.05081	0.273166	-4.1756
	43.3	0.163144	-0.0639426	-0.266561	-0.197845	0.183388	-0.0874753	0.0915633	-0.0799796	20.6413	13.2727	11.5845	22.7187	1.21196	22.4287	6.5188	8.96753	8.84795			43.3	-0.287378	0.941505	-0.596163	2.11846	-1.30912	-6.04018	0.941505	-0.287378	236.414	196.108	-60.4295	28.6519	115.485	-7.48912	-0.140477	24.8998	22.6629			43.3	1.56622	0.0397342	0.116722	-0.0105634	2.43106	-2.67012	-1.33647	-0.463746
	43.4	0.147759	-0.0973448	-0.312744	-0.194833	-0.0281493	-0.00452428	0.122537	-0.188363	21.1106	13.2639	11.6844	22.4978	1.08914	22.4931	6.31967	8.84261	8.81409			43.4	0.092057	1.73744	-1.05444	1.96168	-1.51095	-6.65844	1.73744	0.092057	232.729	197.159	-58.3684	29.149	114.458	-5.76291	0.89063	25.5934	23.7227			43.4	1.78615	0.0999296	-0.990947	-0.0986884	0.578983	-2.58431	-2.26003	-2.66527
	43.5	0.292934	-0.154096	-0.394993	-0.154152	0.0326777	-0.0177477	0.231177	-0.133125	21.5068	13.3839	11.8172	22.4358	0.931296	22.6996	6.21325	8.72898	8.80722			43.5	-0.0562282	0.367543	-1.65564	2.01131	-0.557463	-6.67199	0.367543	-0.0562282	228.944	198.506	-56.4711	29.5511	113.547	-4.95074	2.20973	25.773	24.5882			43.5	1.80821	-0.553857	1.1739	-0.456341	1.24644	-3.01818	-1.88962	0.655099
	43.6	0.156165	-0.187299	-0.150399	-0.128441	0.0621405	0.0540497	0.224602	-0.0979022	21.7657	13.6147	11.9507	22.4876	0.66378	23.0606	6.23066	8.63158	8.87517			43.6	-1.30344	2.02496	-0.812801	3.15402	0.281177	-7.18392	2.02496	-1.30344	226.291	199.573	-55.4976	29.8287	112.376	-5.41173	3.70187	25.5102	25.2352			43.6	0.370665	-1.11986	-0.490849	-0.624488	1.23311	-2.74403	-2.03443	-1.24607
	43.7	0.214078	-0.15263	-0.238839	-0.283104	0.0145617	-0.0696914	0.141123	-0.0760896	21.9455	13.9369	12.1082	22.5392	0.25895	23.6319	6.37883	8.53859	9.02106			43.7	-0.82428	2.50222	-1.38527	3.00565	-1.57709	-6.62467	2.50222	-0.82428	225.199	200.498	-55.8866	29.6688	111.245	-7.06561	5.18829	25.0023	25.5609			43.7	0.705278	-0.058482	-0.855271	-0.157191	2.96965	-2.86013	-0.0702222	-2.384
	43.8	0.0949596	-0.12701	-0.34028	-0.112147	-0.0924649	0.00187039	0.133459	-0.113393	22.0239	14.3316	12.2153	22.5736	-0.208302	24.3073	6.60489	8.44108	9.26777			43.8	-0.844338	0.409845	-0.432762	2.08609	-0.0583887	-8.05634	0.409845	-0.844338	226.034	200.963	-57.5144	29.1391	110.286	-9.49765	6.42217	24.6449	25.7386			43.8	2.05162	-0.905584	0.0932236	-0.885183	0.476353	-1.80279	-3.13201	0.907263
	43.9	0.187213	-0.197148	-0.139918	-0.152525	-0.0184979	-0.061222	0.170779	-0.0954036	22.0541	14.7405	12.3572	22.5933	-0.704969	25.1221	6.86361	8.31944	9.56318			43.9	-1.01473	1.3362	-1.34871	2.55064	-0.800214	-7.55016	1.3362	-1.01473	228.344	201.201	-61.042	27.9835	109.703	-12.3336	7.21332	24.4876	25.7065			43.9	0.948463	1.07332	0.563335	0.345993	1.90875	-2.18154	-1.16968	-1.54645
	44	-0.00478311	-0.362413	-0.181872	-0.237192	0.0726946	-0.204765	0.14232	-0.0530682	22.038	15.0691	12.4236	22.5723	-1.19076	25.9615	7.07582	8.20302	9.88736			44	0.186689	1.60936	-1.87234	3.09693	0.497692	-7.53295	1.60936	0.186689	231.746	200.849	-65.1112	26.3719	109.245	-15.3042	7.3427	24.6749	25.5193			44	1.00715	0.595614	-0.591518	0.907504	1.04462	-2.10572	-1.37217	-0.875237
	44.1	0.152616	-0.253758	-0.302636	-0.210272	0.0528526	-0.0980886	0.165671	-0.135675	22.0653	15.2892	12.4603	22.5689	-1.55679	26.7424	7.2058	8.05468	10.1846			44.1	-0.87346	0.178199	-0.616795	2.8321	0.910878	-7.03651	0.178199	-0.87346	235.073	200.458	-69.2494	24.4594	109.187	-17.8707	6.90299	25.1125	25.1958			44.1	1.11889	-0.90316	0.628344	0.0239771	-0.219347	-2.12152	-1.86165	2.07105
	44.2	0.0947436	-0.013871	-0.244208	-0.127446	0.131184	-0.175167	0.301368	-0.054737	22.1297	15.3518	12.4421	22.6822	-1.79993	27.426	7.23534	7.87498	10.4152			44.2	0.289894	1.46347	-0.775855	2.40918	0.567382	-7.94767	1.46347	0.289894	237.829	200.396	-72.8644	22.2225	109.137	-19.7226	5.98001	25.8788	24.8571			44.2	0.0856424	0.477853	1.83406	0.774871	1.05525	-2.12999	-1.92037	4.62587
	44.3	0.18514	-0.135766	-0.0931916	-0.2243	0.283383	-0.112433	0.163564	-0.0248899	22.2757	15.2847	12.4713	22.8642	-1.93316	27.9737	7.17018	7.67146	10.53			44.3	0.488338	1.34445	-1.30868	2.52907	0.100053	-7.58169	1.34445	0.488338	239.199	201.242	-75.4194	19.6624	108.841	-21.0073	4.71878	26.5405	24.5885			44.3	0.152639	-1.28975	0.267821	-0.00291964	-0.129679	-3.47212	-2.73624	-2.90852
	44.4	-0.027234	-0.142959	-0.148373	-0.0570382	0.105518	-0.154799	0.143993	-0.000560288	22.445	15.1163	12.4674	23.12	-1.95152	28.2892	7.01668	7.48101	10.5684			44.4	0.00335525	0.766142	-1.78444	3.42378	0.451452	-8.41501	0.766142	0.00335525	239.07	202.924	-76.5016	17.3592	108.431	-21.6124	3.49583	27.0049	24.4596			44.4	1.1722	-0.814759	0.178035	0.826287	0.999574	-2.66455	-3.22999	-0.314293
	44.5	0.00993362	-0.276146	-0.318418	-0.213389	0.150542	-0.209937	0.298714	0.151245	22.6859	14.9268	12.5353	23.4051	-1.88141	28.388	6.8332	7.29889	10.5246			44.5	-0.332849	1.09353	-0.942453	2.56537	0.894555	-7.63849	1.09353	-0.332849	237.663	205.841	-76.4853	14.9892	107.703	-21.7055	2.72032	26.9639	24.4588			44.5	1.57708	-0.726118	-0.26941	0.344123	-0.379364	-2.11438	0.0941969	0.135027
	44.6	0.205022	-0.168599	-0.364368	-0.201841	0.233475	-0.188548	0.168132	0.0872176	22.9469	14.7662	12.6382	23.6724	-1.79656	28.2962	6.63947	7.16253	10.4279			44.6	-0.214394	0.496325	-1.35462	3.1656	0.608861	-8.35494	0.496325	-0.214394	236.045	209.963	-74.9596	12.7527	106.592	-21.4292	2.40154	26.5188	24.6732			44.6	1.62725	-1.34182	-0.0783008	0.163367	-1.02668	-2.13015	-2.44616	-2.44975
	44.7	0.143452	-0.430506	-0.155918	-0.29674	0.200534	-0.153087	0.147407	0.105204	23.2477	14.7151	12.8397	23.802	-1.66667	28.004	6.48464	7.06576	10.3024			44.7	0.382712	0.849794	-0.895353	3.14626	1.07426	-7.37884	0.849794	0.382712	234.417	215.55	-72.6322	10.9029	105.546	-20.9299	2.53188	25.5121	25.1931			44.7	1.65341	0.102575	0.705203	0.594085	1.25849	-1.54225	-0.683135	-1.59968
	44.8	0.290707	-0.121304	-0.367357	-0.258515	0.204735	-0.191757	0.198896	-0.0428929	23.5329	14.7936	13.0706	23.8189	-1.53439	27.5945	6.36946	7.01393	10.1941			44.8	-2.05635	0.374138	-0.675649	3.14167	1.49822	-7.10664	0.374138	-2.05635	233.53	221.943	-70.4137	9.52872	104.987	-20.1497	2.94878	24.2071	25.8438			44.8	0.418388	-1.36318	0.0455525	-0.0256033	-0.660496	-2.6596	-0.428589	-2.67824
	44.9	0.137572	-0.254729	-0.147583	-0.217924	0.0428413	-0.203675	0.0828716	0.0469369	23.8446	14.9993	13.3636	23.6429	-1.43279	27.1281	6.31734	6.99641	10.0948			44.9	-0.0648882	0.586564	-0.631057	3.08357	1.66807	-8.5355	0.586564	-0.0648882	233.458	228.977	-67.9944	8.53518	104.899	-19.3563	3.48314	22.6558	26.5765			44.9	1.99524	0.0376918	0.107127	0.862376	-0.367893	-1.40287	-0.626033	-1.13663
	45	0.329398	-0.221027	-0.163471	-0.325591	0.112177	-0.164494	0.097528	0.010583	24.1651	15.263	13.6575	23.3342	-1.3407	26.6645	6.31566	6.99324	10.037			45	0.754465	0.915125	-2.22902	3.6336	1.08927	-7.82519	0.915125	0.754465	234.13	236.201	-65.9632	8.27053	106.011	-18.2893	3.831	21.352	27.2719			45	1.85439	0.55425	0.289041	1.13245	-0.689304	-1.49047	1.68579	1.66783
	45.1	0.411352	-0.103583	-0.157234	-0.332234	0.15293	-0.0686739	0.0851849	0.113479	24.5062	15.5759	13.9748	22.9462	-1.28743	26.2521	6.38095	6.98203	9.99942			45.1	-0.528779	0.482116	0.138045	2.30855	2.18781	-7.33406	0.482116	-0.528779	235.151	243.297	-64.9327	8.63444	107.959	-17.2677	3.85954	20.3279	27.8332			45.1	0.642688	0.442269	0.35448	1.27601	0.0800903	-1.7655	-1.26624	-1.99981
	45.2	0.298449	-0.292608	-0.145508	-0.243657	-0.0410643	0.0197694	0.0203109	0.109348	24.8238	15.8643	14.2578	22.6345	-1.31444	25.9844	6.47714	6.97113	9.99251			45.2	-0.262304	0.909583	-0.0331338	2.81896	0.896628	-6.88456	0.909583	-0.262304	236.054	248.998	-64.6081	9.8132	110.623	-16.2937	3.4716	19.8668	28.1154			45.2	0.0647232	-0.469689	0.790084	0.455261	-0.87113	-2.26453	-0.0571283	0.235367
	45.3	0.310606	-0.205046	-0.173106	-0.34483	0.203126	-0.0679246	-0.0292545	0.0640971	25.14	16.0959	14.5066	22.3989	-1.39677	25.8379	6.62184	6.96682	9.99869			45.3	-0.693974	0.288247	-0.706279	3.9394	2.40324	-6.20479	0.288247	-0.693974	236.57	253.273	-65.2137	11.6314	113.693	-15.478	3.00877	19.8074	28.0926			45.3	1.67569	-0.0947034	0.407106	1.21528	-1.32925	-3.59866	-1.39708	1.52908
	45.4	0.406487	-0.0164697	-0.0153737	-0.442859	0.135264	-0.0451521	0.0350249	0.0386726	25.3992	16.2872	14.6945	22.4085	-1.52251	25.7726	6.75755	6.93748	10.0128			45.4	-0.555954	0.21746	0.383101	3.02525	1.62949	-7.64977	0.21746	-0.555954	236.773	255.975	-67.4182	13.9352	116.706	-14.6949	2.46198	20.2954	27.8046			45.4	1.19358	-0.728753	0.331261	0.734889	-0.252714	-3.46422	0.414394	-1.20702
	45.5	0.486047	-0.171876	-0.286505	-0.412239	0.107634	-0.0756792	0.0931223	0.0807167	25.611	16.478	14.8585	22.6783	-1.6828	25.7562	6.89848	6.91835	9.99217			45.5	-0.514513	0.678989	-1.30391	2.8923	0.888537	-6.19945	0.678989	-0.514513	236.721	257.468	-70.4247	16.3277	118.94	-14.3287	2.02364	21.0475	27.4764			45.5	0.337692	0.293137	0.60177	0.473611	-0.784857	-2.31204	0.188426	-1.12555
	45.6	0.351147	-0.10949	-0.112695	-0.276446	0.320117	-0.106083	0.080036	0.0269264	25.7675	16.6622	14.9911	23.1903	-1.81931	25.7418	7.03123	6.92166	9.93732			45.6	-0.616729	1.00241	-1.0175	4.58532	1.62035	-7.86592	1.00241	-0.616729	236.388	257.776	-74.2566	18.6508	120.724	-14.0295	1.7449	22.0323	27.0938			45.6	1.62191	-0.0477753	0.284756	0.0731158	-1.68687	-1.6528	0.364738	2.48086
	45.7	0.453714	-0.00570598	-0.132857	-0.296873	0.0508023	-0.211948	0.0291916	0.0635755	25.8551	16.8997	15.0578	23.8136	-1.88635	25.6264	7.13764	6.95002	9.83992			45.7	0.122859	0.510767	-0.658036	5.32284	0.815538	-6.53865	0.510767	0.122859	236.71	257.994	-78.8233	20.563	121.701	-13.7837	1.8611	22.9451	26.7245			45.7	1.08883	-1.73202	0.198352	0.781979	-0.321008	-2.8854	1.53185	0.115502
	45.8	0.515782	-0.237803	-0.131919	-0.233085	0.0686078	-0.0201488	0.163391	0.110964	25.8918	17.2096	15.0579	24.531	-1.87603	25.4842	7.18908	6.9874	9.69508			45.8	-1.49551	0.46875	-1.06937	4.26694	0.937942	-6.18316	0.46875	-1.49551	237.108	258.101	-83.1493	22.0545	122.117	-13.2788	2.09057	23.9693	26.5016			45.8	1.44581	-0.87715	0.977518	-0.306067	-1.20939	-3.27208	1.04456	-0.128891
	45.9	0.483364	-0.120118	-0.263076	-0.106545	0.225514	-0.0189805	0.255535	-0.0146422	25.904	17.5931	15.0114	25.1688	-1.81758	25.3599	7.24946	7.07064	9.49078			45.9	0.446328	0.137575	-1.09539	3.49269	1.97197	-6.75899	0.137575	0.446328	237.89	258.467	-86.919	22.792	122.374	-12.5696	2.41875	24.8453	26.3897			45.9	1.04933	0.146553	0.115783	0.164779	-0.41426	-2.6497	2.63802	3.6591
	46	0.576103	-0.0576464	-0.041083	-0.203937	0.197471	-0.0057246	0.0537424	0.0523626	25.8703	18.0623	14.898	25.647	-1.73091	25.3146	7.29793	7.16215	9.24822			46	-0.745132	0.357692	-0.568778	3.73955	1.11838	-6.14787	0.357692	-0.745132	238.715	259.02	-90.4132	23.2651	122.661	-11.5427	2.55879	25.7628	26.2581			46	1.49412	0.228605	0.296023	0.357677	-1.16986	-3.11982	1.73403	-1.29986
	46.1	0.467484	-0.00903058	-0.170812	-0.171679	0.154323	-0.0410923	0.171197	0.0853684	25.795	18.6261	14.7083	25.8948	-1.67493	25.4384	7.34128	7.28331	8.97869			46.1	0.479628	-0.085284	-0.986892	3.62961	1.59485	-5.61377	-0.085284	0.479628	239.45	259.783	-93.3211	23.3436	123.019	-10.2856	2.61292	26.5387	26.1573			46.1	3.37257	-0.136381	0.508803	0.0560691	-0.462826	-2.75967	-0.257175	-0.349652
	46.2	0.580692	-0.157578	-0.12224	-0.0844913	0.311985	-0.179443	0.136903	0.0908557	25.7153	19.237	14.5127	25.8843	-1.74244	25.7917	7.40931	7.41233	8.69516			46.2	0.0700934	0.212184	-0.414923	3.34887	1.54943	-6.56148	0.212184	0.0700934	239.607	260.581	-95.7936	23.1185	123.676	-8.95451	2.44413	27.3343	26.0853			46.2	2.28277	-0.291102	-0.736349	0.47772	-0.303542	-3.17216	0.400841	1.99166
	46.3	0.446772	-0.17126	-0.165173	-0.132202	0.0358871	-0.183673	0.221111	0.127868	25.6228	19.8687	14.3323	25.6675	-2.00641	26.2545	7.5126	7.55709	8.426			46.3	-0.0372147	0.268736	-1.39123	3.97913	1.5039	-6.64446	0.268736	-0.0372147	239.934	261.626	-97.9289	22.7882	124.423	-7.83706	2.07168	28.0109	26.1198			46.3	2.43453	-0.889652	1.68716	0.273833	-0.525186	-1.95373	0.0385958	-0.104387
	46.4	0.643985	-0.0359174	-0.336732	-0.107257	0.106282	-0.029737	0.100619	0.0149086	25.5734	20.5044	14.2275	25.3474	-2.46389	26.8438	7.64139	7.68918	8.17941			46.4	-0.443795	0.0866772	-0.353345	5.47416	2.54505	-6.66545	0.0866772	-0.443795	239.682	262.58	-99.6533	22.6928	125.17	-6.97897	1.52969	28.6432	26.3566			46.4	2.35	-0.0429251	-0.529343	-1.11361	-1.57098	-1.82001	1.32282	-1.44639
	46.5	0.54455	0.0399936	-0.155866	-0.423814	0.0315733	-0.0403902	0.0408024	-0.00888504	25.5346	21.0873	14.1982	24.9872	-3.15329	27.4273	7.78927	7.82469	7.97862			46.5	-0.894772	-0.177272	-0.0431161	4.17238	2.17334	-7.16775	-0.177272	-0.894772	239.507	263.49	-101.014	22.325	126.057	-6.22498	1.08792	28.9151	26.8169			46.5	2.66361	-0.853241	0.553797	0.226675	-1.93393	-1.55626	0.733484	0.912679
	46.6	0.559955	0.0659582	-0.161789	-0.390865	-0.0879285	-0.00956511	0.0715961	0.13281	25.4925	21.5743	14.2963	24.6172	-4.00437	27.8391	7.92658	7.90368	7.84781			46.6	-0.987816	-0.0527397	-0.233729	3.26592	3.13747	-6.93358	-0.0527397	-0.987816	239.736	265.029	-101.835	22.1252	127.106	-5.48118	0.706161	29.0455	27.5312			46.6	2.37615	-0.100488	-0.0637298	1.37646	-1.25804	-3.02577	0.441066	2.6135
	46.7	0.553652	-0.0172388	0.0401097	-0.146206	0.151851	0.0193788	0.254128	0.0410875	25.4621	21.939	14.4977	24.3381	-4.93762	27.9991	8.01659	7.94873	7.77743			46.7	-1.45171	0.404728	-0.305993	3.81701	2.88326	-7.18981	0.404728	-1.45171	240.198	266.799	-101.824	21.9026	128.438	-4.64649	0.467453	28.859	28.4574			46.7	1.03482	-0.409565	0.398686	0.421929	-0.602267	-3.48993	1.01629	0.203189
	46.8	0.515962	-0.0156943	-0.071876	-0.201376	0.248581	-0.0288157	0.0391727	0.0610442	25.4651	22.1959	14.8293	24.1322	-5.8537	27.9331	8.05341	7.94991	7.77404			46.8	-0.73544	-0.140085	1.08337	3.82616	2.35408	-6.25268	-0.140085	-0.73544	240.782	268.629	-101.006	21.6257	130.192	-3.84646	0.453	28.4929	29.3913			46.8	0.863435	-0.371924	0.374394	1.00867	-1.50683	-1.30445	-0.935405	-0.152867
	46.9	0.569943	0.0648965	-0.11102	-0.254502	0.186696	0.0396997	0.0569887	0.0448188	25.4512	22.3473	15.2443	24.0077	-6.67922	27.5585	7.99416	7.92775	7.84662			46.9	-0.724645	-0.0706942	-0.152879	3.26466	2.24285	-7.59559	-0.0706942	-0.724645	241.616	270.489	-99.2629	21.4224	132.304	-3.01618	0.623402	27.9754	30.1356			46.9	0.729143	-0.486459	-0.72283	-0.130901	-0.296522	-2.37634	0.823053	-0.640942
	47	0.633506	-0.196579	-0.141234	-0.126004	-0.000890355	-0.163873	-0.0203961	0.0963773	25.466	22.4531	15.7642	23.9376	-7.30741	26.9718	7.86008	7.87192	7.97843			47	-1.45788	-1.04156	-0.556229	4.33847	1.45106	-6.82815	-1.04156	-1.45788	242.165	272.24	-96.4926	21.5679	134.485	-2.26367	1.05044	27.4797	30.4749			47	1.50784	0.860191	1.04764	2.00063	-1.38126	-2.98431	-0.431171	1.88043
	47.1	0.691527	-0.171894	-0.145939	-0.06301	0.09882	-0.106397	0.0469454	0.0259062	25.5384	22.5396	16.3402	23.9811	-7.72147	26.287	7.65219	7.84469	8.14559			47.1	-0.220166	0.0710177	-0.312384	2.80304	0.571338	-6.71929	0.0710177	-0.220166	242.315	273.209	-93.301	21.6967	136.374	-1.81047	1.61133	26.9415	30.3031			47.1	1.36935	0.082862	0.857808	1.3327	-0.220332	-1.47877	-0.351157	2.63943
	47.2	0.645115	-0.171878	-0.030102	-0.0466712	0.106589	0.0618948	0.186195	0.0762507	25.6137	22.6895	17.0018	24.0928	-7.89791	25.6049	7.42291	7.83187	8.33135			47.2	0.0549915	-1.42344	-0.440224	3.02983	0.934698	-8.28622	-1.42344	0.0549915	242.323	273.825	-89.844	22.1469	137.795	-1.69301	2.25185	26.5628	29.6489			47.2	0.583006	-0.386228	0.201493	0.666079	-1.27083	-1.4029	0.177394	0.674554
	47.3	0.517111	-0.0927908	-0.251896	-0.140512	-0.0264949	-0.149017	0.000285123	0.101916	25.6604	22.8928	17.6691	24.2842	-7.84065	24.9901	7.20199	7.86271	8.477			47.3	-0.884642	-0.173148	-0.959672	2.55793	1.9154	-8.67671	-0.173148	-0.884642	241.579	274.091	-86.864	22.6014	138.669	-1.85835	2.94055	26.265	28.5141			47.3	2.48519	-0.897262	0.147859	0.756336	-1.80047	-1.80813	-0.0993801	2.85818
	47.4	0.504582	-0.261282	-0.337251	0.00783407	-0.0996055	-0.061221	-0.116279	0.0649813	25.6467	23.1672	18.3065	24.5111	-7.58582	24.5138	7.02318	7.9328	8.56966			47.4	-0.374541	-0.113351	-0.110566	2.94604	0.779953	-7.56617	-0.113351	-0.374541	241.001	274.602	-84.258	22.9187	139.223	-2.09488	3.6679	26.1743	27.1481			47.4	2.32154	0.295442	0.59213	1.35812	-0.908789	-2.13379	-0.875973	-0.0294383
	47.5	0.545307	0.0246347	-0.143569	-0.0671652	-0.0316776	-0.00768466	-0.0842275	0.194004	25.5821	23.4242	18.8977	24.7722	-7.22393	24.1392	6.90667	8.05142	8.58153			47.5	-0.588801	-1.18489	-0.843452	3.34909	2.56544	-7.70733	-1.18489	-0.588801	240.695	275.811	-82.4048	22.8064	139.687	-2.25873	4.17546	26.2863	25.8803			47.5	1.17144	-0.984811	-0.0158409	1.6718	-0.658128	-0.717703	-1.03955	-1.85093
	47.6	0.659733	-0.0837886	-0.229316	-0.0532124	-0.00778445	-0.202884	-0.0596453	0.018564	25.3976	23.694	19.3837	25.0422	-6.83499	23.8796	6.90918	8.17931	8.51268			47.6	-1.66881	0.172853	-0.557223	2.77715	0.054842	-7.64079	0.172853	-1.66881	240.671	277.733	-80.6187	22.4169	140.415	-2.19181	4.56848	26.6582	24.7923			47.6	-0.0414418	-0.898936	0.662919	1.65285	-1.26586	-1.24057	-0.0511251	-0.133667
	47.7	0.723042	-0.0498582	-0.229444	-0.00416235	0.0792653	-0.0148307	-0.0415086	0.125905	25.1314	23.8932	19.7157	25.3089	-6.45261	23.6693	6.98379	8.32587	8.3625			47.7	-0.887711	0.446807	-0.362043	2.42075	0.961605	-9.11134	0.446807	-0.887711	240.871	280.222	-79.6256	21.4611	141.519	-1.82387	4.6267	27.2148	24.0415			47.7	1.56155	-1.30341	0.561624	0.886645	-1.52393	-1.85213	-0.377634	-0.10263
	47.8	0.779515	-0.051328	-0.183564	-0.125827	0.0940705	-0.111252	-0.0263949	-0.127741	24.7525	24.036	19.9426	25.5128	-6.1754	23.4928	7.11603	8.43435	8.16993			47.8	-0.500727	-0.568735	0.587864	1.87607	0.939175	-7.86951	-0.568735	-0.500727	242.06	283.447	-78.5106	20.3085	143.008	-0.874946	4.428	27.881	23.7322			47.8	0.629192	-0.165565	1.12068	1.17543	-1.32954	-3.88716	0.746913	-0.180038
	47.9	0.711707	-0.108562	-0.32419	-0.118492	0.0989416	-0.101849	0.112748	-0.0888079	24.3415	24.1123	20.0819	25.6915	-6.02767	23.3182	7.31601	8.51474	7.94028			47.9	-0.773575	-0.44352	-0.293301	2.90472	0.351039	-8.40161	-0.44352	-0.773575	243.481	286.935	-78.0347	18.9302	144.584	0.334584	3.97557	28.4401	23.7001			47.9	1.84852	0.480352	1.33001	1.80415	-0.71691	-2.76748	2.87539	0.0236396
	48	0.691371	-0.114244	-0.24084	-0.0513411	-0.0192824	-0.137269	-0.00219615	0.0145736	23.917	24.2412	20.1249	25.8231	-5.99277	23.2083	7.54518	8.56948	7.71469			48	-0.371637	-0.355054	-0.0343722	3.48046	-0.489122	-8.40445	-0.355054	-0.371637	245.306	290.322	-77.6729	18.0231	145.932	1.74605	3.36022	28.7848	23.9499			48	0.664439	0.0603966	-0.249128	0.894605	-1.50367	-1.54135	0.166853	1.90272
	48.1	0.666473	-0.148295	-0.106155	0.101963	-0.00407863	-0.0890986	-0.166009	-0.089973	23.5975	24.3895	20.1651	25.9048	-6.07045	23.0993	7.78184	8.59973	7.48588			48.1	0.0153995	-0.44095	0.485522	1.62078	2.35234	-8.5406	-0.44095	0.0153995	246.988	293.574	-78.3547	17.4252	146.869	3.44171	2.58112	28.6644	24.4789			48.1	2.8127	-1.37168	0.746951	1.9976	-2.06038	-2.66154	0.00330983	-0.0351694
	48.2	0.774199	-0.0687964	-0.0871382	-0.0236999	0.0321102	-0.0366534	0.0259713	-0.0873672	23.3752	24.6877	20.2269	25.9982	-6.2751	23.0068	8.04012	8.60039	7.29331			48.2	-0.461365	0.538628	-0.0252314	2.22472	1.2333	-7.4996	0.538628	-0.461365	248.305	296.422	-78.948	17.6083	147.146	5.32528	2.04783	28.0716	25.0983			48.2	3.04999	-0.0624374	0.819004	2.11597	-0.105369	-3.5587	0.265378	-2.12417
	48.3	0.722804	0.0934079	-0.151527	-0.0409141	-0.0205447	-0.037384	-0.129029	-0.0961426	23.3568	25.1198	20.3415	26.1097	-6.52438	22.8808	8.29371	8.62421	7.13123			48.3	-0.740481	0.451996	0.259365	1.74817	-0.968338	-7.10909	0.451996	-0.740481	248.837	298.674	-80.313	18.3257	146.774	7.48087	1.6964	27.0844	25.7847			48.3	1.3426	-0.186134	0.105395	1.26719	-1.52631	-0.131255	0.788635	-0.760231
	48.4	0.662746	-0.0131787	-0.0763682	0.101369	-0.0019342	-0.119773	-0.121228	0.00379051	23.4908	25.7454	20.5338	26.2286	-6.83071	22.7324	8.52382	8.63712	7.02215			48.4	-1.38256	-0.419036	1.31834	2.94883	0.368906	-8.3804	-0.419036	-1.38256	248.183	300.334	-81.6097	19.8002	146.132	10.0472	1.64183	25.8478	26.5637			48.4	1.35172	-0.0808017	-0.400087	1.78056	-0.675039	-0.533886	-0.459313	-3.09989
	48.5	0.694055	-0.111691	-0.0603403	0.2872	0.0837385	-0.00959464	0.00477048	0.0730648	23.7338	26.5624	20.761	26.4154	-7.13981	22.4178	8.73434	8.63768	6.92628			48.5	-1.62556	-0.744628	1.37287	1.6163	-0.921814	-7.33862	-0.744628	-1.62556	246.105	301.186	-83.255	21.3572	145.613	13.109	1.86269	24.5729	27.2731			48.5	1.23962	-0.273738	0.409514	1.56221	-0.561969	-1.96445	-0.78585	0.214685
	48.6	0.595653	0.100803	-0.1546	0.0322373	0.0111862	-0.0768549	-0.0376112	0.0962271	23.9868	27.5858	20.9948	26.625	-7.41021	21.9611	8.86146	8.63048	6.85859			48.6	-1.59521	-1.39543	1.06116	2.23415	0.39024	-8.79151	-1.39543	-1.59521	243.353	301.464	-84.1589	23.1666	145.355	16.6343	2.29302	23.5944	27.8318			48.6	0.580128	0.0691774	-1.23974	0.946464	-1.23889	-1.41483	-0.837221	-0.0402291
	48.7	0.728947	0.0170413	-0.340164	0.147468	0.117866	-0.0954125	-0.20191	0.0776802	24.2238	28.6597	21.2247	26.845	-7.66715	21.3205	8.90636	8.60945	6.79987			48.7	-2.31428	-1.16164	0.63893	3.07896	-0.110595	-8.19721	-1.16164	-2.31428	240.722	301.372	-85.15	24.4384	145.979	20.5618	2.62352	22.9683	28.123			48.7	0.104241	0.662584	-0.838656	0.946115	-0.899684	-2.23168	0.0939697	1.20749
	48.8	0.333735	-0.0961223	-0.313845	0.178352	0.294893	-0.00120937	-0.153165	-0.069233	24.365	29.8112	21.3948	27.1422	-7.87668	20.5045	8.87905	8.57124	6.76686			48.8	-1.42134	-1.13394	0.843822	0.719572	-0.18472	-8.28142	-1.13394	-1.42134	238.54	301.141	-85.3464	25.4331	147.312	24.394	2.86276	22.8314	28.0629			48.8	0.142342	0.166721	0.505692	1.12393	0.371988	-0.784744	0.964808	1.48213
	48.9	0.415411	-0.0485454	-0.14727	-0.0693374	0.224279	-0.0548049	-0.162961	0.0129657	24.432	30.8975	21.4492	27.4236	-8.00212	19.5626	8.78098	8.54252	6.71945			48.9	-1.95226	-0.000123217	1.29551	2.75417	1.119	-7.39195	-0.000123217	-1.95226	237.683	300.821	-85.0138	25.6721	149.094	28.1906	2.89394	23.1727	27.5108			48.9	0.422144	0.0578898	0.289107	-0.140704	-0.539434	-2.81356	0.864405	-1.14839
	49	0.449706	-0.16984	-0.335082	-0.00176825	0.215386	-0.101682	-0.119911	-0.0797247	24.4154	31.8161	21.4699	27.6494	-8.14188	18.6406	8.61941	8.5152	6.71315			49	-1.0078	-0.573619	1.43612	1.98519	-0.521474	-7.94507	-0.573619	-1.0078	238.566	301.389	-83.9126	25.5444	151.179	31.5452	2.8117	23.7944	26.4219			49	1.81558	-0.45696	0.670653	1.79843	-0.666932	-2.49134	0.671931	-0.896551
	49.1	0.454861	-0.174833	-0.127283	0.063198	0.0887612	-0.251589	-0.0633134	-0.0798194	24.3678	32.5292	21.4247	27.8376	-8.30609	17.801	8.47192	8.5022	6.72751			49.1	-1.43395	0.318448	1.4036	1.2672	0.314398	-7.86333	0.318448	-1.43395	240.903	302.353	-82.5996	24.8485	153.133	34.2153	2.74795	24.5377	24.8454			49.1	1.89897	-0.281637	-0.586757	1.60902	-0.195992	-1.57682	1.14419	0.656771
	49.2	0.457329	-0.0768313	-0.192282	0.206212	-0.0756873	-0.0570374	-0.0515449	0.0221148	24.3347	33.0955	21.3506	27.9241	-8.48034	17.1211	8.36722	8.52681	6.75607			49.2	-1.75855	-0.0629912	0.693397	2.54294	-0.0371217	-7.65214	-0.0629912	-1.75855	243.47	303.582	-80.1933	24.3702	154.447	36.1502	2.87354	25.3622	22.9669			49.2	1.10209	1.25227	-1.02932	0.4647	-0.299861	-2.16002	1.6886	-1.7178
	49.3	0.472236	-0.217655	-0.119576	0.134306	-0.0320917	-0.0384379	-0.0533999	0.00281774	24.3587	33.4394	21.2449	27.8743	-8.73729	16.6396	8.3423	8.56914	6.77993			49.3	-1.87051	-0.351986	0.958707	1.68106	-0.825374	-5.88364	-0.351986	-1.87051	245.583	304.72	-77.1268	23.8888	155.331	37.3411	3.14407	26.0649	20.9041			49.3	1.48508	0.888277	-0.229296	0.504375	-0.0663113	-0.697995	0.456015	0.0761065
	49.4	0.534208	-0.115763	-0.254551	0.26497	0.125485	-0.208311	0.0153782	0.13309	24.419	33.7022	21.1658	27.7421	-9.11179	16.2923	8.41091	8.62227	6.81288			49.4	-0.831231	-0.294903	0.521737	2.6649	-0.724271	-8.46782	-0.294903	-0.831231	246.624	305.462	-73.7238	23.7632	155.554	37.7536	3.65479	26.5241	18.9675			49.4	1.22919	0.334966	-0.327619	0.946361	1.36433	-0.807094	0.865308	-0.220602
	49.5	0.598069	-0.23081	-0.109553	0.0685675	-0.0319007	-0.160766	-0.0815115	0.0693116	24.4969	33.9688	21.0421	27.5332	-9.57811	16.038	8.57367	8.68694	6.8031			49.5	-1.89527	0.508237	1.02137	1.7223	-0.758028	-7.08309	0.508237	-1.89527	245.97	304.328	-70.2748	23.6582	155.249	37.6874	4.4096	26.7998	17.2826			49.5	0.698109	0.281298	0.106283	1.17792	0.709642	-1.90281	0.752205	2.07495
	49.6	0.626865	-0.313883	-0.0956079	0.107986	-0.0217502	-0.154525	-0.0405425	0.183267	24.5395	34.3023	20.9151	27.3029	-10.1348	15.7222	8.79106	8.76395	6.79021			49.6	-0.995613	-0.431701	0.282634	0.667484	-2.27146	-7.6485	-0.431701	-0.995613	243.463	301.78	-66.7746	24.0534	155.014	37.2877	5.32433	26.8074	15.9081			49.6	2.21231	-1.11242	0.801707	0.507622	0.903559	-1.39231	0.75635	2.85316
	49.7	0.477866	-0.288877	-0.0569942	0.00356072	0.243064	-0.0945573	0.0117969	0.0508437	24.552	34.7459	20.7085	27.091	-10.7084	15.3288	9.03083	8.83861	6.75777			49.7	-1.51744	-1.02656	1.12272	1.03055	-0.453152	-7.96808	-1.02656	-1.51744	239.671	297.469	-63.7356	24.2566	154.816	36.8018	6.31025	26.5003	14.9514			49.7	1.04643	0.0706891	0.0225403	2.02992	-0.111799	-1.42473	-0.00857834	3.98527
	49.8	0.311928	-0.188769	-0.112996	0.0742698	0.0719846	-0.0857866	-0.172913	0.0106816	24.4653	35.4483	20.4416	26.9128	-11.2739	14.7657	9.25203	8.93306	6.71604			49.8	-2.06044	-0.0701752	0.436269	1.16036	-0.397176	-7.21362	-0.0701752	-2.06044	235.729	292.238	-61.3922	24.2107	154.777	36.6365	7.40901	25.8686	14.3906			49.8	2.01815	0.352795	0.11829	1.33011	-0.43753	-0.290183	0.721172	0.254422
	49.9	0.59267	-0.300645	0.0506969	0.0604898	-0.107559	-0.0819009	-0.175898	0.0388374	24.2883	36.2996	20.0671	26.8785	-11.7652	14.0507	9.44006	9.06529	6.68467			49.9	-1.4217	-0.000487081	0.703402	1.75864	-1.72716	-8.18564	-0.000487081	-1.4217	232.471	286.725	-59.8199	23.7067	155.107	36.8574	8.4867	24.9665	14.0713			49.9	2.53528	-0.154846	-0.489536	0.86851	-0.0382311	-2.45998	1.85117	3.49474
	50	0.629775	-0.0119287	0.0262625	-0.13965	0.129773	-0.0376881	0.00792825	0.0993069	24.0951	37.2708	19.6699	26.983	-12.0832	13.1756	9.5915	9.24078	6.69001			50	-1.16257	-0.837362	-0.689036	2.50518	0.0756749	-7.98577	-0.837362	-1.16257	230.483	282.066	-58.523	23.0425	155.489	37.6001	9.46472	23.9009	14.0177			50	1.45073	0.405347	-1.10529	0.721935	1.37579	-1.38366	0.119583	3.79406
	50.1	0.536206	-0.0587994	-0.0848613	-0.107398	0.11785	-0.0438839	-0.107013	0.0302058	23.9429	38.3207	19.2573	27.2138	-12.2158	12.2975	9.68927	9.4497	6.70723			50.1	-2.71617	-0.494161	-0.201404	1.97821	0.534804	-6.89814	-0.494161	-2.71617	230.186	278.412	-57.2188	21.7855	155.636	38.7767	10.3747	22.8958	14.1389			50.1	1.03499	0.605946	-0.0508317	0.224583	0.469021	-2.57247	1.04413	2.62864
	50.2	0.489894	-0.249536	-0.139237	-0.0288986	0.017256	-0.0218488	-0.164943	0.0800962	23.8245	39.4009	18.9044	27.548	-12.2232	11.4117	9.74589	9.67577	6.76705			50.2	-2.55563	0.0359499	-0.0862982	2.11415	-2.66474	-8.36382	0.0359499	-2.55563	231.939	276.73	-56.1168	20.5333	155.694	40.1727	11.1603	22.0242	14.2579			50.2	1.81951	-0.264637	0.514603	0.799486	2.24878	-1.80876	1.15337	1.27234
	50.3	0.55937	-0.320816	-0.0816008	-0.0533358	0.0838358	-0.164752	-0.140405	0.118546	23.8262	40.3897	18.6337	27.9396	-12.0901	10.6865	9.78013	9.88323	6.8556			50.3	-0.888401	-0.258196	-0.295128	2.35631	-0.895164	-7.43629	-0.258196	-0.888401	235.248	276.528	-55.1077	19.2557	155.326	41.382	11.7718	21.4198	14.4198			50.3	1.31532	-0.360403	-0.916637	0.72509	0.201015	-2.28993	0.683659	4.23096
	50.4	0.397765	-0.117416	-0.232517	0.0147083	0.14472	-0.167569	-0.172832	-0.0617262	23.9338	41.3705	18.5157	28.2562	-11.8534	10.1226	9.77288	10.042	6.96222			50.4	-2.62213	1.03028	-0.129611	2.55449	-0.736592	-6.99321	1.03028	-2.62213	239.421	277.607	-53.6382	18.3096	154.7	42.1557	12.2492	21.1884	14.5181			50.4	0.977698	-1.15107	-0.423349	1.59529	1.01406	-2.0611	-0.114185	-1.69858
	50.5	0.406622	-0.0153049	-0.0208787	0.104824	0.114627	-0.236431	-0.073502	0.154491	24.1279	42.2609	18.5096	28.4937	-11.5981	9.72048	9.71882	10.1478	7.08178			50.5	-2.23527	0.60857	-0.307929	2.32607	-2.11459	-8.44194	0.60857	-2.23527	244.173	279.562	-52.2245	17.5237	154.198	42.2761	12.6041	21.2485	14.3778			50.5	1.7462	-0.395641	-0.0714701	1.16412	0.418486	-0.732507	-1.16633	-2.45977
	50.6	0.372587	-0.132512	-0.0669014	0.0694638	0.172835	-0.101918	-0.0582811	0.071923	24.3843	43.0517	18.6288	28.5534	-11.3298	9.45849	9.64465	10.1869	7.20499			50.6	-2.18182	0.770794	0.799731	1.42754	-2.37578	-6.69027	0.770794	-2.18182	248.789	282.318	-51.2181	17.0195	153.935	41.5476	12.7394	21.5852	14.076			50.6	1.13307	0.358019	-1.24126	1.01654	0.524652	-1.28706	-1.12609	4.30342
	50.7	0.542485	-0.140202	-0.129293	-0.00233052	0.17276	-0.140704	-0.0855427	0.110025	24.6424	43.8049	18.8101	28.4559	-11.0692	9.29902	9.52333	10.1803	7.31391			50.7	-1.23399	0.838795	-0.414763	2.44293	-2.07177	-6.0804	0.838795	-1.23399	252.904	285.289	-50.9474	16.3194	153.901	40.1036	12.8256	22.191	13.5252			50.7	1.30689	-1.00143	-0.488473	1.21356	-0.000466841	-1.19323	1.16834	-0.164684
	50.8	0.758327	-0.141249	-0.140441	-0.00809672	0.18761	-0.193406	0.0366014	0.179098	24.837	44.5418	19.0281	28.2607	-10.8241	9.1476	9.36544	10.1375	7.41691			50.8	-1.51219	-0.0662745	0.919556	2.37425	-1.69672	-6.86108	-0.0662745	-1.51219	255.831	288.356	-51.1969	15.8734	154.201	38.3686	12.8098	22.9169	12.6067			50.8	1.2009	-1.54338	-0.302785	1.05144	1.18353	-1.51467	0.200242	2.917
	50.9	0.762958	-0.122549	-0.157181	-0.010149	0.253961	-0.214617	-0.0473728	0.264178	24.9949	45.2003	19.2297	28.0416	-10.615	9.02484	9.19918	10.0732	7.51291			50.9	-0.935237	-0.0767796	0.514929	1.504	0.0115047	-6.57441	-0.0767796	-0.935237	257.681	291.605	-51.605	15.4634	154.659	36.5627	12.7666	23.7241	11.4316			50.9	2.20298	-1.73649	-0.313689	0.837057	1.01653	-0.863792	0.089554	3.13389
	51	0.599174	-0.161075	-0.23862	0.00304104	0.0743044	-0.233446	-0.0133856	0.158213	25.0415	45.9077	19.3754	27.8242	-10.4348	8.94603	9.02934	9.98809	7.59411			51	-2.11039	0.914221	-0.328042	2.13488	-2.63662	-5.80773	0.914221	-2.11039	258.494	294.67	-52.2303	15.1588	155.072	34.8938	12.6471	24.6422	10.2192			51	1.501	-0.197674	-0.577981	0.221203	0.286236	-2.21519	0.359144	-1.69763
	51.1	0.584469	-0.0179642	-0.195016	-0.0550307	0.0357307	0.0179779	0.0329556	0.176152	24.9978	46.6659	19.3812	27.7744	-10.294	8.83615	8.88151	9.90098	7.6574			51.1	-1.87188	0.444406	-0.152301	2.77724	-2.05433	-5.68501	0.444406	-1.87188	259.007	297.398	-52.7795	15.1097	155.252	33.8482	12.5303	25.4589	8.99867			51.1	0.904332	-0.261153	-0.51389	0.931638	1.27009	-0.609271	0.526443	1.39425
	51.2	0.617854	-0.0956962	-0.283737	0.00397692	0.155867	-0.0804786	-0.131895	0.189067	24.8948	47.4106	19.3033	27.9235	-10.1224	8.75104	8.79439	9.81342	7.70869			51.2	-1.34611	1.05121	0.128005	2.59699	-2.68593	-4.56538	1.05121	-1.34611	259.129	299.939	-52.0774	15.7668	154.913	33.4564	12.1749	26.1181	8.01192			51.2	1.43234	-1.53979	-0.920533	0.975199	-0.473677	-1.15353	1.07992	2.63237
	51.3	0.653463	-0.0224428	-0.12041	-0.000397014	0.0617845	-0.120057	-0.00497642	0.195729	24.7524	48.1834	19.1562	28.243	-9.96439	8.62369	8.73005	9.73447	7.75255			51.3	-1.63093	0.240215	0.354127	2.17033	-2.43688	-4.95561	0.240215	-1.63093	259.712	301.911	-50.1785	16.7696	154.293	33.631	11.7229	26.6597	7.27315			51.3	1.32483	-0.716942	-0.0624313	0.822918	0.499675	-2.84529	1.02464	3.38252
	51.4	0.52617	-0.0552162	-0.0661299	0.0244446	0.203052	0.0772006	-0.171555	0.144149	24.6041	48.9738	18.954	28.6812	-9.79796	8.34979	8.69683	9.66736	7.7891			51.4	-1.46084	-0.0555224	0.0199489	3.22991	-2.95113	-4.00676	-0.0555224	-1.46084	260.727	303.04	-47.8315	18.1583	153.502	34.2207	11.0904	26.9074	6.83664			51.4	1.61515	-0.329235	-0.235541	1.49485	-0.510224	-0.213465	1.69283	4.15088
	51.5	0.576733	-0.455845	0.0497757	-0.114186	0.0617641	-0.0456208	-0.104926	0.161031	24.542	49.6958	18.7397	29.2087	-9.58979	7.84306	8.69795	9.62935	7.83129			51.5	-1.75067	0.785753	-0.306565	1.74524	-2.91679	-4.77027	0.785753	-1.75067	262.16	303.686	-44.4813	19.8632	152.451	34.9069	10.4477	26.8518	6.60974			51.5	2.28398	-0.532352	-0.232883	1.3174	-1.6293	0.55685	2.65178	2.28596
	51.6	0.638157	-0.0940408	-0.0646402	-0.143595	0.166932	-0.0554201	-0.260542	-0.0183352	24.4796	50.3084	18.5976	29.6812	-9.31658	7.11817	8.69401	9.62549	7.91535			51.6	-1.8125	0.967115	0.13087	3.38515	-2.47648	-4.82202	0.967115	-1.8125	263.621	303.582	-41.0837	21.3545	151.092	35.4565	9.84376	26.6338	6.54529			51.6	1.72125	-0.595211	-0.37711	1.29832	-0.601839	-2.25783	0.875724	2.23841
	51.7	0.760887	-0.0580617	0.0406987	-0.0612864	0.149254	-0.109634	-0.107956	0.0648958	24.4519	50.7926	18.5158	30.0655	-9.00898	6.12148	8.66776	9.64611	8.03952			51.7	-1.43762	-0.731061	-0.468099	3.4147	-2.4225	-4.46089	-0.731061	-1.43762	264.892	302.87	-38.309	22.323	150.01	35.7988	9.45931	26.2482	6.54603			51.7	1.33886	-0.630401	-0.202513	0.871193	-0.84029	-1.58526	0.339126	0.131196
	51.8	0.810656	-0.144	-0.24985	-0.136148	0.153816	-0.0698431	-0.142812	-0.0226045	24.4567	51.0721	18.4848	30.3058	-8.62901	4.91071	8.63843	9.69754	8.2127			51.8	-0.75806	-0.46981	-0.368916	3.95624	-2.29861	-4.83222	-0.46981	-0.75806	265.545	301.645	-36.9057	22.6382	149.08	35.761	9.24685	25.8081	6.64202			51.8	1.23893	-0.798517	-0.230684	1.35772	-1.4831	-0.640312	1.82734	-1.63098
	51.9	0.604217	-0.0952688	-0.378387	-0.0237127	0.311664	0.043951	-0.210294	0.136528	24.4256	51.2142	18.5075	30.4129	-8.20481	3.6831	8.56516	9.76873	8.4531			51.9	-0.605167	0.469369	-0.48593	3.94212	-2.08444	-4.0373	0.469369	-0.605167	265.622	299.786	-36.7956	22.1316	148.22	35.3173	9.29797	25.5942	6.81483			51.9	1.37943	-1.35293	0.0922033	2.47064	-1.08682	-1.67431	2.6263	0.193956
	52	0.702754	-0.2204	-0.255818	-0.0552834	0.241662	-0.175675	-0.207482	0.148685	24.2983	51.2596	18.5572	30.4292	-7.76926	2.60164	8.45812	9.85139	8.75704			52	-1.29168	-0.666151	-0.603114	3.94369	-2.95133	-5.22613	-0.666151	-1.29168	265.164	297.746	-38.1979	20.8775	147.496	34.4541	9.55004	25.4684	7.062			52	1.1004	-0.579857	-0.858783	1.23553	-0.480192	-2.41451	2.58461	-0.980952
	52.1	0.48315	-0.307021	-0.108042	-0.0600754	0.107483	-0.0802195	-0.108381	0.220358	24.1507	51.3172	18.6311	30.4203	-7.41114	1.78407	8.33795	9.94172	9.10665			52.1	-1.79634	0.995788	-0.852847	4.99805	-3.29436	-7.1796	0.995788	-1.79634	264.386	295.913	-39.8284	19.3504	147.163	33.3282	9.92498	25.4193	7.38568			52.1	1.66682	-0.994752	-0.183763	0.988955	-0.719677	-1.76198	1.67198	5.24072
	52.2	0.44807	-0.12339	-0.233466	-0.100238	0.15192	-0.0034866	-0.180785	0.157433	23.9276	51.423	18.7124	30.3689	-7.17357	1.29318	8.20425	10.0548	9.48935			52.2	-1.63593	0.627776	-0.913171	3.64164	-3.71319	-6.68412	0.627776	-1.63593	264.217	294.065	-41.7234	17.813	146.727	31.9962	10.3976	25.4212	7.81028			52.2	0.109862	-0.54666	-1.43227	0.732811	-0.662887	-2.87176	3.0417	3.36652
	52.3	0.599355	-0.07994	-0.334583	-0.0386501	0.0713939	-0.134814	-0.184286	0.164659	23.6604	51.6795	18.831	30.3299	-7.05631	1.21354	8.07274	10.1976	9.88482			52.3	-1.22618	0.226635	-1.05711	3.92245	-1.87249	-5.38695	0.226635	-1.22618	264.717	293.21	-42.5072	16.6719	146.347	30.5502	10.8975	25.2825	8.41173			52.3	1.17328	-1.34609	-0.647737	0.875634	-0.281821	-3.05655	4.04196	2.90458
	52.4	0.617899	-0.418633	-0.168843	0.000540599	0.202982	-0.0491764	-0.0626483	0.186941	23.3896	52.0509	18.9836	30.3071	-7.10054	1.39331	7.9752	10.4002	10.2538			52.4	-1.01233	0.202565	-1.36506	3.97065	-3.93918	-6.86006	0.202565	-1.01233	266.19	293.916	-42.245	16.2452	145.855	29.1403	11.4167	24.8339	9.01604			52.4	2.62811	-1.90194	-0.0220702	1.11037	-0.835338	-0.926267	2.18926	3.06489
	52.5	0.594813	0.01043	-0.252453	0.150961	0.119741	0.0121393	-0.298906	0.195224	23.1646	52.5471	19.2136	30.2717	-7.30154	1.75324	7.90475	10.6898	10.5956			52.5	-2.04043	0.240331	0.218312	3.88034	-3.50249	-4.96157	0.240331	-2.04043	268.662	296.426	-40.7675	16.4441	145.269	27.9775	11.8453	24.2953	9.58302			52.5	1.89997	-0.576499	-1.01091	0.788788	-1.31181	-0.884272	2.01179	3.14592
	52.6	0.551754	-0.337574	-0.251064	-0.0982903	0.109357	0.0792929	-0.265739	0.168441	22.9835	53.0715	19.4706	30.1992	-7.53106	2.10759	7.86446	11.0781	10.8957			52.6	-0.887063	0.499318	-1.85374	3.81861	-2.8097	-4.59658	0.499318	-0.887063	272.402	300.896	-38.5459	17.4308	144.636	26.8072	12.1613	23.5071	10.0353			52.6	1.80416	-0.818256	-0.358445	1.38855	-1.88484	-1.89051	1.35172	2.41601
	52.7	0.570336	0.0363404	-0.367268	-0.020489	0.138402	0.112474	-0.372281	0.258545	22.9424	53.5992	19.7689	30.1086	-7.77346	2.40829	7.85337	11.5647	11.1859			52.7	-0.965599	-0.534524	-1.30674	4.39847	-3.84337	-5.87516	-0.534524	-0.965599	276.351	307.151	-35.7448	18.9959	144.262	25.5921	12.322	22.7012	10.3118			52.7	0.508679	-1.70683	-1.14305	1.31087	-1.11221	-1.52099	2.15524	2.57806
	52.8	0.53561	-0.195416	-0.396501	0.031778	0.159038	-0.0958336	-0.224429	0.200171	22.967	54.0152	20.0182	30.0538	-8.00673	2.55881	7.84549	12.13	11.4416			52.8	-0.885453	-1.17868	-1.43751	4.27429	-4.86759	-4.19202	-1.17868	-0.885453	280.745	314.078	-33.0931	21.0475	143.838	24.1331	12.4326	22.0679	10.2817			52.8	2.91698	-1.70584	-2.24289	0.798376	-1.8854	-1.18876	3.09172	2.17563
	52.9	0.658392	-0.110613	-0.199662	0.00748025	0.12611	0.0639181	-0.500302	0.202265	23.064	54.3185	20.2181	30.0724	-8.14234	2.62834	7.84443	12.7328	11.6924			52.9	0.257126	0.00773765	-1.3968	4.02743	-4.13633	-4.50604	0.00773765	0.257126	284.92	321.244	-30.5617	23.0517	144.005	22.4502	12.362	21.6617	10.0493			52.9	1.62474	-0.0137593	0.893312	0.854807	-1.97374	-2.09959	2.65595	0.534607
	53	0.608301	-0.221424	-0.257751	-0.0924455	0.166836	0.0887611	-0.301796	0.202662	23.2049	54.4161	20.3011	30.1875	-8.24056	2.56168	7.84174	13.3106	11.9094			53	-1.23953	-0.709421	-2.88692	4.31578	-4.27055	-5.47415	-0.709421	-1.23953	288.783	326.85	-28.6255	25.117	144.616	20.5112	12.0942	21.3462	9.62268			53	1.05743	-0.717705	-0.619121	1.54878	-2.55668	-0.906982	3.13743	-0.424791
	53.1	0.528103	0.000794061	-0.0902846	0.0169803	0.190019	0.163692	-0.379416	0.193254	23.3847	54.3282	20.2872	30.4234	-8.32821	2.50645	7.8279	13.8372	12.0943			53.1	-1.21798	0.856548	-2.34708	3.78897	-4.27106	-4.26373	0.856548	-1.21798	291.478	330.095	-27.7092	26.8388	145.49	18.4351	11.684	21.3254	9.08535			53.1	1.61675	-1.17198	-1.90548	1.17313	-2.09332	-1.89797	3.8058	-1.2656
	53.2	0.446829	-0.00527608	-0.207114	0.085744	0.139464	0.135333	-0.367122	0.188856	23.5054	54.0892	20.1604	30.7259	-8.39875	2.43287	7.8052	14.2721	12.2196			53.2	-0.810181	-0.124789	-2.57113	4.26073	-3.22634	-4.56396	-0.124789	-0.810181	293.218	331.079	-27.8682	28.3722	146.307	16.1978	11.1229	21.301	8.46856			53.2	1.5916	-0.974289	-2.08527	0.910891	-1.33685	-2.50394	3.18255	-1.04781
	53.3	0.528566	0.0471925	-0.283153	0.00201352	0.177551	0.0411153	-0.352255	0.17898	23.6666	53.7499	19.9997	31.0124	-8.49692	2.36472	7.80817	14.6206	12.3239			53.3	-1.49892	0.0888809	-2.14822	4.75552	-3.57274	-3.68334	0.0888809	-1.49892	293.413	330.102	-29.7575	29.4365	147.183	14.0549	10.4787	21.2308	7.82858			53.3	1.34628	-0.863083	-0.357753	1.03407	-3.09801	-1.42434	4.75343	1.80906
	53.4	0.509413	-0.0112653	-0.0707415	-0.0933001	0.147971	-0.0594828	-0.409776	0.214802	23.8115	53.3085	19.784	31.2055	-8.63324	2.23234	7.83199	14.8998	12.3929			53.4	-0.399597	0.395683	-2.57673	5.16992	-3.43983	-5.56287	0.395683	-0.399597	292.877	326.809	-33.351	30.6065	147.293	11.9876	9.8783	21.0155	7.20524			53.4	1.42024	-1.28779	-1.97601	2.10194	-1.14654	-2.35244	4.59181	-1.4756
	53.5	0.407457	-0.0104773	-0.233228	-0.120607	-0.00752156	0.154949	-0.440929	0.0856966	23.9587	52.8747	19.5584	31.2386	-8.67897	2.11765	7.89527	15.1589	12.4772			53.5	-0.983074	-0.311235	-1.52058	3.02564	-3.98392	-4.20001	-0.311235	-0.983074	291.587	322.433	-38.4012	31.8925	146.953	10.108	9.37192	20.7488	6.79743			53.5	1.47961	-1.79888	-2.56213	0.0728927	-2.49289	-1.65097	3.41221	1.07673
	53.6	0.455458	-0.0532064	-0.0955818	-0.0713034	0.0898509	-0.101161	-0.29936	0.166801	24.0863	52.4922	19.3093	31.0479	-8.67055	1.94062	7.98474	15.4155	12.5959			53.6	-1.16406	-0.0881098	-1.87321	3.97669	-4.41538	-5.78817	-0.0881098	-1.16406	289.838	317.493	-44.4295	33.3254	145.984	8.46294	9.006	20.4311	6.58014			53.6	0.92632	-1.49494	-1.27264	1.42746	-2.06283	-2.83635	3.60063	1.06173
	53.7	0.535442	0.0284141	0.00199639	-0.178159	0.206667	0.0484794	-0.378076	0.254714	24.244	52.2013	19.0702	30.7321	-8.55213	1.779	8.1017	15.7161	12.7681			53.7	0.0597487	-0.847644	-2.21251	4.58956	-3.66837	-5.43088	-0.847644	0.0597487	288.384	312.407	-50.5936	34.6123	144.982	7.20008	9.02082	20.2854	6.45705			53.7	1.22279	-0.891604	-1.5421	0.958725	-3.32815	-0.720915	3.94873	2.64098
	53.8	0.535734	-0.162718	-0.0585692	-0.185281	0.134136	-0.0999073	-0.354601	0.27535	24.3371	52.0249	18.8245	30.3114	-8.31552	1.62944	8.20618	16.0627	13.0067			53.8	-1.24064	-0.0424079	-2.7441	2.99037	-4.60489	-5.84034	-0.0424079	-1.24064	287.857	307.432	-55.3371	35.8471	143.928	6.45031	9.19299	20.2796	6.58764			53.8	1.09927	-1.41978	-0.607724	0.0143168	-2.00463	-1.25404	3.32702	0.917355
	53.9	0.507347	-0.0410694	-0.111583	-0.226784	0.00793958	-0.100937	-0.385007	0.129372	24.3783	51.937	18.6062	29.9552	-7.95161	1.58929	8.27213	16.4455	13.3005			53.9	-0.816617	-0.172159	-1.76902	2.54647	-4.04754	-6.27455	-0.172159	-0.816617	287.729	303.211	-58.3701	36.5598	143.551	5.96319	9.62153	20.5639	6.97844			53.9	1.99173	-0.306061	-0.962713	-0.818701	-1.27536	-2.25611	4.03085	2.12935
	54	0.527031	0.0408395	-0.125023	-0.0802361	0.187933	-0.0150795	-0.387445	0.0553446	24.3577	51.8677	18.4211	29.6901	-7.58886	1.62162	8.26779	16.8249	13.5981			54	-1.68156	0.135237	-2.25704	3.89012	-3.79876	-6.54256	0.135237	-1.68156	288.337	299.704	-59.3145	36.4498	143.365	5.66339	10.3683	21.1189	7.31806			54	0.609991	-1.42343	-1.33518	1.03786	-2.69688	-0.291326	3.74624	4.14137
	54.1	0.535294	-0.220296	-0.000614054	-0.274554	0.0282796	-0.0552365	-0.45051	0.235636	24.3055	51.7858	18.3197	29.6168	-7.22984	1.76662	8.21441	17.1777	13.862			54.1	-0.0752944	-0.986045	-3.05336	4.77695	-3.08068	-5.97255	-0.986045	-0.0752944	289.648	297.364	-57.8453	35.5369	143.658	5.46082	11.2926	21.8982	7.62013			54.1	1.78567	-1.84118	-1.67563	1.00456	-3.6571	-1.45728	4.49014	-0.203089
	54.2	0.467587	-0.00591979	-0.0503567	-0.0425643	0.255826	-0.0070319	-0.237356	0.121524	24.1948	51.5886	18.2826	29.6909	-6.99295	1.93089	8.10269	17.4693	14.0775			54.2	-0.232857	-0.221269	-3.32683	4.08875	-4.07029	-5.22955	-0.221269	-0.232857	290.734	296.221	-55.0244	33.7707	143.688	5.28888	12.1578	22.6401	8.003			54.2	2.80366	-1.03516	-1.42235	0.927517	-2.73085	-1.72598	4.6539	-1.61418
	54.3	0.352205	0.0524396	-0.0979122	-0.128859	0.227505	-0.0251257	-0.267294	0.198207	24.0797	51.2449	18.3233	29.9704	-6.89761	2.17149	7.9577	17.702	14.2012			54.3	0.289681	-0.0477493	-3.29951	3.52951	-3.34871	-5.33068	-0.0477493	0.289681	291.474	296.003	-51.9986	31.3635	143.344	4.60725	13.0911	23.2737	8.20948			54.3	2.07354	-0.92157	-0.781532	1.51845	-2.62903	-0.544178	4.84076	1.25684
	54.4	0.330053	-0.214582	0.0325207	-0.235662	0.0861009	0.102402	-0.391235	0.172508	23.9958	50.7641	18.4137	30.2553	-6.98225	2.40115	7.81532	17.892	14.2621			54.4	0.559421	0.925902	-2.34039	3.98837	-1.96068	-5.22886	0.925902	0.559421	291.772	296.48	-49.6866	28.7085	141.887	3.58472	13.7269	23.7855	8.3214			54.4	1.08299	0.26041	-1.64823	1.78299	-3.0381	0.0254987	4.30313	0.414914
	54.5	0.436748	0.00269401	-0.0282218	-0.358103	0.246176	0.0853528	-0.257179	0.195375	23.9796	50.1943	18.5366	30.6003	-7.11906	2.61827	7.7256	18.0559	14.3036			54.5	-0.143578	0.547227	-2.86583	4.13987	-2.78109	-5.00452	0.547227	-0.143578	291.311	297.734	-48.5022	26.0464	139.866	2.01824	14.114	24.1111	8.35694			54.5	2.56361	-0.280057	-1.429	2.36298	-2.20651	-1.1391	4.07582	4.4371
	54.6	0.386042	0.0627338	0.0585338	-0.127728	0.143622	0.0254734	-0.158468	0.214901	24.0305	49.5288	18.6599	30.8811	-7.3411	2.82357	7.70006	18.2208	14.3704			54.6	0.191165	0.978347	-3.09003	3.98319	-1.833	-6.88742	0.978347	0.191165	290.8	298.601	-48.8597	23.6453	137.267	0.164015	14.2504	24.1618	8.2827			54.6	2.35129	-0.575512	-1.51542	1.88949	-1.98713	-0.685844	3.56802	0.416913
	54.7	0.259295	-0.0801471	0.147853	-0.305356	0.171699	-0.0895414	-0.309127	0.168688	24.1201	48.8459	18.7747	31.1081	-7.48761	3.13691	7.75423	18.4155	14.4561			54.7	0.673744	0.925887	-1.76039	3.95609	-1.28166	-6.92339	0.925887	0.673744	290.606	298.481	-49.9548	22.0279	134.858	-2.10518	14.0671	24.2285	8.18097			54.7	2.74705	-0.457542	0.0242168	1.15686	-1.33806	-0.66986	4.75939	2.71591
	54.8	0.298218	0.0852807	0.0162219	-0.291786	0.1146	0.0754645	-0.120923	0.137091	24.2245	48.1441	18.8407	31.1831	-7.51611	3.48373	7.88461	18.6352	14.5916			54.8	1.03777	0.848613	-2.16762	3.15666	-0.711785	-5.32071	0.848613	1.03777	290.861	297.781	-51.5704	20.8254	132.92	-4.22169	13.6438	24.459	8.14552			54.8	3.6262	-0.0809002	-0.688747	1.86742	-2.58799	-0.053294	4.99622	-0.450395
	54.9	0.302314	-0.0104683	0.0246061	-0.152142	0.269582	0.0582239	0.00565439	0.155137	24.3279	47.4616	18.8772	31.1694	-7.37777	3.97213	8.07343	18.8727	14.7523			54.9	0.0301268	-0.137461	-2.61974	4.34448	-2.07819	-7.72351	-0.137461	0.0301268	292.026	296.328	-52.4393	19.8279	132.114	-6.27236	13.3025	24.7697	7.85225			54.9	3.08011	0.604043	-1.28635	1.72797	-1.9862	-1.14575	3.74195	-0.724325
	55	0.229913	-0.0496067	-0.0147134	-0.233237	-0.0419686	0.0489574	-0.10809	0.10188	24.3879	46.7853	18.938	31.0013	-7.14253	4.54849	8.26381	19.1207	14.9206			55	-0.242507	0.912251	-0.693249	4.09998	-2.01165	-6.08959	0.912251	-0.242507	293.824	294.275	-52.5027	19.1978	132.332	-7.97608	12.8689	25.3007	7.52792			55	1.34516	0.0808358	-1.80316	0.770233	-1.15406	-1.8834	3.45296	1.16807
	55.1	0.41406	0.0787575	-0.0470443	-0.144758	0.180613	0.0850413	-0.243984	0.220347	24.3858	46.1605	19.007	30.7614	-6.72964	5.16311	8.43861	19.3489	15.0625			55.1	1.10024	0.284164	-1.99312	4.14519	-2.18311	-6.56916	0.284164	1.10024	295.218	292.79	-51.5054	18.7293	133.551	-9.60634	12.5461	26.1109	7.14162			55.1	3.27142	-0.522564	-1.52595	1.09592	-2.27541	-0.610905	3.4584	-2.50132
	55.2	0.246824	0.113635	0.0992714	-0.255748	0.313589	0.00208305	-0.367802	0.118081	24.3774	45.5258	19.1093	30.421	-6.32317	5.73445	8.57067	19.5363	15.1737			55.2	0.131099	0.525556	-2.24227	3.6268	-1.70856	-6.91166	0.525556	0.131099	296.213	291.952	-50.4439	18.1939	135.016	-11.1246	12.4487	27.0348	6.45804			55.2	2.77771	-1.01452	-1.41655	0.429796	-2.24922	-0.403848	3.76873	-0.176038
	55.3	0.215522	0.0270982	-0.0954246	-0.148882	0.180539	0.110392	-0.29018	0.125061	24.381	44.9134	19.2554	30.0768	-5.91323	6.24057	8.64709	19.691	15.2426			55.3	-0.299375	0.96774	-1.88798	3.16897	-1.52325	-7.46838	0.96774	-0.299375	295.977	291.618	-49.1297	17.8913	136.432	-12.6417	12.498	28.0041	5.58659			55.3	3.48542	0.0483816	-0.757063	1.46194	-2.5679	-1.90265	3.96305	1.70978
	55.4	0.343253	0.271534	0.00465601	-0.202413	0.284761	0.177085	-0.359075	0.0212872	24.4044	44.3251	19.415	29.7626	-5.63897	6.5233	8.66806	19.8022	15.2919			55.4	0.195278	0.910401	-0.758424	3.71917	-1.21452	-7.28642	0.910401	0.195278	293.85	292.071	-48.0769	17.8667	137.403	-13.976	12.6249	28.9512	4.81843			55.4	2.19804	0.510228	-1.39222	0.02111	-1.04534	-0.573623	3.65965	0.770466
	55.5	0.311755	-0.0136102	0.0399665	-0.380424	0.236213	0.0536352	-0.282584	0.17505	24.4225	43.7728	19.5086	29.509	-5.48218	6.65874	8.6597	19.8727	15.3212			55.5	0.89585	0.980282	-1.89223	4.57052	-1.75599	-6.46929	0.980282	0.89585	290.077	292.375	-47.5223	17.9787	137.785	-15.2387	12.9532	29.5548	4.12706			55.5	2.20321	0.773313	-1.73266	1.62102	-1.09335	0.512292	3.47906	-0.456306
	55.6	0.394869	0.299171	0.12227	-0.175999	0.129799	0.205256	-0.313825	0.0771269	24.4886	43.2133	19.5866	29.3418	-5.5456	6.66234	8.62744	19.9139	15.3592			55.6	0.807867	0.884193	-1.04451	3.54013	0.81108	-6.02897	0.884193	0.807867	285.203	291.831	-48.4114	18.2704	137.623	-16.2824	13.2946	29.8098	3.6558			55.6	2.21585	0.65531	-0.65972	2.31563	-2.00121	0.0727774	2.46255	0.280395
	55.7	0.494054	-0.0626408	0.0664828	-0.329585	0.260775	0.0256181	-0.404778	0.103707	24.5877	42.6994	19.5627	29.3039	-5.65336	6.54005	8.60956	19.9231	15.4401			55.7	1.22791	1.68686	-2.9195	3.43558	-1.13359	-7.00086	1.68686	1.22791	279.993	290.555	-49.3034	18.5771	137.57	-16.9936	13.7129	29.7579	3.60746			55.7	2.72283	-0.270627	-1.96722	1.6508	-1.53063	-0.965874	3.8012	1.03635
	55.8	0.493886	-0.0775818	-0.124432	-0.275392	0.304398	0.124572	-0.42674	0.109926	24.706	42.2144	19.4814	29.3312	-5.83585	6.34703	8.60303	19.8836	15.572			55.8	0.594164	1.45163	-1.09254	2.73343	-1.85725	-6.73686	1.45163	0.594164	275.668	288.129	-50.0625	18.8088	138.058	-17.7102	14.0688	29.3406	3.8373			55.8	3.4784	-0.249345	-2.32327	0.848807	-1.63089	-0.703662	2.48286	-0.312448
	55.9	0.4697	-0.038525	0.0799663	-0.232457	0.192397	0.0146917	-0.219406	0.172927	24.8221	41.7346	19.3778	29.4086	-5.90618	6.1749	8.61745	19.7984	15.737			55.9	0.953094	1.41723	-1.16793	3.49714	-0.505235	-6.75793	1.41723	0.953094	272.97	284.201	-50.3078	18.8755	139.217	-18.4473	14.3199	28.6844	4.36124			55.9	2.81464	0.924089	-2.46064	2.31338	-0.643585	-2.48306	2.64889	4.32802
	56	0.524974	0.0414605	-0.088532	-0.0383767	0.204262	0.158518	-0.503985	0.046135	24.955	41.2457	19.3171	29.5521	-5.89064	6.03841	8.65136	19.6629	15.9368			56	1.00584	0.773379	-0.760383	2.12003	-0.124962	-5.81408	0.773379	1.00584	272.338	279.756	-49.3529	18.8004	141.102	-19.3541	14.4638	28.118	4.93827			56	2.68383	-0.193613	-2.26702	1.71349	-0.688237	0.97456	2.99524	-0.714534
	56.1	0.353266	0.0690422	-0.122933	-0.166473	0.201474	0.0235187	-0.445367	0.0414949	25.0392	40.7933	19.2448	29.7485	-5.65406	5.96068	8.6807	19.4894	16.155			56.1	-0.304233	0.886839	-1.37885	4.11852	-0.347912	-7.14817	0.886839	-0.304233	274.091	275.026	-46.4777	18.5822	143.581	-20.567	14.6583	27.6714	5.47864			56.1	4.01511	0.60947	-1.59827	1.00752	-0.721956	-0.976339	2.47819	0.918574
	56.2	0.416757	-0.0558685	-0.114884	-0.216758	0.174807	0.148296	-0.37853	0.0233357	25.0617	40.3684	19.2478	29.9988	-5.33965	5.93656	8.68555	19.2999	16.3574			56.2	0.73886	0.775387	-0.685514	2.72266	1.16243	-7.3186	0.775387	0.73886	277.314	270.8	-42.5394	18.3793	146.32	-22.0879	14.7336	27.4584	5.76039			56.2	3.0067	0.26929	-0.873816	1.06191	-1.41334	-1.91102	2.69889	2.94244
	56.3	0.495689	0.0138194	-0.0129205	-0.0506167	0.115499	0.18213	-0.493763	0.073162	24.9752	39.9875	19.2569	30.3211	-4.91515	5.98321	8.67084	19.0982	16.5233			56.3	1.04657	0.24292	-1.35751	4.99683	0.4693	-6.68746	0.24292	1.04657	281.273	267.576	-37.8163	18.4406	148.669	-23.5863	14.8673	27.6763	5.85801			56.3	3.4643	-0.386091	-2.36542	1.31889	-2.30293	-1.32887	2.96199	1.34726
	56.4	0.487028	0.0227987	-0.167567	-0.104239	0.141361	0.114949	-0.642909	-0.0852288	24.8073	39.6807	19.2683	30.6699	-4.55094	6.15642	8.63481	18.9089	16.6371			56.4	1.96135	-0.312301	-0.657013	3.42476	1.07738	-5.68625	-0.312301	1.96135	285.199	266.031	-33.3432	19.0013	150.477	-25.1822	15.1028	28.2341	5.65105			56.4	2.9005	0.188399	-1.70547	1.0303	-1.53785	-1.23835	0.885274	3.26039
	56.5	0.580035	0.12799	-0.209782	-0.260876	0.261381	0.14644	-0.49122	0.0453418	24.555	39.4644	19.1946	31.0573	-4.24635	6.41095	8.59114	18.7779	16.689			56.5	1.33849	0.840334	0.219462	3.7748	0.830965	-5.2486	0.840334	1.33849	288.428	265.861	-30.1992	20.1085	151.474	-26.5255	15.5025	28.9737	5.3943			56.5	3.08937	-0.198049	-1.36608	2.12029	-0.912787	-0.301262	2.01852	0.342218
	56.6	0.45126	0.257112	-0.0302983	-0.186586	0.214134	0.0683722	-0.504301	0.0216924	24.2067	39.3084	19.0528	31.4731	-4.09734	6.7471	8.55657	18.705	16.6857			56.6	2.17083	1.21694	-0.204145	2.64747	2.03838	-5.63905	1.21694	2.17083	290.347	267.65	-27.9221	21.8195	151.839	-27.4527	15.9646	29.7235	5.13358			56.6	4.31017	-0.0729477	-2.68778	1.51932	-2.08177	-1.84534	2.75755	0.377588
	56.7	0.678915	0.0200371	-0.214872	-0.131305	0.116882	0.210604	-0.468222	0.020909	23.8064	39.2226	18.7945	31.8274	-4.01829	7.20261	8.52275	18.6767	16.6508			56.7	1.31881	1.64349	-0.286091	2.40468	1.48132	-4.44813	1.64349	1.31881	291.02	269.863	-26.638	23.9543	151.474	-28.117	16.5777	30.2399	5.15426			56.7	2.7584	-0.345771	-2.09675	1.77007	-1.86858	1.65408	2.82165	0.455187
	56.8	0.681129	0.172851	-0.33997	-0.226528	0.264784	0.276752	-0.527105	-0.0159034	23.4366	39.1506	18.5094	32.1221	-4.05159	7.79611	8.50335	18.7125	16.6142			56.8	0.718814	0.0544692	-0.669073	2.6282	1.65922	-5.33792	0.0544692	0.718814	290.325	272.596	-26.3209	25.9729	150.778	-28.6356	17.2295	30.2508	5.39522			56.8	2.119	-0.159921	-0.938972	1.01592	-1.42412	-1.22243	2.33347	0.682301
	56.9	0.536591	0.0498293	-0.0276591	-0.164748	0.233029	0.267921	-0.501802	0.0431005	23.0902	39.0825	18.2174	32.4195	-4.0366	8.41119	8.47915	18.7974	16.619			56.9	0.32198	0.388721	0.307994	3.65732	2.13518	-2.78682	0.388721	0.32198	288.968	275.029	-25.5441	27.6102	149.727	-28.8777	17.8122	29.849	5.92905			56.9	3.2433	-0.445276	-1.501	2.32022	-1.9722	-0.474147	2.74356	2.58911
	57	0.43463	-0.00981922	-0.171002	-0.227131	0.0481235	0.197713	-0.577298	-0.00029552	22.8282	39.002	18.0442	32.689	-3.92576	9.01413	8.43194	18.8875	16.6716			57	0.509256	0.553598	0.944162	3.65565	2.40694	-3.76821	0.553598	0.509256	287.15	276.901	-23.0002	28.5712	148.7	-29.1173	18.2226	28.9586	6.69702			57	3.58093	0.831132	-1.96949	0.835927	-1.31712	0.589264	0.691695	4.9506
	57.1	0.356272	-0.0745978	-0.0847283	-0.1537	0.157959	0.191376	-0.634637	0.034129	22.6754	38.881	17.9883	32.9461	-3.66738	9.548	8.3454	18.9733	16.7708			57.1	2.25975	0.701669	-0.282509	2.46327	3.20181	-2.7696	0.701669	2.25975	285.45	277.418	-19.5257	28.6099	147.404	-29.4311	18.3927	27.9249	7.57596			57.1	3.52186	-0.116869	-1.919	-0.179649	-1.10211	-0.866916	1.45266	-1.28616
	57.2	0.449885	0.153525	-0.159678	-0.215714	0.335528	0.166667	-0.650877	0.119328	22.5719	38.7114	18.0971	33.2791	-3.29631	10.0098	8.22634	19.0393	16.8881			57.2	2.20901	0.336937	-0.458617	4.10402	2.88566	-3.23721	0.336937	2.20901	283.852	277.749	-14.9212	27.8576	145.711	-29.6001	18.274	26.8609	8.2896			57.2	2.31178	1.40586	-1.30751	1.28991	-1.08065	-0.665473	3.1415	3.60525
	57.3	0.337057	0.0903943	-0.224024	-0.188204	0.131077	0.152774	-0.750557	0.114669	22.5441	38.5766	18.3221	33.6672	-2.78846	10.3222	8.07272	19.0679	16.9991			57.3	1.85435	0.548282	-0.466971	2.97483	1.91957	-3.83223	0.548282	1.85435	283.076	277.189	-9.49827	26.7581	143.559	-29.5039	17.923	25.9985	8.85793			57.3	2.84721	-0.750074	-2.55662	1.63841	0.0681033	-1.57779	3.58759	0.00785952
	57.4	0.495648	0.0317954	-0.142615	-0.136072	0.126674	0.294984	-0.675057	0.134199	22.551	38.4281	18.6268	34.0913	-2.2263	10.494	7.92054	19.0565	17.076			57.4	1.7572	0.932534	-0.203605	4.16167	2.84237	-1.40093	0.932534	1.7572	282.981	276.492	-4.76241	25.6832	141.202	-28.9028	17.5033	25.2809	9.10029			57.4	3.15418	-0.818325	-1.92158	1.85311	-0.819956	-0.419204	3.90255	0.67957
	57.5	0.310561	0.0529822	-0.0760225	-0.135722	0.188896	0.170369	-0.6472	0.158634	22.5342	38.2797	18.8805	34.5044	-1.63814	10.548	7.7974	18.9927	17.1112			57.5	1.62445	0.528232	0.16395	3.17552	2.48925	-2.06708	0.528232	1.62445	284.137	275.595	-1.43532	24.9047	138.421	-27.5296	17.0376	24.946	8.96752			57.5	3.54413	0.831806	-1.8929	1.68772	-0.221598	1.89084	3.26035	3.87432
	57.6	0.232753	0.106813	-0.20346	-0.19578	0.198931	0.198926	-0.589062	0.198324	22.5223	38.1759	19.099	34.8241	-1.0681	10.5598	7.74526	18.8973	17.0982			57.6	1.92397	-0.44601	0.983819	3.66871	2.7592	-1.61067	-0.44601	1.92397	286.137	274.513	0.272846	24.6618	135.41	-25.3615	16.6981	24.754	8.58304			57.6	3.18921	-0.497256	-2.05701	1.07064	-1.54871	-1.25673	2.96025	0.344999
	57.7	0.327718	-0.0765438	-0.0285817	-0.239728	0.232745	0.189372	-0.609072	0.200377	22.526	38.0865	19.2265	34.9996	-0.529925	10.4982	7.78521	18.8151	17.0785			57.7	1.80174	1.59412	0.121011	2.97512	2.50408	-1.13353	1.59412	1.80174	289.578	272.778	0.415102	25.0286	132.632	-22.6454	16.5394	24.7934	8.07995			57.7	3.12754	-0.120162	-1.77555	1.62203	-0.48255	-1.30471	3.1492	1.8929
	57.8	0.228718	0.00402537	0.0917628	-0.201247	0.224786	0.0961482	-0.582624	0.178844	22.4605	37.9385	19.2582	35.0664	-0.0444642	10.3909	7.9342	18.7581	17.0661			57.8	0.943679	0.628065	0.702812	3.60912	2.58167	-1.88659	0.628065	0.943679	293.269	270.495	-0.30272	25.9012	130.029	-19.4916	16.5247	24.8567	7.48532			57.8	2.65569	0.0121841	-0.300815	2.47734	-1.48975	1.46816	2.64438	5.21535
	57.9	0.384449	0.169452	0.0627986	-0.20393	0.159468	0.000838158	-0.524984	0.183989	22.4176	37.7681	19.2245	35.0209	0.42624	10.2956	8.15868	18.735	17.0691			57.9	0.647834	0.912066	1.28472	3.16795	2.94663	-2.20582	0.912066	0.647834	296.793	267.044	-0.498526	26.9814	127.638	-16.3402	16.6055	25.0382	7.05414			57.9	1.84732	0.763654	-1.01408	0.172402	-1.53917	0.875801	3.69308	0.502908
	58	0.284038	0.0858336	0.0219917	-0.286807	0.206605	0.284372	-0.551666	0.181713	22.344	37.5106	19.1548	34.9042	0.818686	10.2539	8.42611	18.7849	17.1008			58	1.24575	0.380628	1.61157	3.71749	0.231705	-2.15958	0.380628	1.24575	299.134	262.974	-0.0848462	28.2309	125.472	-13.5842	16.7099	25.246	6.67386			58	3.14716	1.17356	-1.00768	0.99085	-1.35532	0.895017	3.08227	3.91712
	58.1	0.509887	-0.0223311	-0.132657	-0.292751	0.103785	0.207916	-0.63256	0.174867	22.2389	37.1505	19.0386	34.8005	1.13064	10.3035	8.68712	18.8891	17.1382			58.1	0.394349	0.0218509	1.73737	2.99083	1.49334	-2.42225	0.0218509	0.394349	300.437	258.566	2.23765	29.3294	123.479	-11.5761	16.668	25.6119	6.27393			58.1	3.2105	0.639101	-1.17981	0.917875	-1.91007	0.781049	1.66004	4.13166
	58.2	0.626089	0.109409	-0.128651	-0.319736	0.224921	0.41835	-0.626191	0.180951	22.1383	36.6795	18.9441	34.767	1.38393	10.444	8.90157	19.0198	17.135			58.2	0.324723	1.50908	1.12987	2.89419	0.39851	-3.08105	1.50908	0.324723	299.536	254.214	6.43337	30.1393	121.559	-10.1742	16.5005	26.0269	5.86183			58.2	2.74121	0.893848	-1.52559	0.891257	-1.95285	-0.893484	2.58963	0.640935
	58.3	0.559068	-0.096202	-0.301817	-0.291198	0.118529	0.202966	-0.657794	0.223119	22.0879	36.0982	18.8463	34.7988	1.58247	10.6883	9.02282	19.1457	17.0706			58.3	0.702226	1.00599	1.70399	2.19538	2.33205	-1.59647	1.00599	0.702226	297.15	250.458	12.0754	30.5067	120.079	-9.58035	16.3795	26.6499	5.38764			58.3	2.3279	0.999595	0.487109	-0.426667	-2.06014	0.210886	5.48853	-1.71063
	58.4	0.501142	0.0509929	-0.156767	-0.279392	0.0477875	0.077507	-0.522937	0.188513	22.0193	35.4186	18.7265	34.9084	1.64179	11.0644	9.06867	19.2529	16.9261			58.4	0.222995	0.132102	1.82523	2.71509	0.123087	-2.05082	0.132102	0.222995	293.303	247.803	18.1233	30.3136	118.742	-9.48025	16.281	27.4754	4.71188			58.4	2.63307	1.06826	-1.14368	0.323611	-0.970362	-1.07156	3.30185	0.572056
	58.5	0.517806	0.061947	-0.0898407	-0.309511	0.0313278	0.219237	-0.667034	0.240307	22.0363	34.7178	18.6428	35.0758	1.6307	11.5653	9.04096	19.313	16.6776			58.5	-0.287167	0.207531	1.26437	2.42654	0.916979	-2.38804	0.207531	-0.287167	289.09	245.975	24.1952	29.5608	117.774	-9.48042	16.2954	28.4652	4.10746			58.5	2.73117	1.86931	-1.37502	1.82936	-2.16427	0.144947	4.75123	2.46489
	58.6	0.228226	0.0627716	-0.0092057	-0.155228	0.115527	0.199533	-0.510983	0.183886	22.0479	33.9664	18.5859	35.2379	1.51273	12.1398	8.98131	19.313	16.3618			58.6	0.415235	-0.462448	0.0866391	1.65819	0.0805682	-2.72728	-0.462448	0.415235	284.88	244.776	28.9652	28.6707	117.177	-9.12348	16.5968	29.4822	3.60585			58.6	2.98277	0.492314	-0.604609	1.35808	-2.01914	-0.0917939	3.49715	-1.16434
	58.7	0.430539	-0.0095811	-0.2302	-0.294339	0.12296	0.159032	-0.526464	0.145592	22.0366	33.2441	18.5501	35.3563	1.33457	12.8236	8.91163	19.2454	16.0022			58.7	1.13842	-0.177016	2.16292	1.60157	0.168105	-2.26705	-0.177016	1.13842	281.797	243.783	31.9741	27.4967	116.778	-8.47172	17.1863	30.6884	3.26365			58.7	3.73282	0.617869	-0.255053	1.20327	-1.749	0.147535	2.8764	2.9261
	58.8	0.378603	0.00537685	-0.279865	-0.164949	0.198074	0.291338	-0.412361	0.206531	21.957	32.5776	18.565	35.3687	1.05539	13.5421	8.88458	19.148	15.6202			58.8	1.29736	-0.1404	1.00142	0.340339	-0.999242	-2.18168	-0.1404	1.29736	279.81	243.046	32.6009	26.1719	116.248	-7.11899	17.8369	31.979	3.21604			58.8	3.26374	0.934177	-1.72616	1.09447	-2.2657	1.72374	3.81346	0.0521032
	58.9	0.343822	0.110972	-0.0708758	-0.113899	0.0770775	0.205931	-0.508927	-0.0121906	21.8013	31.9587	18.5895	35.2421	0.732458	14.2018	8.88674	19.023	15.2538			58.9	0.764392	0.312527	1.81657	1.57754	0.211903	-3.56054	0.312527	0.764392	279.851	242.172	30.884	25.0983	115.735	-5.42939	18.5051	33.2089	3.41453			58.9	2.87908	-0.486119	-0.409585	1.47345	-1.92195	0.110617	3.35096	0.913715
	59	0.303562	0.273639	-0.154257	-0.243182	0.139204	0.111777	-0.577557	0.0403064	21.5116	31.3726	18.6147	35.0213	0.316895	14.786	8.92521	18.8924	14.9294			59	0.520585	0.239681	-0.072205	2.012	0.748541	-3.35874	0.239681	0.520585	281.508	241.361	27.2083	24.442	114.958	-3.54303	19.0114	34.2932	3.63099			59	2.38538	1.58483	-0.62075	0.780623	-2.02207	0.0492138	2.56154	-0.0261941
	59.1	0.151102	0.0751604	-0.200925	-0.10645	0.183303	0.200048	-0.517772	0.0627416	21.2162	30.8597	18.634	34.7454	-0.0751086	15.2242	8.959	18.7816	14.6346			59.1	1.54074	1.16908	1.19697	2.3487	0.499235	-1.19556	1.16908	1.54074	283.84	240.621	22.439	24.0945	114.197	-1.63423	19.1372	35.1535	3.85321			59.1	2.02155	0.418657	-0.974733	1.1507	-2.72364	1.5363	3.88686	-0.342882
	59.2	0.243645	0.14993	-0.253082	-0.387367	0.0187439	0.289742	-0.469317	0.0397512	20.9545	30.3349	18.6116	34.3947	-0.532698	15.4902	8.99465	18.7096	14.3859			59.2	-0.0803558	-0.0760898	2.02434	2.05843	-0.772096	-1.98086	-0.0760898	-0.0803558	286.485	239.896	17.1653	24.3209	113.471	0.2416	18.9316	35.4668	3.97245			59.2	1.22639	0.786825	-0.65756	1.58305	-2.19209	0.153342	2.54183	1.56986
	59.3	0.249679	0.0753816	-0.129762	-0.289449	0.10147	0.225643	-0.453427	0.013877	20.8532	29.8024	18.5588	34.017	-0.974023	15.6693	8.99185	18.6682	14.188			59.3	-0.209109	0.607736	1.58509	2.61267	-0.208155	-1.95878	0.607736	-0.209109	289.448	238.606	12.2026	25.031	112.929	1.7588	18.4804	35.2155	3.94155			59.3	2.9585	2.06589	-0.570428	0.995865	-2.22504	-1.20458	3.72277	-1.2926
	59.4	0.23671	0.12934	-0.0778763	-0.283965	0.0381925	0.156962	-0.476769	-0.0675007	20.9808	29.2307	18.5379	33.6273	-1.45701	15.8337	8.96528	18.676	14.0184			59.4	0.903596	-0.284483	2.56116	2.24516	0.063593	-3.87259	-0.284483	0.903596	291.831	236.553	7.82722	25.9767	112.731	3.05257	17.8207	34.3273	3.95714			59.4	3.03659	2.41823	-1.32553	1.69625	-2.74173	-0.0314813	4.25178	-0.309629
	59.5	0.247486	0.101159	-0.223834	-0.336263	-0.02785	0.0977753	-0.404953	0.0957744	21.3706	28.6517	18.5277	33.2425	-1.88773	15.9739	8.90619	18.7149	13.8804			59.5	0.706061	0.725607	2.95002	1.11732	0.0201405	-1.58673	0.725607	0.706061	293.313	233.396	4.25096	26.9745	113.022	3.98505	17.1954	32.898	4.0995			59.5	2.63869	0.198302	-1.79605	0.587538	-2.62667	0.307877	3.22781	-0.810007
	59.6	0.190589	0.202532	-0.183209	-0.334585	0.0291836	0.369071	-0.470928	-0.0294414	21.9709	28.0784	18.579	32.8736	-2.35363	16.1873	8.84821	18.7875	13.78			59.6	0.333376	-0.370754	2.08654	1.26811	-0.0373432	-2.37992	-0.370754	0.333376	294.139	229.172	1.29546	27.8927	113.558	4.64998	16.7339	31.1302	4.43654			59.6	3.00411	-0.12532	-0.919227	0.602588	-3.59857	0.542826	3.90847	0.412959
	59.7	0.0949666	0.29679	-0.217193	-0.267157	0.0691785	0.226803	-0.596786	0.00147297	22.6709	27.5787	18.6515	32.5625	-2.75343	16.4	8.78416	18.8745	13.7073			59.7	1.08634	0.557203	2.07881	1.62418	-1.85334	-1.58244	0.557203	1.08634	294.118	224.667	-0.86557	28.5941	114.364	5.1728	16.3483	29.3926	4.93014			59.7	3.07179	0.464882	-0.0864352	0.347298	-2.99416	1.97323	3.75679	-0.100786
	59.8	0.225452	0.259236	-0.246145	-0.102967	0.096784	0.347281	-0.59463	-0.0364591	23.3611	27.148	18.7444	32.2952	-3.11799	16.6366	8.74106	18.9532	13.657			59.8	-1.04249	-0.20696	2.03076	1.23382	-1.73354	-1.20287	-0.20696	-1.04249	293.801	220.011	-2.6522	29.3194	115.09	5.56664	16.2047	27.729	5.60287			59.8	3.44676	-0.456286	-0.28634	1.81509	-3.05934	2.09494	4.30605	4.59638
	59.9	0.137777	0.181273	-0.172784	-0.208931	0.191563	0.34876	-0.501663	-0.0143538	23.9769	26.8283	18.855	32.0995	-3.3922	16.9143	8.71538	19.0148	13.6294			59.9	-0.0991752	0.7756	2.2441	1.47208	-2.49073	-1.17169	0.7756	-0.0991752	293.343	215.572	-4.08778	29.9564	115.629	5.76802	16.2414	26.3833	6.3361			59.9	3.59594	-0.28226	-0.582932	1.46601	-3.88012	0.647003	4.15126	-1.50069
[truncated: 167 more columns]

## Sheet: ORSvsmirtazapine_histamine
ORS control dish 1	time (s)	HA.1 (µM)	HA.2 (µM)	HA.3 (µM)	HA.4 (µM)	HA.5 (µM)	HA.6 (µM)	HA.7 (µM)	HA.8 (µM)	5 pokes 1 (µM)	5 pokes 2 (µM)	5 pokes 3 (µM)	3 pokes 1 (µM)	3 pokes 2 (µM)	3 pokes 3 (µM)	1 poke 1 (µM)	1 poke 2 (µM)	1 poke 3 (µM)		ORS control dish 2	time (s)	HA.1 (µM)	HA.2 (µM)	HA.3 (µM)	HA.4 (µM)	HA.5 (µM)	HA.6 (µM)	HA.7 (µM)	HA.8 (µM)	5 pokes 1 (µM)	5 pokes 2 (µM)	5 pokes 3 (µM)	3 pokes 1 (µM)	3 pokes 2 (µM)	3 pokes 3 (µM)	1 poke 1 (µM)	1 poke 2 (µM)	1 poke 3 (µM)		ORS control dish 3	time (s)	HA.1 (µM)	HA.2 (µM)	HA.3 (µM)	HA.4 (µM)	HA.5 (µM)	HA.6 (µM)	HA.7 (µM)	HA.8 (µM)
	0	-0.000260838	-0.000310193	-0.000601257	-0.000138248	0.000119403	0.000114284	-4.37715e-05	-0.000147219	-0.00402609	0.00296367	-0.00245283	-0.0237727	0.0422337	-0.008895	-0.00188534	0.00983591	-0.00225215			0	2.3234e-05	0.000223844	-0.000534357	9.77097e-05	4.56263e-05	0.000404325	-8.69201e-05	-0.000216143	0.0650622	0.00458988	0.00465008	0.0601242	0.0770037	0.0219695	0.00994876	-0.0520372	0.0159523			0	0.000137295	5.16726e-05	-7.0864e-05	-0.000334124	6.09017e-05	3.32076e-05	-0.000534139	-6.39605e-05
	0.1	-0.000241173	-5.40543e-05	1.13275e-05	-0.000135529	-2.34192e-05	-0.000280218	3.02241e-05	-0.000257724	-0.0327092	0.0277738	0.0157677	-0.0341439	0.0426861	-0.00902871	-0.0189963	0.00864949	-0.0017464			0.1	-6.46222e-05	0.000320359	-0.000387322	0.000294158	-5.01931e-05	1.56713e-05	8.92859e-05	4.41972e-05	-0.00492096	0.0697534	-0.0241321	-0.067674	0.12652	0.0521073	-0.0192011	-0.0734611	-0.0877127			0.1	7.37184e-05	-0.000229485	1.10906e-05	5.934e-07	-4.13877e-05	-8.2505e-05	-0.000204013	0.000112028
	0.2	-0.000276554	0.000358612	0.000151632	5.33955e-05	1.33337e-05	-0.000178653	7.37496e-05	-3.60574e-05	-0.0659087	0.0510825	0.0322224	-0.0425992	0.0488178	-0.00821176	-0.0380228	0.00612044	-0.00458048			0.2	-6.24691e-05	0.0003214	-0.000280475	9.7392e-05	-2.63874e-05	0.000288307	0.000195075	5.35555e-05	-0.0901638	0.143531	-0.0448354	-0.205059	0.172486	0.0808183	-0.0567616	-0.0838948	-0.190084			0.2	-0.000146436	-0.000316387	9.3729e-05	-0.000186616	9.16878e-05	1.30107e-06	-6.50644e-05	-3.28505e-05
	0.3	-5.71609e-05	0.000193658	0.000300524	-0.00026194	-0.000234131	-0.000147147	-5.34877e-05	-0.000150314	-0.0994396	0.0761384	0.0487043	-0.0535156	0.0595214	0.00237974	-0.0557322	0.00275507	-0.00874705			0.3	-3.21711e-05	0.000365228	-0.000151692	-9.91892e-05	7.21422e-05	3.60025e-05	2.78855e-05	0.000226821	-0.174799	0.222561	-0.0470722	-0.343868	0.1983	0.103387	-0.107127	-0.0868635	-0.277546			0.3	6.70719e-05	-1.14811e-05	-8.54651e-05	-0.000206674	-6.91855e-05	-0.000167673	-0.000534117	0.000269458
	0.4	-0.000310359	0.000338773	0.00040729	-3.67556e-05	-0.000177859	5.71448e-05	-6.40335e-05	-0.000376134	-0.125602	0.10053	0.0601197	-0.0641832	0.0784449	0.0235828	-0.0710622	-0.000751584	-0.0122549			0.4	-1.05459e-05	0.000276737	-1.70393e-05	-5.26766e-05	-0.00010114	0.000188918	-2.31908e-05	-6.6816e-05	-0.256734	0.298899	-0.0305116	-0.480382	0.207635	0.129049	-0.17032	-0.0821479	-0.343716			0.4	6.70618e-05	-0.000178004	5.30885e-05	-5.54943e-05	0.000133658	4.0758e-05	-0.000161587	0.000210618
	0.5	-4.40199e-05	0.000793302	-0.000251498	-0.000143367	-0.000255722	4.67959e-05	9.13859e-05	-0.000242345	-0.133724	0.115667	0.0674807	-0.0689463	0.100126	0.0569665	-0.0813104	-0.00445507	-0.0145314			0.5	2.48285e-06	0.000333023	-0.000145415	-0.000149874	-4.40407e-05	0.000142987	-0.000216043	3.13537e-05	-0.309044	0.36045	0.0118987	-0.580651	0.182039	0.159214	-0.238581	-0.0791748	-0.357482			0.5	-4.1232e-05	-9.31842e-05	-0.000142075	-3.19713e-05	4.36368e-05	-0.000125979	-0.000121254	9.92602e-05
	0.6	-2.167e-05	-0.000317685	-0.00016436	-8.52592e-05	-8.94501e-05	3.20115e-05	-2.01926e-06	-3.47949e-05	-0.127916	0.124124	0.0679505	-0.0666144	0.122448	0.102674	-0.0834294	-0.00527378	-0.0177007			0.6	-0.000115443	0.00026393	-0.000240518	8.72519e-05	-1.23654e-05	3.74261e-05	0.000179622	-8.29525e-05	-0.334735	0.398397	0.0809345	-0.638773	0.13163	0.195037	-0.30548	-0.0731067	-0.312026			0.6	-4.14014e-05	-2.91138e-05	-0.000235922	-0.000152633	0.000119549	-1.25749e-05	-0.000204528	0.000123502
	0.7	4.39757e-05	-4.25407e-05	-3.8902e-05	-0.000319339	-6.73349e-06	-2.6276e-06	5.03526e-05	-0.000243101	-0.0981141	0.132037	0.0635486	-0.0601564	0.137033	0.163211	-0.081074	-4.88937e-05	-0.0151934			0.7	-0.000139226	3.33995e-05	-0.000100952	-0.000133261	2.40651e-05	-0.000123575	0.000164326	-0.000188949	-0.338385	0.404213	0.16369	-0.666593	0.0605275	0.246545	-0.376698	-0.0805728	-0.219098			0.7	0.000189843	9.79537e-05	0.000268709	-0.000247673	2.10743e-05	0.000114531	0.000168045	0.00014017
	0.8	3.75211e-05	-0.00036123	0.000140369	0.000213649	-8.76605e-05	5.05915e-05	-1.93698e-05	0.0001612	-0.0553908	0.140752	0.0680803	-0.0487056	0.145023	0.234846	-0.0747764	0.00908963	-0.0111145			0.8	-0.00015194	5.47801e-05	-0.000218737	0.000121222	0.000122068	6.40044e-05	-7.57842e-05	-0.000123059	-0.324744	0.377775	0.264876	-0.668417	0.0122592	0.318161	-0.442294	-0.0974433	-0.0847592			0.8	-0.000181612	0.000165669	5.40218e-05	6.56765e-05	9.38197e-05	-8.6003e-06	5.07455e-05	0.000119767
	0.9	-7.88115e-05	-3.98838e-05	-0.000150549	0.000264387	0.000285019	7.70918e-05	-2.99638e-07	0.000247034	-0.0100132	0.152632	0.0844417	-0.0420448	0.142119	0.313557	-0.0658025	0.0230962	-0.00117776			0.9	-6.0709e-05	-0.00012149	3.72919e-05	0.000188871	0.000167878	5.24116e-05	-2.01756e-05	-6.55752e-05	-0.30342	0.345632	0.366869	-0.67215	-0.00650625	0.406871	-0.50256	-0.12648	0.0638173			0.9	0.000132314	-0.000120489	-2.93506e-05	1.61163e-05	0.000118526	-0.000173466	0.000122045	7.66508e-05
	1	4.63403e-05	9.89117e-05	0.000184394	4.30096e-05	0.000227686	-0.000250008	-1.72125e-06	9.89048e-05	0.0299927	0.168811	0.101151	-0.0421442	0.130978	0.389222	-0.0570312	0.0398194	0.010375			1	-1.32177e-05	-3.12781e-05	0.000169098	-7.16234e-05	-5.92608e-05	-0.000101285	-8.50146e-05	0.000185952	-0.303958	0.30762	0.462348	-0.689577	0.0140721	0.511904	-0.561965	-0.140875	0.211298			1	-0.000152991	4.47725e-05	0.000278642	3.42599e-05	-0.000102847	8.5089e-05	-2.65297e-05	-8.13963e-05
	1.1	1.03806e-05	-0.000387599	-1.69184e-05	7.53294e-05	5.69074e-05	7.61487e-05	8.04305e-05	7.63167e-05	0.061642	0.189467	0.128575	-0.0483464	0.111871	0.455153	-0.0500384	0.0554189	0.0219643			1.1	3.2476e-05	-0.000114124	0.000125046	-5.60819e-05	-3.43678e-05	5.98698e-05	0.000134007	0.000112602	-0.316016	0.274794	0.555154	-0.716623	0.0796242	0.627075	-0.623831	-0.141682	0.347127			1.1	0.000127437	-2.01582e-05	3.62757e-05	0.000104047	-2.63325e-06	5.44327e-05	0.000102558	-0.000218149
	1.2	0.000116905	-0.000278183	0.000119659	1.23781e-05	-5.56513e-05	-6.92795e-06	0.000101795	-0.000117563	0.0651324	0.209809	0.159515	-0.0621625	0.0928904	0.503237	-0.0412287	0.0637641	0.0276545			1.2	0.000355333	-7.44139e-05	-1.63492e-05	-0.000205462	-1.21163e-05	1.04392e-05	8.21905e-05	1.67533e-05	-0.342687	0.257287	0.645856	-0.742833	0.181917	0.73063	-0.677388	-0.106765	0.458456			1.2	-5.34889e-05	1.26273e-05	-0.000149995	-1.27896e-05	-3.29153e-05	9.9488e-05	3.291e-05	-0.000101639
	1.3	-0.000186577	0.000377004	0.000244879	-0.000180266	-0.000126762	7.20368e-05	-0.000171506	3.00668e-05	0.0511664	0.223577	0.177478	-0.083021	0.0791787	0.527409	-0.0354483	0.0645804	0.0304479			1.3	-9.3087e-05	-0.000202329	0.000192486	0.000134108	-7.65432e-05	-7.04632e-05	-0.000181151	0.000100763	-0.379557	0.264138	0.727478	-0.776594	0.294551	0.827059	-0.726431	-0.0451149	0.538921			1.3	6.8269e-06	-6.9065e-05	1.0706e-05	0.000136778	-4.68028e-05	3.62295e-05	-6.66155e-05	-2.51809e-06
	1.4	7.59555e-05	0.000157902	-6.70738e-05	0.000119478	5.23664e-05	-9.5113e-05	-0.000129048	2.42816e-05	0.0208108	0.227391	0.182668	-0.10487	0.0751504	0.527216	-0.029178	0.0548761	0.0252569			1.4	0.000183331	-0.000141498	0.000198049	8.48493e-05	-7.53172e-05	-7.18161e-05	1.80223e-05	1.31119e-05	-0.415611	0.294845	0.803828	-0.795321	0.396011	0.903695	-0.766989	0.0352244	0.597388			1.4	1.43035e-05	1.09881e-05	-9.1012e-05	8.81881e-05	-0.000211407	-6.91504e-05	-5.73753e-05	-0.000155649
	1.5	-0.000292359	-0.000221084	0.000192866	9.34807e-05	-0.000121138	0.000103291	-0.000274324	-6.59186e-05	-0.0219191	0.225122	0.169744	-0.122123	0.0800405	0.508017	-0.0243871	0.0390816	0.0141952			1.5	1.28013e-05	4.27269e-05	0.000154154	7.62453e-05	-0.000248702	-9.90884e-06	0.000347937	0.000109161	-0.445623	0.348899	0.878217	-0.799819	0.465561	0.95451	-0.793068	0.111638	0.618061			1.5	-0.000307433	2.78993e-05	6.78562e-05	5.5958e-05	4.30227e-05	1.75728e-06	-2.66458e-05	0.000572406
	1.6	0.000186742	-9.01015e-05	0.000974503	-1.29759e-05	-7.05195e-05	0.000168254	-9.67395e-05	0.000200664	-0.0648014	0.222236	0.132766	-0.135395	0.0951792	0.481409	-0.0226637	0.0190995	0.00189052			1.6	-0.000127745	-0.000106647	0.000332191	7.99208e-05	-0.000227384	3.64957e-05	-1.51913e-05	0.000108697	-0.476871	0.408341	0.953148	-0.798797	0.4903	0.978606	-0.804668	0.172189	0.611654			1.6	-0.000279958	-3.54143e-05	9.20794e-05	6.83644e-05	-8.04456e-05	-0.000161334	-0.000116384	-0.000115285
	1.7	0.000178652	-0.000244468	0.00101983	-0.000135188	3.20121e-06	9.84298e-05	-0.000291676	0.000354537	-0.0972199	0.22314	0.0869715	-0.142024	0.119459	0.454898	-0.0242948	0.00080014	-0.00608202			1.7	0.000295371	-0.000208794	0.000292409	0.000154541	3.84483e-05	-0.000167105	0.00011347	-2.97453e-05	-0.497894	0.479902	1.02528	-0.793773	0.491409	0.990325	-0.799578	0.18369	0.595204			1.7	4.02509e-05	1.1204e-05	-0.000200822	9.63756e-05	-0.000255184	2.69363e-05	0.000103956	6.88856e-06
	1.8	-2.18169e-05	-0.000128117	0.000818264	-0.000123598	-0.000515757	-8.948e-05	-0.000323447	0.000301208	-0.126385	0.230748	0.0329681	-0.145255	0.147936	0.435089	-0.0261134	-0.0137943	-0.0117036			1.8	0.000125738	-0.0001643	0.000380028	0.00026796	-0.000223449	1.75226e-06	-8.82056e-05	-0.000193793	-0.518981	0.554866	1.086	-0.79115	0.465456	0.977732	-0.77298	0.15336	0.561493			1.8	8.86215e-06	-7.38501e-05	0.000242042	-2.7242e-05	-9.87458e-05	7.92517e-05	-0.000157598	9.90155e-05
	1.9	-0.000340094	-5.67516e-05	0.000595713	-0.000318053	-0.000134251	0.000116632	-0.000372672	0.000465233	-0.136365	0.258982	-0.0279029	-0.143677	0.178463	0.427512	-0.0311373	-0.0190503	-0.00964956			1.9	2.85412e-05	-2.14826e-05	0.000244625	0.000283027	-0.000244937	-5.2743e-05	0.000120407	1.5166e-05	-0.552921	0.617826	1.14152	-0.819113	0.436548	0.964109	-0.733528	0.079326	0.526198			1.9	2.12575e-07	-5.59519e-05	-6.69714e-05	2.45169e-05	-0.000128687	0.000257211	2.15358e-05	0.000483463
	2	-0.000178946	-0.000336165	0.000480885	-0.000140505	-8.70227e-05	0.000107007	-9.61782e-05	0.000302835	-0.12568	0.302588	-0.0747444	-0.139075	0.203211	0.430595	-0.0315994	-0.0179276	0.000699301			2	6.00455e-05	0.000170896	0.000397	0.000201073	-0.00018189	-0.00023735	2.24472e-05	0.000430553	-0.589455	0.67231	1.18017	-0.876	0.418349	0.945965	-0.695397	-0.0256389	0.492192			2	-9.53261e-05	0.000274567	-0.000115324	0.000110704	0.000235104	8.86924e-05	0.000158644	0.000139248
	2.1	-0.000296495	0.0001706	0.000499331	-0.000216423	-0.000126078	1.89314e-05	-0.000220138	-9.12219e-05	-0.111316	0.355446	-0.106465	-0.128847	0.216312	0.436508	-0.0270213	-0.00971007	0.0123988			2.1	0.000202248	-0.000148369	0.000404642	0.000226075	2.15158e-05	2.20655e-05	0.000154037	5.73381e-05	-0.620149	0.736254	1.19184	-0.964069	0.425189	0.942471	-0.651996	-0.144013	0.450738			2.1	-5.8015e-05	2.93197e-05	0.000173189	1.01455e-05	-2.76403e-05	0.000382152	0.00012952	9.12907e-05
	2.2	-0.000105755	8.65955e-05	0.000331515	-0.000294714	-4.58596e-05	-7.68528e-06	-0.000194348	-9.36014e-05	-0.0889538	0.408946	-0.130538	-0.119265	0.212034	0.441105	-0.01615	0.00126695	0.0231719			2.2	0.000441816	-0.000116385	0.000285189	0.000249764	-0.000363012	0.000236588	9.29603e-05	0.000132832	-0.64054	0.803417	1.17896	-1.08194	0.433728	0.950079	-0.616351	-0.248653	0.399501			2.2	-8.70613e-05	-6.91622e-05	0.000246784	0.00022392	-0.000145204	0.000172765	0.000392178	0.000169356
	2.3	2.5875e-05	-4.64118e-05	0.00060728	-0.000264806	-6.03672e-05	-1.54173e-05	-0.000514165	-0.00013753	-0.0593334	0.462792	-0.138518	-0.1029	0.187322	0.441168	0.00399189	0.0140622	0.032563			2.3	0.00044829	-0.0002179	0.000308834	0.000293131	-0.000347978	-5.8343e-06	1.03525e-05	-5.66311e-06	-0.64294	0.875131	1.14556	-1.21352	0.447755	0.976045	-0.592881	-0.345215	0.341591			2.3	-6.65067e-05	0.000114149	0.000125601	-7.66788e-06	-0.000117085	9.30716e-05	-1.75442e-05	-1.06971e-05
	2.4	-0.000113911	0.000279611	-6.12157e-05	-0.000254963	-5.15648e-05	6.83403e-05	-0.000677306	0.000149081	-0.0358782	0.498149	-0.134369	-0.0783458	0.13724	0.431245	0.0316818	0.0246457	0.0367873			2.4	0.000305568	-0.000309527	0.000356468	0.000237227	-0.000313555	0.00010271	-9.88127e-05	-0.000138007	-0.620298	0.946485	1.0857	-1.32707	0.443919	1.00259	-0.579128	-0.415831	0.257646			2.4	-8.32829e-06	4.3959e-05	0.000138712	0.000336561	-3.5339e-05	0.000506628	0.000387664	0.000230804
	2.5	-6.83486e-06	-0.000280167	0.000448086	5.59643e-05	-0.000246579	2.86442e-05	-0.000600494	0.000618734	-0.0213135	0.519926	-0.126046	-0.0471023	0.0673614	0.422182	0.0623943	0.0348908	0.0385479			2.5	0.000393832	-9.09643e-05	0.000478542	-6.91449e-05	-0.000153429	-1.39887e-05	-0.000110653	0.000183838	-0.581666	1.00481	1.00921	-1.41268	0.41729	1.04881	-0.56564	-0.467711	0.165348			2.5	-6.49438e-05	2.23291e-05	8.18056e-05	-1.70857e-05	-8.83623e-05	0.000146954	8.64697e-05	0.000247832
	2.6	-0.000273788	-0.000395044	0.00072152	-3.63383e-05	-0.000142667	0.000375648	-0.000759629	0.000316728	-0.00542745	0.519205	-0.118672	-0.0154038	-0.0160128	0.413928	0.0961222	0.0441479	0.0430338			2.6	0.000434073	-7.44941e-05	0.000396044	-2.4572e-05	-0.000111577	7.37494e-05	-0.000162035	9.64639e-05	-0.531875	1.03795	0.925528	-1.44353	0.354547	1.08137	-0.562221	-0.498538	0.0644043			2.6	9.17872e-05	-4.57372e-05	0.000126693	-4.00439e-05	-0.000121584	0.000117387	0.000294202	0.000350666
	2.7	-0.000129795	-0.000560052	0.000319767	-0.000176412	-0.000117791	7.7579e-05	-0.000427597	0.000145266	0.00124935	0.503647	-0.117247	0.0214113	-0.100431	0.412173	0.129515	0.0555771	0.0473674			2.7	0.000162004	6.90692e-05	0.000260719	0.000265934	-0.000395354	5.18158e-05	-0.000177474	9.79774e-05	-0.487317	1.03641	0.846349	-1.42324	0.275982	1.10284	-0.561857	-0.514588	-0.036229			2.7	-0.000109655	0.000141217	-0.000118515	-9.76216e-05	-0.000281307	0.000309544	7.84558e-05	0.000347194
	2.8	-0.000125627	-5.09042e-05	0.000436021	4.40638e-05	2.90589e-05	0.000149132	-0.000225914	0.000184567	0.00655775	0.47299	-0.128979	0.0542807	-0.173255	0.42084	0.155449	0.0667366	0.0563732			2.8	0.000189448	-0.000107053	0.000482608	-0.000172799	-0.000294385	-0.000129459	-0.000126114	5.6427e-05	-0.457638	0.993787	0.776376	-1.35421	0.182309	1.10737	-0.577586	-0.508351	-0.1254			2.8	8.75161e-05	4.46758e-05	-8.88274e-05	0.00026948	-0.000157839	-0.00015603	0.000296412	0.000335292
	2.9	-0.000267844	-0.000521058	0.000100344	-0.00012005	-0.000205099	-6.82712e-05	-0.000537047	0.000258075	0.0107921	0.439624	-0.15354	0.0797666	-0.222331	0.441733	0.176631	0.0782789	0.0695753			2.9	2.10306e-05	-0.000116225	0.000458376	0.000236172	-0.000240993	-6.83906e-05	0.000157549	-9.98647e-05	-0.449684	0.928427	0.722299	-1.25037	0.0945559	1.10479	-0.612892	-0.487599	-0.189518			2.9	4.56206e-05	0.000211289	0.000126187	-4.83575e-05	-0.00025445	7.45439e-05	0.000385037	6.77608e-05
	3	-0.000453272	-0.000226386	0.000507788	-0.000159365	-6.72963e-05	-1.54736e-05	-0.000625526	0.000257561	0.0188224	0.393324	-0.19389	0.0945033	-0.239269	0.464541	0.18988	0.08753	0.0825854			3	-5.95947e-05	0.00012308	0.000308568	0.000174462	-0.000396948	-0.000185183	-6.11335e-05	9.51194e-07	-0.460523	0.867023	0.682513	-1.12123	0.0235604	1.08191	-0.672116	-0.439942	-0.232404			3	0.000116107	0.000206262	3.09843e-06	0.000270124	-3.1863e-05	0.000115714	0.000434161	0.000444956
	3.1	4.73587e-06	0.000219567	0.000473596	0.000198491	6.94108e-06	0.000190814	-0.000243779	0.000466535	0.0273556	0.349164	-0.242778	0.103958	-0.210652	0.493215	0.195276	0.0919823	0.0933924			3.1	-5.72317e-05	-0.000208068	0.000500017	6.4699e-05	-0.000351188	-3.80028e-05	-1.68893e-05	-0.000443586	-0.488457	0.822711	0.659251	-1.01037	-0.0232485	1.06258	-0.750556	-0.386281	-0.249209			3.1	7.82094e-07	3.47016e-05	-2.43728e-05	0.000202742	-0.000211405	1.15352e-05	0.000360914	0.000404495
	3.2	-0.00033441	-0.000117554	0.000351023	0.000243859	-0.000131566	6.1722e-05	-0.000583569	5.83461e-05	0.0446311	0.307595	-0.294474	0.105634	-0.144692	0.515369	0.195823	0.0908729	0.105382			3.2	0.000135267	-0.000145867	0.000485489	9.63895e-05	-0.000358231	-4.07715e-05	8.90205e-05	-0.000304491	-0.536733	0.817405	0.638159	-0.912755	-0.0630819	1.03707	-0.857542	-0.326418	-0.246698			3.2	0.000102853	0.000379063	0.000107735	0.000223311	-0.000139608	0.00020674	0.000457773	0.000379647
	3.3	-0.000582323	-0.000750782	0.00045245	0.000114649	-0.000204255	0.000177269	-0.000415994	0.000166553	0.0623311	0.27488	-0.337408	0.105376	-0.0488871	0.527335	0.19764	0.0865417	0.111287			3.3	0.000372556	-0.000259379	0.000347223	-0.000105545	-0.000390463	-0.000183517	-0.000141537	-8.01196e-05	-0.599795	0.871908	0.615718	-0.834162	-0.0928354	1.02162	-0.987061	-0.268894	-0.233595			3.3	-0.000182364	0.000321725	0.000152985	0.000231145	-9.42767e-05	0.000369929	0.000291159	0.000494677
	3.4	-0.000286466	-0.000563669	0.000289018	3.57424e-05	0.000161758	0.000181253	-0.000460037	-7.48306e-05	0.0847783	0.249815	-0.363611	0.103573	0.0679902	0.529354	0.197138	0.0779696	0.114173			3.4	0.000272223	-0.000212249	0.000357089	6.59889e-05	-0.000699821	-0.000155622	-0.000119537	0.000262242	-0.675987	0.984369	0.57697	-0.77406	-0.127552	1.01237	-1.12189	-0.220252	-0.215557			3.4	-0.000123682	0.00012348	-2.94485e-05	9.09415e-05	-8.61266e-05	0.000103004	-9.36752e-05	0.000476122
	3.5	-0.000609799	-0.000240421	0.000865568	0.000276299	7.03241e-05	5.04735e-06	3.75401e-05	0.000218502	0.104127	0.24365	-0.367649	0.107899	0.195565	0.518544	0.202212	0.0690869	0.116192			3.5	0.000264689	0.000168382	0.000338311	-0.000108518	-0.000476943	-0.000280645	-0.000114853	-0.000198253	-0.761656	1.13229	0.522698	-0.739593	-0.168407	1.0078	-1.24994	-0.200401	-0.197474			3.5	0.000101478	0.000299755	0.000240985	0.000126554	-0.000178121	0.00013498	0.000251204	0.000698566
	3.6	-8.81034e-05	0.000304565	0.000207391	3.55393e-05	-5.75961e-05	9.70353e-05	-0.00036087	-5.64864e-05	0.122833	0.253142	-0.351663	0.117317	0.299989	0.494984	0.213061	0.0623209	0.115317			3.6	0.000408581	0.000118844	0.000284634	4.69295e-05	-0.000301782	-8.19879e-05	-2.18629e-05	2.90214e-05	-0.863591	1.29996	0.439675	-0.708219	-0.207234	1.00479	-1.36732	-0.202042	-0.177954			3.6	-0.000207765	0.000305109	0.000211935	-1.15621e-05	-0.000121803	4.91277e-05	7.41425e-05	0.000622963
	3.7	-0.000164587	-0.000100844	0.000553085	-3.67557e-06	2.22225e-05	0.000187848	-4.53095e-05	0.000508025	0.136856	0.282926	-0.320533	0.1351	0.376905	0.467913	0.227748	0.0556804	0.11006			3.7	0.00030346	0.000258011	0.000197157	-0.000261961	-0.000558168	-0.000305472	-3.77397e-05	-3.3977e-05	-0.960706	1.4535	0.332158	-0.692075	-0.235292	1.01013	-1.45519	-0.23598	-0.161403			3.7	-0.000133918	0.000286878	0.000279723	-0.000182777	-0.000178066	0.000167769	-4.9971e-05	0.000646525
	3.8	-4.19015e-05	-0.00010024	0.000255405	1.27779e-05	-0.000321854	6.38551e-05	7.09619e-06	0.000641185	0.15056	0.326116	-0.285067	0.155429	0.410348	0.439708	0.242851	0.0492905	0.10562			3.8	0.000223096	0.000267063	0.000182882	-0.000230543	-0.000389242	-0.000171225	-6.59755e-05	0.000172729	-1.0565	1.56796	0.205471	-0.686441	-0.252042	1.01326	-1.49579	-0.285198	-0.140674			3.8	-3.80323e-05	0.000236835	-0.00015057	4.74007e-05	-0.000209805	-4.96029e-05	0.00021401	0.000956707
	3.9	-0.000354202	-0.000244365	0.000629513	4.03337e-05	-0.000256952	0.000160193	-0.000501083	0.000361738	0.157408	0.376611	-0.254283	0.180078	0.400842	0.413285	0.259058	0.0447777	0.0984405			3.9	0.000205493	8.03042e-05	0.000119993	-0.000118482	-0.000871147	-0.000262612	0.000189792	7.52229e-05	-1.12833	1.63466	0.0823506	-0.712845	-0.235986	1.01078	-1.49186	-0.351014	-0.113302			3.9	-8.7672e-05	0.000301789	1.64289e-05	-1.22374e-05	-0.000527288	0.000104271	0.000264814	0.000658984
	4	-0.000520796	-4.27106e-05	0.000464257	2.83554e-05	-6.53912e-05	0.00011601	0.000183849	0.000617114	0.160749	0.427497	-0.237712	0.200869	0.346176	0.398824	0.266622	0.0390409	0.0883043			4	0.00012272	0.000162379	0.00022733	-1.17002e-05	-0.000717754	-0.000175322	-6.20749e-05	0.000141453	-1.17239	1.6536	-0.0379484	-0.763149	-0.200671	1.01071	-1.44127	-0.424873	-0.070909			4	-0.00011816	0.000272062	-3.17659e-05	8.59151e-06	-0.000121446	0.000161755	0.000135857	0.000848717
	4.1	-0.000613661	0.000457232	0.000262708	0.000145641	-0.000306441	0.000418216	0.000163956	0.000194632	0.157948	0.470658	-0.233366	0.213382	0.269663	0.398522	0.26721	0.0311646	0.0800614			4.1	6.37807e-05	-3.24418e-05	2.94388e-05	-0.000191152	-0.000604566	-0.000175746	0.000120295	-2.08966e-05	-1.16838	1.62544	-0.131843	-0.829869	-0.157281	1.01283	-1.35409	-0.497493	-0.015597			4.1	0.000164855	0.000280552	-4.32699e-05	3.43323e-05	-8.93074e-05	0.000289924	0.000106758	0.000605022
	4.2	-0.000309386	-0.000143758	0.000730903	-5.54387e-06	2.89385e-05	4.67554e-05	-9.77624e-06	3.92453e-05	0.155489	0.493832	-0.238617	0.21077	0.17695	0.413964	0.257158	0.0210867	0.0740307			4.2	0.000345924	0.000299129	0.000146033	-0.000444311	-0.000796107	-0.000291567	-1.38354e-05	0.000472648	-1.13358	1.58457	-0.189841	-0.900199	-0.107464	1.0241	-1.24051	-0.552005	0.0607649			4.2	-8.62456e-05	0.000325315	0.00014977	7.35597e-05	-0.00035327	0.000285003	-0.000164771	0.000618069
	4.3	-0.000376035	5.99192e-05	0.000704642	7.77202e-05	-0.000243738	7.79026e-05	-0.000194664	0.000190906	0.146533	0.49937	-0.246421	0.195279	0.0997512	0.443295	0.237139	0.0109011	0.0730902			4.3	0.000174835	9.27655e-05	0.000134083	-0.000431745	-0.000824908	-0.000143321	7.24674e-05	5.62198e-05	-1.05772	1.53737	-0.219648	-0.979919	-0.0643709	1.04198	-1.11356	-0.611888	0.15201			4.3	-0.000203241	0.000255971	0.000223027	0.000153207	-4.73024e-05	0.000264921	9.97432e-05	0.00090931
	4.4	-0.000313935	-3.79759e-05	0.000261795	4.49781e-06	-0.000416986	5.06219e-05	-0.00015943	0.000192014	0.137322	0.490685	-0.250803	0.161532	0.0431061	0.483509	0.208686	0.00171521	0.0814203			4.4	-2.04201e-06	0.00044665	6.23906e-05	-0.000168345	-0.000672998	-0.000398017	-0.000140378	1.72886e-05	-0.979951	1.497	-0.238008	-1.03027	-0.0410729	1.07857	-0.998394	-0.665323	0.257918			4.4	4.93296e-05	0.000138434	-3.07529e-05	9.99913e-05	2.06797e-06	0.000134714	-0.000172358	0.000831977
	4.5	-0.000321476	0.000143782	0.000697433	-0.000189847	-0.00014237	0.000192064	-0.000475772	0.000268787	0.127304	0.473007	-0.244575	0.117672	0.0185766	0.528541	0.178907	-0.00655248	0.0989497			4.5	0.000267569	-4.86128e-05	-3.93096e-05	-5.96119e-05	-0.000736203	-0.000109937	2.15678e-05	8.31802e-05	-0.908461	1.4812	-0.240471	-1.05442	-0.0272169	1.12847	-0.919666	-0.713848	0.36			4.5	-6.5458e-05	0.000179814	0.000138536	-3.06555e-05	-0.000418583	8.82323e-05	7.25965e-05	0.000854348
	4.6	-0.000537429	-0.00021951	0.000863558	1.62313e-05	-0.000291702	-0.000100914	-0.000430891	0.000112237	0.118055	0.451596	-0.231251	0.0660568	0.0235855	0.572149	0.146298	-0.0140845	0.124412			4.6	0.000207643	0.00018036	0.000141556	0.000161295	-0.000627359	-0.0004118	3.98135e-06	0.000226674	-0.869704	1.50272	-0.249988	-1.05239	-0.025702	1.18812	-0.882499	-0.753559	0.449047			4.6	-0.000192947	0.000246142	0.000225972	-3.53624e-05	-8.33689e-05	0.000303608	-4.35957e-05	0.000725281
	4.7	-0.000387664	-0.000175312	0.000324612	-6.27981e-05	-0.000223623	0.000145715	-0.000128724	0.000376377	0.103201	0.434709	-0.207397	0.0159221	0.0583126	0.610232	0.117199	-0.0206466	0.160531			4.7	0.000479194	2.11414e-05	8.5416e-05	0.000126766	-0.000805548	-0.000263991	-7.9369e-05	0.000302204	-0.866727	1.55015	-0.275495	-1.03622	-0.0308188	1.24532	-0.88754	-0.782119	0.517184			4.7	-0.000130436	0.000152493	2.57624e-06	7.79031e-06	-5.02912e-06	0.000255201	-8.5875e-07	0.00083867
	4.8	-0.000457173	-6.13826e-05	0.000896784	-0.000232653	-0.000247428	-0.000164229	-0.000340642	0.000850339	0.0919234	0.423589	-0.180467	-0.025535	0.101132	0.641145	0.0919891	-0.0268393	0.198507			4.8	0.0002315	0.000144392	-0.000217877	-0.000137396	-0.000590825	-0.000239689	0.000121126	0.000213704	-0.912282	1.63603	-0.314509	-1.0144	-0.02812	1.30004	-0.932708	-0.783542	0.563742			4.8	-0.000184247	0.00055419	0.000121564	3.52467e-05	-0.000217045	0.000276395	0.000158039	0.000613646
	4.9	-0.000671934	-0.000470185	0.000447789	0.000116047	-0.000408438	3.11175e-06	-0.000422313	0.000646253	0.0778146	0.417455	-0.155278	-0.0507207	0.150135	0.663769	0.0744896	-0.0326985	0.232693			4.9	2.42297e-05	0.000291857	-0.000130677	1.16079e-05	-0.000568325	-0.000428876	1.55828e-05	0.000210428	-0.983211	1.7398	-0.361714	-1.0053	-0.0176774	1.33839	-0.994678	-0.759144	0.585025			4.9	2.13604e-05	0.000198579	6.74328e-05	0.000143927	-0.000219634	0.000108195	-0.000332863	0.000916726
	5	-0.000441714	0.000195664	0.00058743	-3.94957e-05	-0.000374967	5.00381e-05	-0.000596552	0.000394998	0.0670452	0.408566	-0.132438	-0.0646647	0.196422	0.68117	0.0627762	-0.0362263	0.259069			5	0.000190547	7.2743e-05	-0.000169302	7.25136e-07	-0.000626028	-0.000319786	0.000253353	-5.10723e-05	-1.07394	1.85186	-0.416131	-1.00665	0.0077884	1.35067	-1.0548	-0.697543	0.603168			5	4.57835e-05	0.000568542	-2.77653e-05	7.79403e-05	-0.000176567	0.000127204	-0.000293803	0.0011973
	5.1	-0.000233499	-0.000566753	0.000600191	0.000245222	-0.000287468	0.000307977	-0.000380829	-5.693e-05	0.0570482	0.399419	-0.107359	-0.061808	0.233503	0.689412	0.0560698	-0.0365963	0.273538			5.1	-1.85047e-05	0.00013495	-7.6964e-05	2.73998e-05	-0.000565841	-0.000203976	-7.23094e-05	-0.000151593	-1.1678	1.964	-0.460826	-1.03668	0.0472991	1.33898	-1.08974	-0.610478	0.639915			5.1	-0.000194326	0.000156517	-0.000120989	0.000114606	-0.000251607	0.000170748	-0.000338314	0.00122149
	5.2	-0.000142676	7.8744e-05	-0.000234042	-4.57e-05	-9.79575e-05	0.000150425	-0.000448389	0.000240432	0.0512351	0.382924	-0.0789568	-0.049737	0.259356	0.689665	0.0516414	-0.0293109	0.270383			5.2	0.000201792	0.000269395	-0.000178724	5.01893e-05	-0.000512337	-0.000320021	-8.56879e-06	3.55809e-05	-1.2475	2.0656	-0.498206	-1.07917	0.0923129	1.30547	-1.09695	-0.51948	0.70916			5.2	0.000163521	0.000358033	5.15213e-05	-0.000124832	-0.000121293	0.000116259	-0.000433378	0.00121582
	5.3	-0.000385812	-0.00015718	6.59588e-05	6.08343e-06	-0.000237177	-4.69812e-05	-0.000236062	0.000178377	0.0486373	0.354683	-0.0442248	-0.0334825	0.282635	0.684451	0.0506641	-0.0175384	0.251649			5.3	0.000147448	0.00024964	-0.000389688	6.89795e-05	-0.000560529	-0.000262529	-0.000195024	-0.000148273	-1.30613	2.14737	-0.520509	-1.12429	0.144249	1.25726	-1.07431	-0.424959	0.81647			5.3	0.000120104	0.000288535	0.000198877	0.000136093	-0.000240839	0.000185715	-0.000530269	0.00112788
	5.4	-0.000447491	-0.000386411	0.000344247	0.000162942	9.38208e-05	-1.50164e-05	-0.000408982	0.000295532	0.0593959	0.316342	0.000831822	-0.0124967	0.299501	0.677439	0.048984	-0.00251976	0.217722			5.4	-5.27019e-05	0.000135681	-0.000329585	0.000269528	-0.000418347	-0.000458166	-0.000110383	-0.000186931	-1.33683	2.22248	-0.518031	-1.17489	0.203044	1.20477	-1.038	-0.34509	0.967755			5.4	-7.06003e-05	0.000495441	0.000287557	0.000124389	-0.000217872	0.000385572	-0.000779401	0.00108647
	5.5	-0.000532614	-0.00013498	0.00059154	-0.000127784	-6.45186e-05	0.000128121	-0.000191328	0.000298193	0.0766879	0.282596	0.0458993	0.0112003	0.312029	0.663426	0.0449	0.0116883	0.177697			5.5	0.000105849	0.00021141	-0.000683426	0.000362523	-0.00061546	-0.000357163	-1.2089e-05	7.50772e-05	-1.35284	2.28779	-0.494319	-1.22277	0.251734	1.15865	-0.99075	-0.292593	1.1488			5.5	-0.000257655	0.000443285	0.000238177	5.62807e-05	-9.59418e-05	0.000437215	-0.000516309	0.00120643
	5.6	-5.51835e-05	-5.04863e-05	0.000617864	-0.000199422	9.15081e-05	0.000273972	-0.000453371	0.000186344	0.109455	0.254289	0.0875257	0.036971	0.325437	0.652188	0.0363091	0.0251188	0.135593			5.6	0.00012615	0.000168313	-9.49618e-05	0.000511763	-0.000689621	-0.000304891	-1.25494e-05	3.18669e-05	-1.34683	2.34593	-0.446826	-1.25452	0.288945	1.11914	-0.949956	-0.273535	1.32953			5.6	-3.87629e-05	0.000370649	0.000285014	5.4455e-05	-0.000246937	9.12563e-05	-0.000504664	0.00112079
	5.7	-0.000186635	-0.000302368	0.000585479	3.35984e-05	-4.96201e-05	4.02516e-05	-0.000382991	0.000191325	0.15227	0.238821	0.116625	0.0753276	0.342939	0.638767	0.0243604	0.0311445	0.0955598			5.7	8.31432e-05	4.0788e-05	-0.000227463	0.00027999	-0.000484109	-0.000300321	-5.88351e-05	0.000118327	-1.32837	2.41021	-0.373417	-1.28203	0.312909	1.10132	-0.921378	-0.267506	1.4839			5.7	-9.22662e-05	0.000403972	0.000281501	0.000198231	-0.000103731	0.000430226	-0.000476167	0.00100752
	5.8	-0.00055576	0.000100597	0.000403682	-4.18926e-05	-0.000129767	0.000387683	-0.000414512	-2.95392e-06	0.196129	0.240046	0.130761	0.125621	0.360401	0.626427	0.00951993	0.0321737	0.0627197			5.8	0.000252435	0.000161028	-0.000256166	0.000422387	-0.000388312	-0.000520305	3.58147e-05	0.000210139	-1.2948	2.48064	-0.281092	-1.29311	0.325762	1.09787	-0.906145	-0.28175	1.5931			5.8	-0.00021347	0.000502256	0.000346152	9.21383e-05	-0.000281175	0.00019319	-0.000579545	0.00100848
	5.9	-0.000629383	-0.000109338	0.000302363	0.000160092	0.00014377	6.61553e-05	-0.000690952	-3.59584e-05	0.231265	0.260962	0.123712	0.180126	0.375403	0.606457	-0.00678028	0.0279966	0.0429087			5.9	-3.76059e-05	0.000104746	-0.000125138	0.000413759	-0.000234373	-0.00045287	-8.84027e-05	-2.0668e-05	-1.25756	2.55339	-0.177788	-1.29126	0.328542	1.10326	-0.893989	-0.291351	1.63876			5.9	-0.000154621	0.000291327	5.47883e-05	0.000397134	-0.000168998	0.000173998	-0.000717843	0.00084488
	6	-0.000334985	0.000201893	0.000424936	-0.000249024	9.75198e-05	0.000236806	-0.000496669	0.000197595	0.257367	0.28988	0.112293	0.24156	0.387851	0.583039	-0.0227573	0.0243853	0.0312076			6	8.48112e-05	-3.4568e-05	-0.000234009	0.000416818	-0.000363879	-0.000395781	-0.000212287	5.15494e-05	-1.19926	2.63277	-0.0607547	-1.28462	0.321677	1.12044	-0.881881	-0.301644	1.62802			6	-0.000300478	0.000473004	0.000249454	0.000223175	-0.000131706	0.000291971	-0.000859033	0.000739831
	6.1	-0.000445129	0.00032944	0.000560896	-1.95756e-05	0.000318457	0.000104648	-0.000765256	0.000171299	0.258677	0.320001	0.0940662	0.298518	0.397058	0.54909	-0.0328547	0.0248802	0.0259225			6.1	0.000112862	0.000286373	-0.000520898	0.000587108	-0.000497156	-0.000539559	-0.000203489	9.14408e-05	-1.13451	2.71723	0.0452583	-1.2686	0.322213	1.14128	-0.85999	-0.289644	1.57274			6.1	-0.000147732	0.000527804	-4.4919e-07	9.78321e-05	-1.75846e-06	0.0002493	-0.000782013	0.000954196
	6.2	-0.000443735	0.000242495	0.000364542	-8.73737e-05	-5.4437e-05	0.000347725	-0.000613474	6.47663e-05	0.239689	0.34502	0.0787318	0.342704	0.400042	0.512682	-0.0358947	0.0361455	0.0257684			6.2	0.000218857	6.44514e-05	-0.000646874	0.000311939	-0.0004065	-0.000441467	-0.000394339	0.000141742	-1.054	2.79876	0.14635	-1.24428	0.343363	1.14898	-0.825451	-0.26184	1.49401			6.2	-9.10684e-05	0.000340708	0.000348137	0.000324899	-0.000182075	0.000350446	-0.000604861	0.000755437
	6.3	-0.0004896	6.65082e-05	0.000335824	-0.000250108	-0.000145657	0.000276864	-0.000394447	0.000166102	0.204469	0.364365	0.0727062	0.368484	0.394805	0.465826	-0.0321625	0.0567028	0.0314833			6.3	0.000200005	0.000129726	-0.000454046	0.000524274	-0.000308379	-0.000586725	-0.000138012	0.000344294	-0.965027	2.87641	0.24465	-1.22528	0.377445	1.14927	-0.784177	-0.216534	1.41358			6.3	-0.00036507	0.000518567	0.000401453	0.000106587	-0.000100014	0.000507041	-0.000726121	0.000945238
	6.4	-0.000310343	1.20359e-05	6.77074e-05	9.93392e-05	-2.5612e-05	0.000650226	-0.000471696	0.000300109	0.164589	0.374597	0.0797915	0.377022	0.388381	0.421143	-0.0248972	0.0886071	0.0398794			6.4	-1.15504e-05	-2.57726e-05	-0.00050526	0.000450331	-0.000548959	-0.000404656	-0.000351967	8.08098e-05	-0.865325	2.94693	0.350897	-1.19612	0.413135	1.13622	-0.740525	-0.16887	1.3525			6.4	-0.000277119	0.000524865	0.00023945	0.000102817	-0.000337075	0.000287692	-0.000699962	0.00129771
	6.5	-0.000207887	0.000277394	0.000531441	-0.000144438	7.54717e-05	0.000296622	-0.000136133	-1.95843e-05	0.129183	0.377184	0.0925325	0.368935	0.382933	0.377942	-0.0150411	0.128538	0.0489499			6.5	2.38233e-05	0.000158045	-0.00052248	0.000695435	-0.000269657	-0.000403598	6.54136e-05	-0.000156357	-0.764497	3.00058	0.460128	-1.1591	0.455842	1.10739	-0.71286	-0.110905	1.30462			6.5	-0.000165673	0.000374323	0.000166978	0.000154978	-0.000121636	0.000346674	-0.000692691	0.000829298
	6.6	-1.4888e-05	3.14894e-07	0.00106105	0.000199053	0.000101474	0.000277627	-0.00045442	0.000349094	0.113487	0.379353	0.115206	0.353986	0.381416	0.346305	-0.00592088	0.169775	0.0609243			6.6	-8.5025e-05	-3.58168e-06	-0.000519194	0.00059162	-0.000153305	-0.000149361	-8.57959e-05	0.00018332	-0.670716	3.04214	0.586033	-1.12221	0.494732	1.07274	-0.702643	-0.0707	1.28075			6.6	-2.81384e-06	0.000502846	0.000119249	5.99493e-05	-0.000318502	0.00036739	-0.000790193	0.000769809
	6.7	-0.000113017	0.000124276	0.000490881	3.47082e-05	-0.000179013	9.89843e-05	-0.000267267	0.000118991	0.117958	0.387429	0.142723	0.33532	0.382012	0.322067	-0.0012592	0.206428	0.0749498			6.7	0.000191579	8.72319e-05	-0.000195736	0.000713124	-0.000332489	-0.00045249	-0.000104732	0.000149976	-0.5985	3.06541	0.712809	-1.07268	0.517021	1.03368	-0.711994	-0.0537095	1.27227			6.7	-0.000318909	0.000335157	0.000220669	0.000209603	-0.00033624	0.00040391	-0.000702642	0.000861198
	6.8	-8.72489e-05	-0.000304964	0.000574867	-3.82783e-05	0.000429519	0.000465553	-0.000511313	0.00043373	0.151071	0.405464	0.172341	0.32201	0.387305	0.314612	-0.00536659	0.237101	0.0886553			6.8	0.000162021	0.000151487	-0.000400483	0.000901731	-0.000205252	-0.000175674	-0.000223779	0.00012786	-0.545857	3.08152	0.842764	-1.01443	0.507706	0.989832	-0.745199	-0.0724506	1.27412			6.8	-0.000411453	0.000278199	0.000387207	0.000243089	-0.000299231	0.000389256	-0.000915979	0.00112327
	6.9	-6.30813e-05	-0.00043621	0.00054841	-4.21737e-05	0.000195142	1.56148e-05	-0.000170313	0.000286593	0.199079	0.425444	0.208417	0.316367	0.394023	0.31937	-0.0155931	0.25708	0.10305			6.9	0.000344152	0.000180782	-0.000345807	0.000721855	-0.000285784	-0.000723434	-0.000306073	0.000251616	-0.515107	3.09586	0.949486	-0.962182	0.476448	0.962299	-0.792371	-0.135065	1.27412			6.9	-0.000239435	0.000245202	0.000309971	0.000258528	-0.000322265	0.000259254	-0.000605566	0.000642985
	7	-0.000505307	0.000352356	0.000202441	0.000178529	0.000243502	0.000437131	0.000115549	-0.00024648	0.257614	0.446936	0.250129	0.32027	0.400089	0.339678	-0.0313161	0.265583	0.118442			7	0.000214551	0.000158533	-0.000744653	0.000615584	6.90582e-05	-0.000400603	-0.000366772	0.000304824	-0.510058	3.1242	1.02689	-0.9161	0.430331	0.94842	-0.8358	-0.235948	1.27758			7	-0.000378705	0.000257681	6.77183e-05	0.000197531	-0.0002293	0.000479296	-0.00078444	0.000963411
	7.1	-0.000325549	-0.000302251	0.000465816	0.000164999	0.000469484	0.000225262	0.000396013	2.40011e-05	0.313933	0.460643	0.299159	0.332488	0.3976	0.366025	-0.0505479	0.264008	0.134601			7.1	-7.84198e-06	0.000276648	-0.000607045	0.000784196	-0.000130716	-0.000478001	-0.000233057	0.000329393	-0.524473	3.15961	1.06389	-0.881905	0.375848	0.956497	-0.881263	-0.359213	1.27927			7.1	-0.000163498	0.000215758	0.00025167	0.00013579	-0.000338302	0.00059565	-0.000734712	0.00119998
	7.2	-0.000286934	3.37371e-05	0.000528945	0.000336482	0.000292027	0.000325558	-0.000298987	-9.04997e-05	0.366264	0.460618	0.348919	0.348276	0.392602	0.401076	-0.0684466	0.255268	0.15425			7.2	0.000334581	0.000313184	-0.000599869	0.000937084	-0.000229683	-0.000155604	-0.000336836	0.0003419	-0.545741	3.2198	1.07883	-0.868843	0.320081	0.994343	-0.921043	-0.494718	1.28474			7.2	-0.000245598	0.000228549	-0.00016565	0.000178159	-0.000429088	0.000388177	-0.000782959	0.00101776
	7.3	-0.000547661	-0.000118076	0.000400749	0.000148372	0.000259213	0.000303868	-7.38614e-05	-2.5459e-05	0.408847	0.437176	0.396405	0.363789	0.389187	0.442954	-0.0803804	0.240373	0.172628			7.3	0.000186956	-0.000135242	-0.00046181	0.000744774	-0.000145367	-0.000443702	-0.000242913	0.000460529	-0.565488	3.29628	1.07043	-0.87106	0.284068	1.05888	-0.94926	-0.613042	1.29368			7.3	-0.000334813	0.00036668	-5.26184e-06	0.000186319	-0.000256453	0.000257904	-0.000898143	0.000812469
	7.4	-0.000455446	-0.000130138	-6.15176e-05	0.000393923	0.000169395	0.000172928	6.13208e-05	-0.000101947	0.445583	0.408756	0.431467	0.381033	0.391745	0.487017	-0.0856268	0.221878	0.189841			7.4	0.000301756	3.19883e-05	-0.000550667	0.000558705	-0.000286599	-0.000386135	-0.000342593	0.000191585	-0.583257	3.39461	1.05384	-0.880716	0.278338	1.13206	-0.974373	-0.698961	1.30754			7.4	-0.000207011	0.000353352	-1.64824e-05	0.000208987	-0.000401103	0.000375696	-0.000891984	0.00113699
	7.5	-0.000440643	-0.000637623	0.000136959	0.000273648	8.59289e-05	0.000266463	-2.71143e-05	5.34722e-05	0.465217	0.375248	0.450291	0.397844	0.402259	0.526567	-0.0809498	0.200039	0.207987			7.5	0.00027286	0.000245749	-0.000470269	0.000736462	-0.000124696	-0.000394344	-0.000566303	0.000281399	-0.595297	3.49552	1.03936	-0.897634	0.300326	1.21313	-0.993916	-0.753483	1.31811			7.5	-0.000397069	0.00033881	1.69734e-05	0.000162235	-0.00043482	0.000435523	-0.00100315	0.000737263
	7.6	-0.000326544	-0.000141948	0.00035633	4.59697e-05	0.000286302	6.75907e-05	0.000160286	4.53709e-05	0.478238	0.35257	0.443586	0.411444	0.425478	0.559918	-0.0657258	0.178329	0.223429			7.6	0.000266062	-8.7854e-05	-0.000458427	0.000534873	-1.25903e-06	-0.000312298	-0.000175778	0.000185632	-0.596403	3.60946	1.04739	-0.913413	0.341538	1.28243	-1.02025	-0.769106	1.3194			7.6	-0.000164632	0.000439839	3.07078e-06	0.000246014	-0.000222043	0.000324587	-0.000914122	0.000703169
	7.7	-0.000124476	0.000130349	0.000109229	0.000276003	0.000258612	0.000481241	0.000232906	-2.73049e-05	0.483625	0.34959	0.420755	0.422806	0.455589	0.586016	-0.0418532	0.156446	0.234012			7.7	0.000372452	3.94746e-05	-0.000449089	0.000737075	-0.000215549	-1.49241e-05	-0.000423644	4.07803e-05	-0.59962	3.72957	1.06602	-0.933558	0.398084	1.33117	-1.05763	-0.750183	1.30149			7.7	-2.95439e-05	0.000248556	-0.00022646	0.000126636	-0.000460358	0.000572903	-0.000669987	0.0007328
	7.8	-9.77911e-05	-0.000627587	0.000222745	0.00022474	0.000464144	-7.55017e-05	0.000155557	-0.000108568	0.480463	0.377554	0.383895	0.43729	0.489483	0.596785	-0.00963938	0.136352	0.245866			7.8	0.000459508	-0.000119616	-0.00039379	0.000833667	-0.000247257	-0.000165967	-0.000509155	0.000250949	-0.605939	3.85343	1.09088	-0.955081	0.466495	1.35637	-1.09807	-0.71159	1.2615			7.8	-0.000163943	0.000429965	9.83217e-05	5.22408e-05	-0.000472582	0.000305074	-0.000738429	0.000990696
	7.9	-0.000411912	-0.000189484	0.000298805	5.59508e-05	0.000247484	0.000117797	0.000440956	-0.00025038	0.472869	0.420469	0.349545	0.450723	0.517836	0.593403	0.026936	0.120378	0.257935			7.9	0.00026725	0.000199005	-0.000568031	0.000510294	-0.000265655	-0.000258156	-0.000243498	8.34153e-05	-0.614502	3.97298	1.12408	-0.98038	0.521998	1.36102	-1.14439	-0.650952	1.20983			7.9	-0.000465234	0.000361111	-4.39951e-05	-2.70221e-05	-0.000386754	0.000234449	-0.00115293	0.000919254
	8	-0.000619275	0.000307621	0.000165882	-4.41643e-05	0.000276053	-6.05855e-06	0.000406888	4.44801e-05	0.468254	0.485677	0.322716	0.467101	0.53613	0.572927	0.0640043	0.111669	0.270855			8	0.000201362	0.000287011	-0.000493202	0.000786334	-0.000283065	-0.000159169	-0.000502317	0.000198486	-0.621667	4.10451	1.15934	-1.00289	0.557678	1.34354	-1.20345	-0.574246	1.16062			8	-0.000327467	0.000289851	-0.00012708	0.000191889	-0.000405025	0.000325226	-0.00126103	0.000915905
	8.1	-0.0005582	8.05075e-05	6.699e-05	-3.39491e-05	0.000321985	6.69613e-05	0.000409262	0.000227027	0.468187	0.553319	0.310699	0.488416	0.545817	0.548983	0.0988861	0.107645	0.285716			8.1	0.000498499	-8.72087e-05	-0.000193613	0.00055399	-7.56626e-05	-0.00020357	-0.000636253	0.00029459	-0.623712	4.23373	1.19275	-1.03156	0.565806	1.311	-1.25462	-0.491001	1.12218			8.1	-0.000258256	0.000244656	-2.80748e-05	0.000108593	-0.000484545	0.000282967	-0.000940632	0.000745078
	8.2	-0.000317798	8.23639e-05	0.000321474	0.000189748	0.000659323	0.000171079	0.000397778	0.000199061	0.478882	0.61989	0.315312	0.520705	0.550914	0.518938	0.126389	0.109545	0.303933			8.2	0.000523374	8.08739e-05	-0.000447437	0.000703397	-0.00026195	-0.000248225	-0.000603314	0.000359233	-0.610246	4.35926	1.23096	-1.0513	0.549505	1.27322	-1.2977	-0.400085	1.10011			8.2	-0.000307842	0.000403137	-0.000102051	0.000256477	-0.000498192	0.000298115	-0.00106736	0.000721539
	8.3	-0.000337684	-0.000603936	0.000314021	-0.000100638	0.000395607	-7.21466e-05	0.00129817	0.000278509	0.501037	0.675996	0.342987	0.557005	0.549753	0.489195	0.142455	0.117064	0.321104			8.3	0.000324635	0.000113658	-0.000559139	0.000758159	-0.000150933	-0.000216162	-0.000652166	0.000165125	-0.592634	4.48012	1.27281	-1.0597	0.501166	1.2327	-1.32852	-0.307068	1.10512			8.3	2.79298e-05	0.000343946	3.90325e-05	2.36715e-05	-0.000241409	0.000452242	-0.000917611	0.000581798
	8.4	-0.000260489	0.000275694	2.47573e-05	0.000289353	0.000332685	0.000313939	0.000956196	0.000247683	0.531842	0.727564	0.381022	0.60675	0.545488	0.460541	0.153093	0.128685	0.336102			8.4	0.000351557	0.000282046	-0.000431714	0.000586722	-0.000224711	-0.000251259	-0.000498149	0.000183507	-0.565685	4.59254	1.31145	-1.05347	0.435978	1.18867	-1.33899	-0.227909	1.13589			8.4	-3.71995e-05	0.000262713	2.11352e-05	0.000213561	-0.00043251	0.000262557	-0.00106542	6.31126e-05
	8.5	-0.000179814	4.30437e-05	-0.000105888	6.55113e-05	0.000599134	0.000121394	0.000818135	0.000335073	0.576864	0.76983	0.431795	0.658937	0.541675	0.442974	0.155359	0.144267	0.345692			8.5	0.000662463	7.10209e-05	-0.000364365	0.000637732	-0.000393279	5.85429e-05	-0.000457374	0.000204286	-0.534727	4.69222	1.35254	-1.02918	0.36627	1.14294	-1.3331	-0.166441	1.16582			8.5	-0.000200344	0.000246062	7.89411e-05	-0.000180106	-0.000347918	0.000173019	-0.00105219	0.000447907
	8.6	-0.000114963	2.1039e-05	0.000291149	-0.000122177	0.000643819	0.000271562	0.000567124	0.00023046	0.620571	0.820563	0.493514	0.715451	0.538547	0.422486	0.152858	0.164271	0.3524			8.6	0.000635951	0.000311456	-0.000494851	0.000716727	-0.000199693	-0.000260408	-0.000684899	0.000391629	-0.502643	4.78622	1.37905	-0.981326	0.326082	1.09886	-1.30779	-0.129479	1.18726			8.6	-0.000218809	0.000160404	-0.000195264	1.28787e-05	-0.000174409	0.000328634	-0.0011271	0.000559391
	8.7	-0.000742596	-3.60977e-05	0.00013337	0.00028121	0.000660074	-0.000113096	0.00084192	0.000110534	0.655637	0.872141	0.564571	0.768075	0.530568	0.401769	0.149739	0.186544	0.354693			8.7	0.000123864	8.48027e-05	-0.000248628	0.000578519	-0.000429075	-0.000205739	-0.000591966	0.00030319	-0.472497	4.86813	1.38429	-0.921316	0.314908	1.05287	-1.26036	-0.126744	1.19873			8.7	-0.000303122	0.000393405	-0.000110081	-0.000174744	-0.000321516	0.000215438	-0.00103404	0.000500251
	8.8	-0.000626332	-0.000203485	6.99281e-05	-0.000290151	0.000572131	0.000310909	0.000867179	0.000350278	0.678104	0.932073	0.64199	0.816818	0.510508	0.373511	0.148314	0.210739	0.357278			8.8	0.000717162	-0.000141963	-0.000640663	0.000583852	-0.00036591	-0.000246895	-0.000859165	0.000477464	-0.447864	4.94075	1.37662	-0.857373	0.351103	1.0099	-1.20144	-0.157446	1.18657			8.8	-0.000178188	0.000428863	-0.000200182	-5.29901e-05	-0.000229925	0.000238597	-0.00103015	0.000481601
	8.9	-0.000432302	-0.000190475	0.000465599	0.00019823	0.00062343	0.000160645	0.000543116	0.000159615	0.685111	0.99604	0.729651	0.847687	0.484483	0.342546	0.148853	0.233868	0.360936			8.9	0.000744425	0.000226705	-0.000332275	0.000523732	-0.000112196	-0.000443317	-0.000671744	0.000441901	-0.440451	5.00848	1.35794	-0.799148	0.443401	0.972434	-1.13368	-0.209461	1.14307			8.9	-0.00025947	0.000246219	-0.000123719	-0.000209139	-0.000471533	0.000415463	-0.000840233	0.000469784
	9	-0.000519966	-0.000106319	0.000454684	0.000218643	0.000816922	0.000248576	0.000902604	-4.5044e-06	0.670167	1.06241	0.820949	0.872274	0.454414	0.307575	0.15814	0.24903	0.369288			9	0.000337954	-4.45259e-05	-0.000428042	0.000564286	-0.000104039	-0.000344626	-0.000674277	0.000371219	-0.442567	5.06604	1.32765	-0.760659	0.584897	0.946299	-1.0501	-0.276748	1.09001			9	-0.000316409	4.00077e-05	-0.000251992	0.000113777	-0.000435782	0.00040187	-0.00105151	0.000601652
	9.1	-0.000583389	-0.000287613	-5.94488e-05	9.22254e-07	0.00043953	0.000277256	0.000596701	7.77755e-05	0.647591	1.11906	0.915648	0.883188	0.419947	0.277398	0.168377	0.252602	0.382202			9.1	0.00058015	0.00023311	-0.000569447	0.000711234	-0.000633834	-0.000129549	-0.0008337	3.83091e-05	-0.458592	5.11266	1.30221	-0.737032	0.736377	0.931076	-0.960764	-0.348079	1.03605			9.1	-0.000370465	0.000317941	-0.000221229	-5.09658e-05	-0.000366692	0.000435018	-0.000959311	0.000218258
	9.2	-0.000539465	0.000404118	0.000258862	-1.20042e-05	0.000551523	0.000274274	0.00112434	0.000220987	0.616209	1.16578	1.00956	0.88555	0.383257	0.255845	0.182627	0.243355	0.402396			9.2	0.000756297	-4.00694e-05	-0.000643193	0.000165921	-0.000611831	-0.000147827	-0.000724893	4.19853e-05	-0.481301	5.15282	1.28433	-0.734101	0.885341	0.929561	-0.860941	-0.411097	0.992593			9.2	-0.000403408	-4.59055e-05	-7.05438e-05	-0.000106722	-0.000224824	0.000200699	-0.00132406	0.00040789
	9.3	-0.000188696	0.000514272	-6.31553e-05	-7.95751e-05	0.000549851	-0.000114368	0.000987088	3.27641e-05	0.588	1.19157	1.09401	0.884165	0.355566	0.25945	0.201078	0.219409	0.425574			9.3	0.000305638	0.000107362	-0.000325036	0.000549637	-0.000542362	-0.000332813	-0.000758708	7.64691e-05	-0.499963	5.18516	1.27405	-0.737138	1.00485	0.93366	-0.752031	-0.459994	0.959422			9.3	-0.000232408	-6.09709e-05	-0.000107599	3.51957e-05	-0.000421245	0.000426963	-0.0010199	0.000425451
	9.4	-0.000303339	0.000677326	9.21344e-05	-0.000207833	0.000411106	-8.97002e-05	0.000732613	0.000277277	0.574294	1.20205	1.1649	0.891255	0.332799	0.287642	0.218465	0.183018	0.45254			9.4	0.000291696	6.40481e-05	-0.000652052	0.000615275	-0.000672268	-0.000213423	-0.00101794	0.000264581	-0.509198	5.21824	1.27848	-0.731696	1.07558	0.941776	-0.636436	-0.496275	0.934481			9.4	-0.000344977	6.7811e-05	1.29499e-05	8.36262e-05	-0.000326322	0.000513582	-0.00102265	0.000429433
	9.5	-0.000199575	-0.000230772	-3.68931e-06	2.9825e-05	0.000521235	0.000136892	0.000758633	0.000449948	0.577614	1.19186	1.22469	0.900165	0.315784	0.34125	0.231898	0.142551	0.481141			9.5	0.0006176	3.61314e-05	-0.000636853	0.000464177	-0.000499416	-0.000265104	-0.000610054	0.00012551	-0.499815	5.2506	1.29209	-0.712559	1.08817	0.949821	-0.516866	-0.507707	0.910227			9.5	-0.000339958	7.07234e-05	5.91934e-05	2.90844e-05	-0.000589286	0.000495182	-0.00107127	0.000381676
	9.6	-0.000180475	0.000767092	0.000361856	-0.000119656	0.000534951	0.000271861	0.000935853	0.0003282	0.598686	1.17035	1.26976	0.91951	0.301272	0.416412	0.244437	0.104218	0.508461			9.6	0.000412995	3.37258e-05	-0.000282375	0.000491716	-0.00064879	-0.000171997	-0.000784154	0.000256936	-0.471363	5.27714	1.31621	-0.679738	1.05085	0.958769	-0.396966	-0.502178	0.875136			9.6	-0.000334404	-9.12942e-05	-0.000139544	-6.31315e-05	-0.000552632	0.000449662	-0.00115035	0.000310294
	9.7	-0.000392169	-0.000524367	0.000702133	0.000188507	0.000491155	9.45428e-05	0.00128959	0.00030061	0.6486	1.14588	1.29934	0.949478	0.292234	0.506567	0.250745	0.0754019	0.530834			9.7	0.000437539	3.28364e-05	-0.000475653	0.000531485	-0.000730039	-0.000217542	-0.000882905	-1.99181e-05	-0.43969	5.29655	1.3591	-0.615677	0.984642	0.954608	-0.295014	-0.485572	0.820293			9.7	-0.000434692	0.000155217	9.02114e-05	-1.67965e-07	-0.000314554	0.000420423	-0.000955804	0.000637988
	9.8	-0.000332855	3.56497e-05	-0.000347742	-0.000202084	0.000594623	0.000108144	0.000798994	0.000212771	0.715631	1.12675	1.3173	0.987407	0.291076	0.593073	0.25233	0.0616474	0.550062			9.8	0.000225188	-0.000143262	-0.000513592	0.000401923	-0.000732209	-0.000167645	-0.000873439	0.000149314	-0.405335	5.31263	1.40933	-0.535605	0.91942	0.945341	-0.213523	-0.453867	0.743173			9.8	-0.000363385	-0.000178898	-0.000237801	-0.000352702	-0.000399925	0.000429451	-0.00108846	0.000463249
	9.9	-0.000207556	0.000266936	0.000261137	-0.000952071	0.00043535	-1.42554e-05	0.00114014	0.000363231	0.789738	1.11587	1.32172	1.02383	0.297153	0.668429	0.252447	0.0627296	0.562262			9.9	0.000431392	3.55775e-05	-0.000393688	0.000879232	-0.000562835	-0.000126385	-0.00113344	0.000109131	-0.379133	5.31311	1.46347	-0.453694	0.876197	0.920943	-0.155859	-0.413601	0.655773			9.9	-0.000405368	0.000172255	-9.91017e-05	-0.000232611	-0.000409796	0.000534387	-0.000845589	0.000444146
	10	-0.00028228	-0.00056137	0.000241708	0.000213636	0.000487852	-0.000170886	0.0013759	0.000570769	0.87024	1.12505	1.31245	1.05855	0.306016	0.724181	0.250053	0.0752534	0.566137			10	0.000510637	0.000121382	-0.000287799	0.000639351	-0.000636277	-0.000398145	-0.000863658	6.96727e-05	-0.387531	5.30598	1.52193	-0.383224	0.866089	0.878997	-0.123387	-0.376005	0.572327			10	-0.000384461	0.000236767	-0.000166748	-6.43281e-05	-0.000507274	0.000589223	-0.000892566	0.000286694
	10.1	-0.000449533	-0.000264923	0.000607957	-0.000103979	0.000554468	-0.00015303	0.0011351	0.000633797	0.946733	1.14739	1.2956	1.08747	0.321919	0.759025	0.249426	0.0997786	0.564668			10.1	0.000280338	1.41669e-05	-0.000503312	0.000922896	-0.000652277	-0.000348338	-0.00111766	8.30939e-05	-0.420971	5.29278	1.57753	-0.333708	0.911336	0.819638	-0.107976	-0.326124	0.504303			10.1	-0.000249735	-9.11253e-05	-0.00018923	9.64406e-06	-0.000267143	0.0004565	-0.00104139	0.000232374
	10.2	-0.000162969	0.000177553	9.62165e-05	7.37264e-05	0.000546989	-0.000135082	0.000839092	0.000435172	1.01397	1.18334	1.2728	1.10941	0.346249	0.774781	0.255832	0.127667	0.559247			10.2	0.00023454	0.000127427	-0.000390995	0.000698597	-0.000583174	-0.000359895	-0.00093295	0.00016559	-0.473081	5.28102	1.62578	-0.316448	0.99737	0.761415	-0.102223	-0.272166	0.454654			10.2	-0.00036396	0.000179139	-4.2095e-05	-0.000209063	-0.000446182	0.000697453	-0.000649587	0.000393899
	10.3	-0.000355913	0.000213787	-0.000399729	-0.000208104	0.000575768	-0.000125958	0.00100733	0.000480456	1.07377	1.22751	1.24931	1.12076	0.362848	0.780446	0.268111	0.152056	0.549714			10.3	0.000437887	0.00017813	-0.000420766	0.000584261	-0.000765178	-0.000100669	-0.00119405	2.57718e-05	-0.540027	5.27167	1.67045	-0.330475	1.10434	0.697545	-0.102838	-0.227494	0.447639			10.3	-0.00023761	5.25448e-05	8.14488e-05	-0.000154532	-0.00029442	0.000525385	-0.000837701	0.000444425
	10.4	-0.000403719	-3.13181e-07	0.000241615	-0.000290843	0.000517663	-0.000107734	0.00119661	0.000551092	1.12469	1.27365	1.23234	1.12478	0.371872	0.777776	0.282312	0.174281	0.541836			10.4	0.000196411	2.37522e-05	-0.000533326	0.000173634	-0.000729304	-0.000513207	-0.000915034	0.000182692	-0.596455	5.27478	1.70254	-0.375827	1.2156	0.649286	-0.0959041	-0.178473	0.473837			10.4	-0.000353198	0.000140073	-5.8777e-05	-0.000154584	-0.000418522	0.000460425	-0.000961762	0.000509841
	10.5	-0.000365017	-7.52006e-05	-0.000162261	-0.000325836	0.000533354	-0.000142152	0.000911518	0.000976901	1.16414	1.31792	1.22724	1.12344	0.370864	0.770416	0.300307	0.192222	0.537685			10.5	0.000292206	0.000263831	-0.000451838	0.000683587	-0.000691245	-0.000267278	-0.00131807	0.000357775	-0.621286	5.28653	1.73551	-0.432073	1.32216	0.622483	-0.0839821	-0.131506	0.522146			10.5	-0.000351704	-3.27733e-05	-0.000158626	0.000161102	-0.000438012	0.000743633	-0.00111702	0.000121933
	10.6	-0.000442749	-0.000115099	0.000214871	9.82618e-05	0.000514385	-0.000405492	0.000706811	0.00069536	1.19757	1.35925	1.2352	1.11647	0.360126	0.760974	0.31636	0.203313	0.538297			10.6	0.000268817	2.693e-05	-0.000534647	0.000529136	-0.000631872	-0.000267416	-0.000988521	0.000150663	-0.616994	5.32008	1.77567	-0.493136	1.40418	0.617171	-0.069862	-0.100301	0.58487			10.6	-0.000394511	-0.000115842	-1.36387e-06	-8.21934e-05	-0.000471049	0.000568894	-0.000895624	0.000138283
	10.7	-0.00035077	0.00052787	9.3118e-05	-0.000500188	0.000469328	-0.000172314	0.00123476	0.00131743	1.21704	1.39521	1.26027	1.1049	0.336617	0.743927	0.326054	0.209505	0.546171			10.7	0.000202255	0.000166373	-0.000511719	0.000361655	-0.000669346	-0.000489171	-0.000965559	0.000217172	-0.580802	5.36637	1.83303	-0.550916	1.46925	0.626135	-0.052386	-0.0760449	0.653705			10.7	-0.000380049	4.30981e-05	-0.000223735	8.80853e-05	-0.000325357	0.000527904	-0.000984699	0.00015061
	10.8	-0.000463058	0.000215674	-0.000315484	-0.000152405	0.000421203	5.60948e-05	0.000750608	0.000610521	1.2225	1.43316	1.29639	1.09296	0.31682	0.715489	0.329226	0.21544	0.561798			10.8	0.000231737	8.95805e-05	-0.000298194	0.000548433	-0.000786583	-0.000455556	-0.000898705	-0.000155722	-0.522748	5.4218	1.9122	-0.601369	1.52293	0.652016	-0.0301128	-0.0517475	0.693485			10.8	-0.000377591	0.000205906	-0.000155013	0.00016774	-0.000623696	0.00077923	-0.000809764	0.00039702
	10.9	-0.000353467	0.000563606	0.000235724	-9.56327e-05	0.000763818	-9.53841e-05	0.00099076	0.000751175	1.21515	1.47447	1.33861	1.08164	0.300716	0.678399	0.327891	0.221411	0.583686			10.9	0.000478943	-0.000124464	-0.000389952	0.000504869	-0.000814769	-0.000296061	-0.00118918	-0.000269868	-0.460571	5.48333	2.03288	-0.633281	1.56823	0.683915	-0.0181805	-0.0337127	0.699812			10.9	-0.00034113	7.09659e-06	-6.87125e-05	7.0819e-05	-0.000561975	0.000686892	-0.00110411	0.000355364
	11	-0.000232329	-0.000261931	0.000551049	-2.10381e-05	0.000467911	-2.80157e-05	0.000964044	0.000690469	1.20203	1.51359	1.38134	1.0726	0.294558	0.635525	0.320978	0.231967	0.61173			11	0.000397002	-9.11277e-05	-0.000249809	0.000417787	-0.000694271	-0.000349351	-0.00121786	6.81115e-05	-0.393688	5.56004	2.18438	-0.65904	1.61243	0.717479	-0.00466432	-0.0109438	0.667278			11	-0.00047268	-0.000242303	-0.000216767	-2.07059e-05	-0.000603361	0.000635928	-0.000903301	0.000530388
	11.1	-0.000306051	-0.000280696	-0.000229937	-0.000317975	0.000349529	5.91873e-06	0.000989461	0.000571716	1.18552	1.55469	1.42348	1.06708	0.29134	0.585905	0.316044	0.243589	0.642342			11.1	0.000533557	-7.97785e-05	-0.000231	0.000662359	-0.000707911	-0.000459081	-0.00090633	0.000136801	-0.337486	5.63126	2.36049	-0.67291	1.66417	0.752344	0.0013702	0.0110364	0.592636			11.1	-0.000403026	4.0161e-05	0.000292166	0.000141704	-0.000623832	0.000632343	-0.000769969	0.00013393
	11.2	-0.000489794	0.000130134	0.000272345	-0.000111859	0.000343773	0.000161346	0.00125858	0.000893377	1.17251	1.59188	1.4557	1.06334	0.288613	0.545443	0.314472	0.259025	0.670451			11.2	0.000280744	7.58788e-05	-0.000105307	0.000342399	-0.000587521	-0.000361307	-0.00111281	0.000367631	-0.294031	5.70677	2.53576	-0.688187	1.72738	0.787588	0.00862321	0.0362684	0.482822			11.2	-0.000547412	0.00013693	-0.000116479	5.31592e-05	-0.000475483	0.000475841	-0.00107479	0.000705498
	11.3	-0.000367913	-0.000375783	-9.63894e-05	-0.000250532	0.000487108	-0.000171468	0.000798647	0.000775728	1.16856	1.62118	1.48001	1.06389	0.280562	0.514236	0.319433	0.27388	0.6934			11.3	0.000198137	0.00011793	-6.12616e-05	0.000349913	-0.000744351	-0.0001482	-0.00119269	5.10744e-05	-0.253342	5.78134	2.70757	-0.709928	1.79744	0.830745	0.0167438	0.0717522	0.366694			11.3	-0.000372213	4.56676e-05	2.90086e-05	0.000197507	-0.000489362	0.000625183	-0.000830058	0.000243957
	11.4	-0.000454118	-0.000112616	0.0002215	-0.000182561	0.000328535	-0.000100643	0.000733203	0.000838108	1.18164	1.6419	1.49721	1.06736	0.264563	0.495204	0.333949	0.288231	0.708488			11.4	0.000147427	0.00027077	-9.57495e-05	0.000406401	-0.000376022	-4.05579e-05	-0.00111313	0.000151317	-0.202129	5.85905	2.84406	-0.74267	1.87915	0.87968	0.0325087	0.108203	0.246102			11.4	-0.00041641	-9.27249e-05	1.44993e-05	4.21069e-06	-0.000538246	0.000718521	-0.000472355	0.000393108
	11.5	-0.000344791	4.53749e-05	0.000195067	-0.00018931	0.000662236	0.000190553	0.00107699	0.000840498	1.20931	1.65827	1.50431	1.06908	0.237204	0.486661	0.356047	0.297073	0.712931			11.5	0.000314897	8.65107e-05	-1.39833e-05	0.000650785	-0.000831417	-0.000363435	-0.00102576	3.83398e-05	-0.161855	5.92633	2.93365	-0.776397	1.96373	0.940526	0.035658	0.129755	0.13732			11.5	-0.00074332	9.96558e-05	0.000132409	0.000244724	-0.000668257	0.000903182	-0.00062498	0.000345115
	11.6	-0.000472134	-0.000257671	-0.000302887	-0.00033825	0.000198717	-0.000150466	0.00227462	0.000364505	1.24602	1.66983	1.49746	1.06768	0.205732	0.48751	0.381216	0.304017	0.706772			11.6	0.000256003	0.000155226	-0.000108407	0.000424848	-0.000663928	-0.000413443	-0.00104563	0.000259021	-0.119101	5.9967	2.96291	-0.815571	2.04787	1.00147	0.0372062	0.14557	0.0554434			11.6	-0.000477184	-2.42343e-05	0.000189653	0.000152558	-0.000627526	0.000927549	-0.000577762	0.000492694
	11.7	-0.000472519	-0.000310576	0.00047358	-0.000238843	0.000664948	-0.000242107	0.00169431	0.000560703	1.28747	1.68954	1.48366	1.06353	0.177344	0.482999	0.408468	0.308018	0.694777			11.7	0.000132352	0.000117329	-3.89608e-05	0.000407092	-0.000730536	-0.000251377	-0.00129556	0.000319787	-0.0754624	6.05269	2.94641	-0.852379	2.12829	1.05996	0.0285556	0.156208	-0.000213577			11.7	-0.000280003	-0.000257664	0.000107259	0.000186752	-0.000597636	0.000886593	-0.000670228	0.000333637
	11.8	-0.000431641	-7.60092e-05	-0.000151124	-0.000599365	0.000388888	-3.62426e-05	0.00179423	0.000527658	1.32085	1.71259	1.46544	1.04839	0.157242	0.482319	0.435421	0.315025	0.679658			11.8	0.000310862	-9.66063e-07	5.98441e-05	0.000565631	-0.000797022	-0.000194697	-0.000914439	0.000235428	-0.0350757	6.10611	2.88839	-0.886217	2.20455	1.09271	0.0130522	0.155745	-0.0413922			11.8	-0.000430919	-9.79228e-05	0.000182322	0.000233783	-0.000448224	0.000603025	-0.000506893	0.0003502
	11.9	-0.000249694	0.000329427	-8.98938e-06	-0.000319978	0.000517137	1.39236e-06	0.000951736	0.000522617	1.34399	1.7377	1.45073	1.02409	0.155845	0.477084	0.456045	0.32235	0.667363			11.9	0.000240263	-1.50416e-05	0.000126154	0.000453201	-0.000511985	-0.000176766	-0.0010351	0.000254698	-0.00697375	6.13839	2.81756	-0.915832	2.26875	1.0988	-0.0135616	0.144323	-0.059901			11.9	-0.000388793	-7.43769e-05	0.00021745	0.000240886	-0.00059242	0.000752754	-0.000602462	0.000252275
	12	-6.3845e-05	0.000186843	0.000156907	-0.000138991	0.000571126	-1.49467e-06	0.000772396	0.000501749	1.35067	1.76582	1.44362	0.992376	0.175032	0.470195	0.472385	0.334731	0.662786			12	4.14704e-05	0.000376867	0.000191634	0.000484451	-0.000607623	-0.000329026	-0.00122271	0.000319153	0.0210337	6.16259	2.7498	-0.933482	2.3334	1.06747	-0.0324074	0.134919	-0.0771928			12	-0.000500099	-8.97277e-05	0.000256277	6.1298e-05	-0.000721315	0.000802774	-0.000537723	0.000272979
	12.1	-0.000412732	0.000284512	-0.000118958	-0.00031943	0.000309515	-5.20092e-05	0.000799363	0.000304158	1.3448	1.79419	1.44886	0.956675	0.216255	0.465519	0.483042	0.349402	0.666435			12.1	0.000141833	5.83193e-05	0.000101832	0.000115391	-0.000759595	-0.000311015	-0.00110701	0.00047077	0.0376224	6.1732	2.7086	-0.947949	2.39678	1.018	-0.0426374	0.133272	-0.110236			12.1	-0.000341192	-0.000191808	1.84691e-05	0.00015283	-0.00071979	0.000768035	-0.000277869	0.000772637
	12.2	-0.000172305	-0.000113689	0.00034605	-0.000269634	0.000474185	-0.000186086	0.000647249	0.000341321	1.33371	1.80802	1.46882	0.916271	0.273819	0.467851	0.493042	0.365914	0.677604			12.2	0.000307369	0.000151742	0.000405799	0.000473475	-0.000986449	-0.000226267	-0.00102716	0.000459968	0.0525091	6.18673	2.70472	-0.955796	2.45318	0.942025	-0.04479	0.136385	-0.158053			12.2	-0.000283473	-0.000194561	5.92103e-07	9.30556e-05	-0.000704325	0.000586392	-0.000687687	0.000379602
	12.3	-0.000396309	0.000307293	0.000291911	-0.000473398	0.000563053	9.03977e-05	0.000611679	0.000376881	1.33566	1.81297	1.49829	0.881089	0.333989	0.469342	0.498843	0.379149	0.696277			12.3	0.00043134	0.000122894	0.000211441	0.000139698	-0.000713181	-0.000199706	-0.000776018	0.000472697	0.0674365	6.19391	2.72898	-0.950891	2.51285	0.867189	-0.041338	0.146506	-0.22395			12.3	-0.000403408	-0.000120456	0.000152417	9.98913e-05	-0.000870904	0.000970169	-0.000538776	0.000418205
	12.4	-0.000370389	-0.000140988	-0.000111668	-0.000237729	0.000533085	-2.89632e-06	0.00110981	0.000335159	1.34561	1.81052	1.52854	0.849956	0.391289	0.476099	0.50759	0.38917	0.716157			12.4	0.000110698	2.75671e-05	0.0004737	0.00038958	-0.000627982	-9.37503e-05	-0.000941075	0.000331032	0.0729191	6.20835	2.76911	-0.926656	2.58674	0.800252	-0.0299157	0.179437	-0.310805			12.4	-0.000633022	-0.000186673	7.46457e-05	0.000211131	-0.00074983	0.000762474	-0.00055689	0.000411812
	12.5	-0.000324043	0.000383742	-0.000313612	-0.000491509	0.000410757	0.000451877	0.00100581	0.000265765	1.37495	1.8024	1.5592	0.831332	0.444283	0.481467	0.51605	0.392397	0.736978			12.5	9.20296e-05	0.000144258	0.000335998	0.000499633	-0.000885554	-0.000430363	-0.000970661	0.000417252	0.0746771	6.21602	2.8268	-0.896921	2.67012	0.760384	-0.0307336	0.239647	-0.409594			12.5	-0.000527704	9.53316e-05	9.21936e-05	0.000344077	-0.000761898	0.000828247	-0.000391253	0.000436826
	12.6	-0.000592811	5.08189e-05	0.000453517	-0.000308217	0.000181019	-5.9727e-05	0.000822321	0.000541068	1.41542	1.79399	1.58305	0.823868	0.483857	0.480867	0.528336	0.394874	0.757178			12.6	0.000260094	0.000177036	0.0005291	0.000336739	-0.00043269	-0.000416897	-0.00100875	0.000220809	0.0834438	6.22573	2.89363	-0.847388	2.76524	0.738403	-0.0518496	0.327753	-0.515819			12.6	-0.000424292	2.96418e-05	5.8342e-06	0.000493722	-0.000844622	0.00059662	-0.000590298	0.000155084
	12.7	-0.000374653	0.00017558	0.000343909	-0.000139951	0.000281472	0.00021644	0.000828282	0.000438707	1.46574	1.79573	1.59672	0.834387	0.511629	0.473727	0.538551	0.398039	0.772223			12.7	0.000141639	0.00024446	0.000714909	0.000406395	-0.000941229	-0.000518697	-0.00140273	0.000359575	0.0865262	6.22491	2.94895	-0.786366	2.86293	0.747762	-0.0920737	0.438656	-0.633892			12.7	-0.000624046	-0.000127421	0.000156078	6.68853e-05	-0.000695139	0.000608886	-0.000682166	0.000488093
	12.8	-0.000435016	0.000760947	0.000269024	-0.000451294	0.00037505	0.000193396	0.00110264	0.000591352	1.51364	1.81368	1.60047	0.858109	0.540699	0.461035	0.548992	0.405224	0.783464			12.8	0.00024475	5.81161e-06	0.00061889	0.000571786	-0.000801901	-0.000385812	-0.00100258	0.000525292	0.0838886	6.2153	2.99586	-0.72076	2.95037	0.775392	-0.155654	0.566377	-0.754658			12.8	-0.00049139	-0.000103182	-2.73283e-05	0.000279074	-0.000893502	0.000879249	-0.000554583	0.000241596
	12.9	-0.000502987	-2.81975e-05	0.000218918	-0.000418982	0.000342357	0.000203614	0.000723547	0.000346546	1.5567	1.85331	1.59316	0.898055	0.566701	0.44469	0.555616	0.419968	0.78945			12.9	0.000245135	0.000262381	0.000626027	0.00045325	-0.000905177	-0.000184656	-0.000907567	0.000230867	0.0868055	6.19033	3.04433	-0.671402	3.01743	0.82565	-0.232588	0.696608	-0.882071			12.9	-0.000722786	-0.000203082	-4.53339e-07	0.000541082	-0.000822632	0.000504885	-0.000538773	0.000131767
	13	-0.000380372	-7.11138e-05	0.000414148	-0.000289724	0.000446195	-0.000364394	0.000789348	0.000356518	1.57925	1.90965	1.58039	0.943466	0.592558	0.430694	0.564747	0.443177	0.786167			13	-2.43525e-05	0.000382281	0.000612412	0.00022947	-0.000632381	-0.00034024	-0.000857063	0.000304768	0.0774924	6.15742	3.09081	-0.642236	3.0666	0.876824	-0.301317	0.821127	-1.01145			13	-0.000418079	-0.000283112	5.34275e-05	0.000267107	-0.000444666	0.000604418	-0.000779445	0.000267245
	13.1	-0.000443062	-0.000406553	0.000567351	-0.00020225	0.000163265	6.10432e-05	0.000625328	0.000471414	1.59199	1.97865	1.57178	0.99409	0.621154	0.422838	0.571435	0.469215	0.77696			13.1	7.208e-05	0.00012007	0.00072977	0.00040532	-0.00072421	-0.000458727	-0.00104591	0.000534931	0.056979	6.10916	3.13996	-0.645574	3.09156	0.922504	-0.353193	0.913453	-1.13594			13.1	-0.000795718	-0.00019636	0.000101845	0.000494583	-0.000610445	0.000650505	-0.000590131	0.000466781
	13.2	-0.000437926	-0.000397301	0.000435736	-0.000344331	0.000416299	0.00019727	0.000467176	0.000562696	1.5909	2.05468	1.56565	1.03942	0.650278	0.41823	0.578615	0.494236	0.763595			13.2	-8.22806e-05	7.64174e-05	0.000601714	0.000345499	-0.000844397	-0.000268501	-0.000825614	0.00011894	0.0342709	6.06212	3.18802	-0.675886	3.10632	0.971455	-0.384082	0.969059	-1.24767			13.2	-0.000507406	6.14626e-05	0.00019277	0.000744578	-0.000817673	0.000496414	-0.00028908	0.000269912
	13.3	-0.000462576	-3.4521e-05	0.000186805	-0.000373781	0.000323028	7.30967e-05	0.000794135	0.00045565	1.58569	2.12955	1.56757	1.08182	0.674619	0.417368	0.588831	0.516553	0.743276			13.3	0.000132089	0.000169407	0.000503516	0.000434558	-0.000927896	-0.000428676	-0.000881518	0.000524677	-0.000238605	6.00932	3.23791	-0.72686	3.11792	1.02581	-0.391471	0.986843	-1.34792			13.3	-0.000613006	-5.01078e-05	0.000112962	0.000366871	-0.000643629	0.00062427	-0.000458749	0.00027656
	13.4	-0.000356416	-0.000165181	0.000129816	-0.000580202	0.000319259	0.000420833	0.000713017	0.000324465	1.57777	2.19469	1.58127	1.11985	0.694605	0.419614	0.602015	0.53094	0.725259			13.4	0.000177008	-7.1139e-05	0.000477703	0.000447232	-0.000898792	-0.000425079	-0.000771864	0.000438483	-0.0411596	5.96057	3.27703	-0.782428	3.13846	1.08687	-0.392993	0.974327	-1.43373			13.4	-0.000653865	-0.000185745	1.14496e-05	0.00059116	-0.00051075	0.000627568	-0.00044798	0.000139819
	13.5	-0.000292399	0.000308709	0.000434997	-0.000287304	0.000381047	0.000276714	0.00060366	0.000282668	1.57821	2.24621	1.60132	1.15819	0.703887	0.421867	0.617294	0.536903	0.709327			13.5	4.17334e-05	0.000228384	0.000736175	0.000445641	-0.000955446	-0.00060697	-0.000966563	0.000495805	-0.0674939	5.91383	3.29995	-0.833301	3.16369	1.15334	-0.393155	0.924	-1.51499			13.5	-0.000382593	-0.000173262	4.10784e-05	0.000403029	-0.000640236	0.000767895	-0.000643513	0.000690045
	13.6	-0.000560923	-0.000175411	0.000313607	-0.000303762	0.000105181	-8.40331e-05	0.00106081	-0.000146499	1.58748	2.28411	1.61894	1.19894	0.705111	0.424411	0.635577	0.53374	0.697751			13.6	0.00030305	9.38641e-05	0.00082991	0.000182092	-0.00106281	-0.000391376	-0.000728229	0.000484438	-0.0823999	5.86928	3.28602	-0.877205	3.20276	1.2389	-0.401208	0.866104	-1.59317			13.6	-0.000509789	-0.000123343	5.64917e-05	0.000547756	-0.000740064	0.000585179	-0.000573022	0.00054993
	13.7	-0.000394217	4.3349e-05	0.000286484	-0.000437708	9.58873e-05	-5.83028e-06	0.00052746	3.25265e-06	1.60956	2.31207	1.63154	1.24983	0.703304	0.431414	0.652415	0.525262	0.69446			13.7	-4.09148e-05	0.000154264	0.000609446	0.00015268	-0.00110624	-0.000189619	-0.00108138	0.000703825	-0.0902147	5.81718	3.2545	-0.906348	3.25093	1.33044	-0.413824	0.801942	-1.67873			13.7	-0.000519911	9.14825e-05	0.00011364	0.000252585	-0.000674428	0.000433721	-0.000510781	0.000370879
	13.8	-0.000270711	3.98574e-05	0.000339436	-0.000362695	0.000247815	4.58663e-05	0.000794893	8.96272e-05	1.63037	2.32986	1.63588	1.30685	0.699231	0.444162	0.665476	0.51249	0.701234			13.8	0.000166852	5.4074e-05	0.000885935	0.000303639	-0.00101281	-0.000361287	-0.00104384	0.000558908	-0.07981	5.77689	3.20356	-0.920697	3.30247	1.43866	-0.43473	0.748027	-1.78371			13.8	-0.000619427	-9.74467e-05	-0.000185383	0.000651468	-0.000737709	0.000582223	-0.000550828	0.000452376
	13.9	-0.000377977	-0.000618289	0.000470973	-0.000565256	0.000531331	-3.86793e-05	0.000653044	-0.000121846	1.65324	2.33818	1.63354	1.37	0.701319	0.463843	0.67487	0.497738	0.710741			13.9	4.97271e-05	0.00020788	0.000664495	0.000249605	-0.000811638	-0.00055708	-0.000745695	0.000722285	-0.0654137	5.75012	3.14725	-0.925418	3.34622	1.53456	-0.444117	0.706268	-1.90613			13.9	-0.00064674	-0.000254897	3.36294e-05	0.000568109	-0.000553961	0.000377826	-0.000453637	0.000755523
	14	-0.00029642	0.000187823	0.000442207	-0.000321187	0.000397636	0.000391071	0.000676105	0.000298545	1.67701	2.34645	1.62488	1.43308	0.713347	0.494331	0.675698	0.480291	0.728144			14	3.06635e-06	0.000233271	0.000954759	0.000109691	-0.000796423	-0.000310388	-0.000789044	0.000594453	-0.0540018	5.75496	3.0962	-0.924271	3.37823	1.63863	-0.437771	0.685264	-2.03536			14	-0.000479201	-0.000362135	8.56601e-05	0.000307685	-0.000618794	0.000341193	-0.000390431	0.000465367
	14.1	-0.000561106	-7.18007e-05	0.0003118	-0.000351826	0.000230334	-0.00010727	0.000428306	7.99707e-05	1.70036	2.35119	1.62022	1.48513	0.737672	0.529868	0.671661	0.463644	0.748519			14.1	-0.000161761	0.000326394	0.000909196	0.000377999	-0.000724252	-0.000331782	-0.000865478	0.000669273	-0.0527864	5.8001	3.0768	-0.912856	3.40039	1.73576	-0.404222	0.661566	-2.17274			14.1	-0.000444461	-0.000275331	5.64822e-05	0.000331271	-0.000199412	0.000460075	-0.000115199	0.000580397
	14.2	-0.000600848	-0.00045208	0.00028833	-0.000488736	0.000419503	2.85293e-05	0.000565735	5.18885e-05	1.71712	2.35075	1.63059	1.52086	0.768076	0.572243	0.667348	0.446536	0.769276			14.2	-0.000117121	3.82583e-05	0.000870894	0.000163105	-0.000681286	-0.000332935	-0.000849992	0.000430321	-0.0588075	5.88625	3.08083	-0.902435	3.41865	1.83605	-0.358199	0.646474	-2.30478			14.2	-0.000643778	-0.000234826	-0.000120688	0.000324134	-0.000342222	0.000537438	-0.000457647	0.000586058
	14.3	-0.000312369	7.97753e-06	0.000391321	-9.7353e-05	0.000428432	-0.000188434	0.000340628	0.000286003	1.73918	2.34622	1.65995	1.54059	0.805862	0.61942	0.664534	0.429406	0.789516			14.3	-6.11493e-05	0.000440231	0.00102313	0.000212504	-0.000824111	-0.000585376	-0.000944559	0.000429649	-0.0789244	6.01683	3.11602	-0.889647	3.44474	1.91699	-0.289941	0.617577	-2.43008			14.3	-0.000583397	-0.000389087	-5.84592e-05	0.00032314	-0.000588289	0.000307792	-0.000347157	0.000651718
	14.4	-0.000432855	-0.000447051	0.000244123	3.20751e-05	-1.19786e-05	-0.000193069	0.000347619	2.72994e-05	1.7682	2.34741	1.7111	1.54302	0.843034	0.664768	0.665936	0.414342	0.809093			14.4	-8.63049e-05	9.62229e-05	0.00112643	8.9642e-05	-0.000780831	-0.000368396	-0.000958261	0.000654948	-0.0933404	6.18752	3.16311	-0.884335	3.48636	2.00894	-0.227934	0.567908	-2.55467			14.4	-0.000438003	-0.000127319	-0.000158972	0.000458449	-0.00052104	0.000290303	-0.000555568	0.000850076
	14.5	-0.000434011	0.000218323	0.000186455	-0.000220814	0.000252307	2.24431e-05	8.74492e-05	0.000198354	1.80678	2.3471	1.78032	1.53924	0.882969	0.699942	0.675288	0.401455	0.822992			14.5	-0.000225395	0.000143854	0.00094629	0.000115533	-0.000979707	-0.00019962	-0.000933794	0.000460459	-0.102964	6.36759	3.20927	-0.889663	3.55665	2.08826	-0.177157	0.502508	-2.67565			14.5	-0.000369727	-0.000217395	2.89763e-05	0.000437349	-0.00037935	0.000437338	-0.000728355	0.00102418
	14.6	-0.000443793	6.52491e-05	0.000279873	-0.000215758	0.000263163	-0.000175514	0.000215885	3.04905e-05	1.8477	2.35403	1.85161	1.53758	0.918653	0.728927	0.691095	0.393481	0.832532			14.6	2.16519e-05	-5.57553e-05	0.000803559	0.00012869	-0.000984909	-0.000343336	-0.0011227	0.000624869	-0.0933213	6.54132	3.23693	-0.905444	3.64173	2.16621	-0.162497	0.43753	-2.80221			14.6	-0.000402196	-0.000224594	-7.94714e-05	0.000409164	-0.00043908	0.000523573	-0.000585003	0.000776946
	14.7	-0.000244831	-0.000115428	0.00013275	-0.000258844	-0.00016619	0.000203002	0.000319685	0.000162334	1.88854	2.36528	1.91214	1.54141	0.957083	0.74685	0.71082	0.39098	0.838587			14.7	-9.1967e-05	0.000248869	0.000814514	-0.000166303	-0.000936755	-0.000373621	-0.000840556	0.000652581	-0.0767938	6.6985	3.24606	-0.94066	3.73961	2.21574	-0.181628	0.37646	-2.95021			14.7	-0.00080235	-0.000372421	5.7566e-05	0.000593357	-0.000270837	0.000342227	-0.00069672	0.000790416
	14.8	-0.00038754	0.000370217	0.00014087	-0.000383303	0.000280523	0.000233648	0.00020847	-1.62096e-05	1.92084	2.38722	1.94896	1.55568	0.992799	0.753771	0.729727	0.390509	0.839028			14.8	-0.000118363	0.00022786	0.00105456	2.96996e-05	-0.000851194	-0.000402281	-0.000745193	0.000435743	-0.0471901	6.81179	3.22518	-0.999006	3.83447	2.24217	-0.244906	0.339995	-3.10725			14.8	-0.000621804	-0.000209137	-3.43002e-05	0.000501274	-0.000434662	0.000303035	-0.000296879	0.000846845
	14.9	-0.000347507	-0.000338551	0.000360434	-0.000441999	0.000316008	-8.40895e-05	9.26844e-05	0.000285078	1.94705	2.41359	1.9477	1.57725	1.02657	0.756247	0.742925	0.391236	0.839582			14.9	-6.49599e-05	-0.000122396	0.000993357	-7.35514e-05	-0.000668572	-0.00015322	-0.00116595	0.000617217	-0.0226723	6.87124	3.194	-1.05754	3.91483	2.22882	-0.328186	0.338786	-3.26098			14.9	-0.000455425	-0.000395677	-0.000161366	0.000473539	-0.000482836	0.00041912	-0.000586038	0.00116355
	15	-0.000336181	-0.000280981	0.000338275	-0.000520999	4.8437e-05	-8.38664e-05	0.000250178	-0.000118229	1.95428	2.45344	1.91198	1.59366	1.04938	0.761496	0.747658	0.397505	0.843181			15	3.18481e-05	-2.67712e-05	0.000958359	6.84643e-05	-0.000900091	-0.000168165	-0.000869265	0.000523944	-0.00336503	6.88602	3.14922	-1.10892	3.96558	2.19601	-0.445866	0.370062	-3.41373			15	-0.00069754	-0.000229	-0.0002581	0.000306338	-0.000155842	0.000373297	-0.000815503	0.00103767
	15.1	-0.000540305	-0.000551543	0.000737283	-6.80593e-05	0.000269885	2.18015e-05	0.00053055	-2.20302e-05	1.94733	2.49682	1.8548	1.60632	1.06359	0.767851	0.744642	0.404413	0.852089			15.1	-6.09166e-05	2.45491e-05	0.000558031	-0.000111869	-0.000895364	-9.68482e-05	-0.000823371	0.000500277	-0.000803745	6.86329	3.10064	-1.14967	3.99251	2.13334	-0.567621	0.44085	-3.55362			15.1	-0.000400794	-0.000304594	-0.00033544	0.000284739	-0.000497962	0.000206137	-0.000558017	0.000901913
	15.2	-0.000472153	-0.000271925	0.000663976	-0.0003722	0.000162035	0.000200916	0.000459282	0.000191299	1.93452	2.55374	1.78682	1.60892	1.06288	0.781964	0.736883	0.414904	0.866525			15.2	-5.43929e-05	0.000102382	0.000838583	-1.98086e-05	-0.000903192	6.9949e-05	-0.00124073	0.000530243	0.0109092	6.82428	3.0516	-1.16442	3.98403	2.06336	-0.686022	0.531045	-3.67596			15.2	-0.000596268	-0.000140536	-0.000229177	0.000309877	-0.000394951	0.000358813	-0.000685168	0.000862762
	15.3	-0.0003929	0.000193255	0.000333263	-0.000345896	-4.7529e-06	5.50778e-05	0.00030597	-0.000389977	1.92038	2.61932	1.72847	1.59771	1.0523	0.801402	0.729582	0.429277	0.890554			15.3	0.000108077	0.00010479	0.0010714	5.88093e-05	-0.00087708	0.000113926	-0.00107126	0.000415911	0.0319482	6.78385	3.00842	-1.1587	3.95658	1.99667	-0.780721	0.625468	-3.77975			15.3	-0.000647534	-0.000270393	-3.65037e-07	0.00040001	-0.000348365	0.000356153	-0.000828775	0.000886288
	15.4	-0.000476224	0.00072147	0.000466443	-0.000266523	0.000360906	0.000278437	0.000420291	1.66157e-05	1.89729	2.69195	1.6931	1.58165	1.02991	0.819209	0.727786	0.447655	0.918419			15.4	6.23071e-05	3.06467e-05	0.00126206	-5.00394e-05	-0.00112192	-1.13313e-05	-0.000964327	0.000636332	0.0755665	6.75003	2.94908	-1.13971	3.91777	1.9455	-0.856912	0.710558	-3.87126			15.4	-0.000517498	-0.000243125	0.000110791	0.000233543	-0.000320383	0.000307611	-0.000820446	0.00112525
	15.5	-0.000389178	-0.000284302	0.000518289	-0.000280468	0.000347668	1.06494e-05	0.000645126	-4.19826e-05	1.87704	2.76224	1.68837	1.57034	1.00159	0.831043	0.734924	0.466945	0.948699			15.5	-0.000165199	0.000243145	0.000954685	-0.000124031	-0.000973092	0.00019374	-0.000678389	0.000488993	0.144095	6.72971	2.88736	-1.11813	3.8765	1.90469	-0.900807	0.781237	-3.95298			15.5	-0.000706864	-4.52783e-05	-0.000180852	0.000300597	-0.000332564	0.000317605	-0.000535599	0.000756413
	15.6	-0.000633886	-3.42917e-05	0.000882691	-0.000220859	9.0359e-05	0.000152853	0.000568372	-0.000201181	1.85596	2.84083	1.71279	1.564	0.97196	0.833292	0.747696	0.488396	0.977018			15.6	0.000354125	-2.58044e-05	0.00113996	-7.69783e-05	-0.00103867	0.000196347	-0.000765277	0.00082899	0.239832	6.72888	2.81981	-1.10638	3.83853	1.88505	-0.92232	0.818901	-4.0226			15.6	-0.000613517	-0.000298083	-0.000262171	0.000400415	-0.000476819	0.00037893	-0.00104963	0.000857268
	15.7	-0.000397873	0.000127265	0.000247839	-6.98359e-05	0.000107165	-0.000122868	0.000147254	-9.47178e-05	1.83128	2.91115	1.76328	1.57348	0.943945	0.818574	0.765668	0.504087	0.999975			15.7	2.91039e-06	0.000202318	0.000674356	-5.32695e-06	-0.00109903	0.000219272	-0.000988869	0.00062	0.339872	6.72263	2.75322	-1.10036	3.83161	1.88145	-0.913558	0.833759	-4.06863			15.7	-0.00060045	-0.000102503	-0.000130585	0.00039971	-8.38517e-05	0.0002591	-0.000569791	0.000998033
	15.8	-0.000420098	6.79094e-06	0.000415381	-0.000353258	0.000191089	-0.000457773	-3.57365e-05	0.000150741	1.80207	2.97286	1.82086	1.59428	0.923115	0.793635	0.784234	0.51715	1.01372			15.8	0.000244669	6.76354e-05	0.000784117	-8.58714e-05	-0.000839366	0.000194607	-0.000795202	0.00056844	0.436703	6.70191	2.68851	-1.09332	3.84408	1.89158	-0.887721	0.823032	-4.09856			15.8	-0.00086881	-0.000370018	-0.000232039	0.000193069	-6.45427e-05	0.000192188	-0.000728149	0.00108934
	15.9	-0.000193056	0.000215945	0.00105558	-0.000149156	0.000154689	0.00020076	0.000444066	-0.000344582	1.76884	3.02481	1.88142	1.61859	0.914729	0.760533	0.799683	0.526037	1.01946			15.9	0.000317483	0.000125499	0.000833102	-0.000242377	-0.000739419	0.000453147	-0.000890601	0.000632453	0.504302	6.66068	2.63802	-1.08248	3.88122	1.91075	-0.843183	0.789966	-4.11419			15.9	-0.000817623	-0.000448785	-8.6567e-05	0.000261112	-0.000145834	0.000220091	-0.000720222	0.0008207
	16	-0.00032865	-0.000146344	0.000422798	-0.000325624	2.58351e-05	-0.000288194	0.000205845	-0.000109243	1.73378	3.06909	1.93059	1.64286	0.919712	0.723814	0.807962	0.532778	1.01822			16	-0.000119508	0.000202312	0.000635276	-2.20092e-05	-0.000817832	0.000338733	-0.000807236	0.000743388	0.527472	6.59192	2.59914	-1.04894	3.94005	1.93806	-0.780586	0.736652	-4.12848			16	-0.0010149	-0.000345195	-0.00013055	0.00027397	-7.63787e-05	0.00022029	-0.000859245	0.00088142
	16.1	-0.00030442	-0.000129983	0.000417205	-0.000111134	0.000314076	9.41567e-05	0.000260184	-0.000412755	1.70585	3.10382	1.96675	1.65852	0.93604	0.692899	0.810683	0.534955	1.01212			16.1	-0.000136954	0.000273395	0.000731147	0.000100922	-0.000709135	0.000507574	-0.000750599	0.000712405	0.502991	6.49956	2.58317	-0.981426	4.02072	1.97464	-0.708651	0.670465	-4.15276			16.1	-0.000843668	-0.00047505	-0.000275502	4.67227e-06	-0.000381971	0.000111462	-0.000728718	0.000628201
	16.2	-0.000302288	1.5038e-05	0.000519581	-0.000108283	-0.000257578	-7.3382e-05	0.00015887	-0.000162427	1.69083	3.14286	1.98367	1.66172	0.966606	0.670844	0.805734	0.539284	1.00417			16.2	-6.55293e-05	4.13046e-05	0.000615399	-0.000443126	-0.000660193	0.000510904	-0.00105679	0.000744825	0.434139	6.40214	2.58026	-0.886156	4.0899	2.02663	-0.640163	0.597817	-4.19245			16.2	-0.000745815	-0.000239503	-0.000260565	0.000143767	-9.89029e-05	0.00016893	-0.000836306	0.000807332
	16.3	-0.000427498	0.00024479	0.000337577	7.35279e-06	-0.000168912	2.89865e-05	0.000285429	-0.000368686	1.68896	3.18383	1.99125	1.66166	0.993723	0.655135	0.797599	0.546312	0.996246			16.3	-0.000143977	1.11099e-05	0.000680567	-0.000294807	-0.000957954	0.000518753	-0.000763777	0.00119819	0.331003	6.3113	2.5794	-0.764646	4.15668	2.08812	-0.584612	0.531764	-4.24848			16.3	-0.000735658	-0.000273894	-0.000147786	9.38279e-05	8.9001e-05	0.000258599	-0.00053101	0.000819908
	16.4	-0.000324599	-0.000733608	0.00084287	-0.000199592	0.000302466	-8.24533e-05	9.58748e-06	-0.000631129	1.70961	3.23159	1.99105	1.65924	1.01594	0.649686	0.785785	0.555484	0.990567			16.4	-2.94534e-05	-0.000347525	0.000743036	-0.000256895	-0.000784442	0.000371041	-0.000711184	0.000903693	0.222623	6.24632	2.58357	-0.635903	4.2065	2.15353	-0.550234	0.479529	-4.32752			16.4	-0.000762122	-0.000112678	-0.000198205	0.000370504	-1.92774e-05	0.000302984	-0.000811301	0.000792352
	16.5	-0.000383105	8.36253e-05	0.000353606	-0.000110906	0.000199697	0.000201165	0.000129882	-0.000400962	1.7456	3.28633	1.99072	1.65718	1.02871	0.653531	0.77394	0.564439	0.987398			16.5	-0.000171157	8.49646e-05	0.00072915	-0.000108203	-0.000829582	0.000462116	-0.000838332	0.000873986	0.128302	6.22043	2.59566	-0.521874	4.24648	2.22224	-0.541293	0.44433	-4.40438			16.5	-0.000658456	-0.000376789	-0.000163791	0.000244908	-0.000124934	0.000396735	-0.000689277	0.000829425
	16.6	-0.000345074	-0.000612855	0.000675653	-0.000229131	3.68698e-05	-0.000101234	0.000135333	-0.000483424	1.79179	3.34169	1.98515	1.66805	1.03245	0.660714	0.763288	0.576427	0.98622			16.6	-0.000295964	0.000108835	0.000783585	-2.10413e-05	-0.000861358	0.000568335	-0.000701476	0.000940095	0.0616692	6.22401	2.59631	-0.431472	4.27755	2.28926	-0.554402	0.436873	-4.4726			16.6	-0.000743443	-0.000586084	-0.000323025	7.78363e-05	-2.15641e-05	6.75303e-05	-0.000809043	0.00103254
	16.7	-8.93098e-06	-0.000411707	0.000685314	-0.000496852	8.02979e-05	-0.000192369	-0.000173127	-0.000362564	1.84051	3.39389	1.97602	1.69362	1.01635	0.670003	0.756576	0.586152	0.987282			16.7	-0.000195067	-5.63818e-05	0.000716887	-0.000226562	-0.000689983	0.000538567	-0.000790879	0.00109788	0.034674	6.25618	2.58111	-0.37245	4.32153	2.34984	-0.584524	0.458113	-4.53185			16.7	-0.000834331	-0.000283288	-0.000498684	0.00017782	-0.000141347	0.000233642	-0.00108193	0.000671432
	16.8	-0.000284529	0.000286869	0.000561443	-0.00026789	9.73043e-05	-0.000156247	-2.79942e-05	-0.000542626	1.89437	3.43488	1.96089	1.72832	0.996418	0.677174	0.754966	0.590907	0.990416			16.8	-0.000112138	0.000101301	0.000448022	-0.000250718	-0.000718125	0.000472608	-0.000620102	0.000603511	0.0523542	6.31101	2.55413	-0.354072	4.36471	2.40393	-0.619553	0.505553	-4.57054			16.8	-0.00048332	-0.000277197	-0.000441435	0.000238505	-4.36262e-05	7.22475e-05	-0.000684801	0.00080549
	16.9	-1.87056e-05	0.000151141	0.00051755	-0.000349978	5.41975e-06	-0.000260277	0.000401276	-0.000862795	1.93642	3.45972	1.93834	1.77622	0.971891	0.678916	0.762602	0.591624	0.992314			16.9	3.14729e-06	-0.000174264	0.000747843	-0.000237388	-0.00090914	0.000213913	-0.000749923	0.000796174	0.106435	6.37003	2.51198	-0.375442	4.41981	2.45763	-0.653229	0.57734	-4.5876			16.9	-0.0007572	-0.000412073	-0.000527772	0.000147803	-0.000150676	0.000167685	-0.00106518	0.000802416
	17	-0.000295218	0.00134106	0.000740942	-0.000302065	-0.00012567	-0.000312515	0.000449215	-0.000593589	1.96934	3.47047	1.90972	1.83104	0.957232	0.672602	0.777493	0.585955	0.992667			17	-0.000206946	-1.95865e-05	0.000632539	-0.000191077	-0.000642213	0.000495539	-0.000627242	0.000949571	0.18918	6.42911	2.44587	-0.419562	4.47377	2.51053	-0.679345	0.665951	-4.60324			17	-0.00100711	-0.000556328	-0.000413202	0.000153067	-6.29529e-05	0.000178198	-0.000995172	0.00102198
	17.1	-0.000414013	0.000843765	0.000758786	-0.000632132	-5.97812e-05	-0.000200317	0.000357354	-0.00036135	1.98647	3.47082	1.88435	1.8857	0.95092	0.655308	0.799955	0.572796	0.994193			17.1	-0.000157372	-5.35318e-05	0.000791616	-0.000239017	-0.000888655	0.000570548	-0.000602303	0.00100037	0.297318	6.48332	2.36625	-0.475152	4.51185	2.56711	-0.68553	0.755224	-4.61339			17.1	-0.00081926	-0.000374477	-0.000355167	0.000344666	-0.000195191	0.000296245	-0.000844434	0.000598305
	17.2	-0.000344812	0.000697665	0.000691839	-0.000537515	0.000104162	-4.0826e-05	0.000268341	-0.000650881	1.9892	3.46363	1.87258	1.93497	0.958769	0.62643	0.826892	0.555245	0.994573			17.2	0.000125102	-5.912e-05	0.000511062	-0.00019841	-0.000813524	0.000414318	-0.000829714	0.000843889	0.426905	6.52737	2.27634	-0.533461	4.53018	2.62032	-0.682324	0.839986	-4.63345			17.2	-0.000737705	-0.000559026	-0.000154926	0.000376268	-9.18356e-05	0.00030507	-0.000991139	0.00089212
	17.3	-0.000248666	-0.00012141	0.00028757	-0.000583907	8.52322e-05	0.0001085	0.000238358	-0.000504825	1.9737	3.46613	1.87852	1.9813	0.973768	0.589669	0.85362	0.533729	0.997146			17.3	-8.79038e-05	0.000308188	0.00042849	-0.000296534	-0.00103328	0.000441495	-0.0006683	0.000801723	0.551963	6.56262	2.19613	-0.587839	4.53472	2.68819	-0.677043	0.902883	-4.68157			17.3	-0.000719424	-0.000503233	-0.000428605	-4.8049e-05	-5.27944e-05	0.000402736	-0.000687544	0.00062701
	17.4	-0.000504709	0.000266884	0.000739024	-0.00075422	6.42718e-05	-9.75543e-05	0.000104758	-0.000269621	1.95406	3.48296	1.90521	2.01287	0.999481	0.543822	0.874694	0.512628	1.0033			17.4	-0.000143591	-0.000244625	0.000289773	-0.000243471	-0.000724548	0.00035912	-0.000494671	0.00067517	0.673399	6.59138	2.13639	-0.616904	4.52383	2.76769	-0.667167	0.9299	-4.74161			17.4	-0.000774541	-0.000519178	-0.000365675	0.000149443	2.05224e-05	0.000257943	-0.000691018	0.000607919
	17.5	-0.000581632	0.000493979	0.000372458	-0.000545498	-4.78361e-05	0.000138838	0.000253305	-0.000261087	1.92447	3.5179	1.95024	2.04071	1.02022	0.494621	0.888721	0.497975	1.01281			17.5	-0.000192846	4.02544e-06	0.000444386	-3.32414e-05	-0.000934998	0.000532029	-0.000774875	0.000578014	0.788229	6.60498	2.10819	-0.618981	4.5128	2.85832	-0.65599	0.922031	-4.80389			17.5	-0.000729793	-0.000328564	-0.000347027	4.77594e-05	0.000115722	0.000227772	-0.0011526	0.000531465
	17.6	-0.000210271	-6.70523e-05	0.000604113	-0.000331389	-0.000104675	-0.00021722	6.03593e-05	-0.000195368	1.90179	3.57049	2.00897	2.06218	1.03388	0.453582	0.892606	0.493102	1.02509			17.6	-0.000288528	-3.02633e-05	0.000355025	-0.000186957	-0.000991192	0.000431785	-0.000776673	0.000800297	0.887806	6.61822	2.11782	-0.589082	4.52256	2.95114	-0.654778	0.87422	-4.86844			17.6	-0.000821654	-0.000470553	-0.000180834	-3.55638e-05	0.000308747	0.000537855	-0.000800604	0.000524234
	17.7	-0.000688424	0.000101172	0.000369155	-0.000252257	2.25205e-05	-0.000164756	-1.29187e-05	-0.000237643	1.88747	3.63371	2.07016	2.07447	1.04538	0.424341	0.890236	0.501229	1.04329			17.7	-0.00015164	9.70091e-05	0.000430976	-6.39474e-05	-0.000971054	0.000229281	-0.000492942	0.000854647	0.95968	6.62926	2.1832	-0.537397	4.5471	3.0571	-0.65435	0.789473	-4.9142			17.7	-0.000849737	-0.000296052	-0.000440953	4.81576e-05	7.40204e-05	0.000235216	-0.000836408	0.00039186
	17.8	-0.000450327	-0.000291359	0.00117421	-0.000407933	5.58078e-05	2.75602e-06	0.00014377	-3.7366e-05	1.88607	3.70236	2.12081	2.07737	1.05737	0.40483	0.88219	0.524646	1.06109			17.8	-0.000243856	-0.000288231	0.000293616	-0.000402551	-0.000949102	0.000248393	-0.000568617	0.000881301	1.02058	6.63661	2.28291	-0.46157	4.60179	3.15289	-0.648872	0.694742	-4.927			17.8	-0.00109512	-0.00023954	-0.000261269	0.000185911	0.000126701	0.000403507	-0.000774459	0.000696602
	17.9	-0.000304846	0.000325511	-5.22877e-05	-0.000594372	0.000211547	0.000223543	0.00041757	-7.4064e-05	1.89501	3.77156	2.15917	2.0844	1.0643	0.400248	0.873956	0.556024	1.08053			17.9	-0.000297367	-0.000368699	0.000357626	6.72228e-05	-0.00068066	0.000469967	-0.000763447	0.000404366	1.05099	6.6454	2.40843	-0.372588	4.67733	3.24225	-0.64389	0.606175	-4.91026			17.9	-0.000752646	-0.000356287	-4.86895e-05	-1.90904e-05	0.000114019	0.00041355	-0.000909246	0.00048865
	18	-0.00056043	0.000129444	0.000330947	-0.000487822	-0.000137304	-0.000161515	0.000390739	-7.53615e-05	1.9239	3.83122	2.18465	2.07941	1.07112	0.40526	0.869699	0.590179	1.09969			18	-0.000356627	0.000132866	0.000206686	-0.000193227	-0.000889393	0.000462957	-0.000803761	0.000526952	1.06109	6.65538	2.54803	-0.284709	4.76669	3.32014	-0.63714	0.538066	-4.86359			18	-0.000762725	-0.000342095	-0.000142864	3.66e-05	6.43243e-05	0.0003817	-0.00121203	0.000560991
	18.1	-0.000250525	-0.000413548	0.000772675	-0.000359132	-4.57246e-05	0.000132956	6.39253e-05	-0.000237866	1.95242	3.87907	2.19795	2.07394	1.0805	0.414042	0.871703	0.619258	1.11462			18.1	-0.0002879	-0.000169569	0.000504588	-0.000204519	-0.00104855	0.000432406	-0.000788678	0.000694671	1.04379	6.65553	2.68649	-0.218065	4.85269	3.39123	-0.624505	0.510676	-4.79559			18.1	-0.000693686	-0.000518261	-0.000284834	-7.12098e-05	2.14737e-05	0.000495138	-0.00100488	0.000342234
	18.2	-0.000241435	-0.000129409	0.000539704	-0.000290413	-0.000232687	-0.000114061	0.000139487	-0.000342523	1.98071	3.92182	2.20288	2.07699	1.08792	0.423476	0.875917	0.637542	1.12357			18.2	-0.000211145	4.48755e-05	0.000103331	-0.000254306	-0.00090424	0.000346702	-0.000975654	0.000790031	1.00834	6.64701	2.80707	-0.168953	4.94615	3.44957	-0.605073	0.51519	-4.72279			18.2	-0.000563281	-0.000438058	-0.000303273	0.000220528	1.85422e-05	0.000260604	-0.00101871	0.000581411
	18.3	-0.000443353	0.000141841	0.00083002	-0.000459697	-0.000446013	-0.000109747	0.00024195	-0.000509586	2.00083	3.95338	2.21349	2.08605	1.09407	0.436993	0.886202	0.639965	1.13224			18.3	-0.000350219	-0.000101586	8.72874e-05	-0.000328181	-0.00081092	0.000251414	-0.000655147	0.000886628	0.954053	6.63143	2.91323	-0.140119	5.03823	3.50294	-0.58213	0.539813	-4.65852			18.3	-0.000710108	-0.000253316	-0.000192792	0.000110028	3.69224e-05	0.000267392	-0.000676951	0.000351091
	18.4	-0.00018987	-0.000337326	0.000363223	-0.00025648	-0.000252519	-8.77631e-05	0.000220631	-0.000481345	2.01412	3.97619	2.2318	2.10469	1.09559	0.447494	0.898074	0.628001	1.13733			18.4	-0.000296436	-0.00023851	0.000339664	5.35856e-06	-0.00077153	0.000213851	-0.000745591	0.000706367	0.911136	6.60761	3.00191	-0.137223	5.14838	3.54886	-0.550321	0.578106	-4.61751			18.4	-0.000624164	-0.000431238	-0.000317071	0.000197701	0.000215238	0.000300921	-0.000797964	0.000312484
	18.5	-0.000138843	-0.000221144	0.000404377	-0.000241581	-0.000469815	0.000103762	0.000405039	-0.00019555	2.01388	3.99856	2.26537	2.14221	1.09492	0.460039	0.908445	0.603169	1.14259			18.5	-0.00026959	-0.000163301	0.000193939	-0.000117672	-0.000836311	0.000263474	-0.000888141	0.000770536	0.871521	6.58941	3.0825	-0.163196	5.26783	3.59408	-0.519045	0.616947	-4.60955			18.5	-0.000688601	-0.000521857	-0.000274452	4.56234e-05	2.54981e-05	0.000408204	-0.000943437	0.000377106
	18.6	-0.000299302	-6.6157e-05	0.000596492	-0.000442735	-0.00018224	8.76512e-05	0.000130077	-0.000466703	2.01354	4.019	2.31013	2.18662	1.09542	0.467803	0.916016	0.572616	1.15438			18.6	-0.000460614	-0.00012865	0.000157833	-0.000201104	-0.000640578	0.00040181	-0.000856736	0.000683261	0.863192	6.57499	3.16225	-0.205189	5.40523	3.6369	-0.481474	0.637985	-4.63141			18.6	-0.000518732	-0.000583674	-0.0002853	0.000242798	0.0002685	0.000245443	-0.00114022	0.00029722
	18.7	-0.00036335	0.00036611	0.000597229	-0.000508395	-0.000362582	-0.000108821	0.000194282	-0.000446636	2.01182	4.03595	2.36826	2.23254	1.09978	0.47331	0.921785	0.538205	1.17191			18.7	-0.000119091	-0.000125125	0.000226575	-0.000195391	-0.00102878	0.000259001	-0.0010521	0.00121664	0.889902	6.57803	3.23768	-0.256094	5.54706	3.67723	-0.435117	0.64051	-4.66903			18.7	-0.000840517	-0.000401256	-0.000414613	-0.000120962	0.00031648	0.000430702	-0.000923858	0.000606832
	18.8	-0.000142774	-0.000295735	0.000587819	-0.000518701	-0.000222307	-3.61394e-05	0.000257376	-0.000270215	2.0205	4.05543	2.44026	2.28144	1.10344	0.47288	0.922398	0.50529	1.19371			18.8	-0.000376836	-3.5856e-05	-9.90081e-05	-0.000327775	-0.000828606	0.00041013	-0.000907485	0.000858409	0.953554	6.60563	3.31289	-0.314322	5.68929	3.71598	-0.385286	0.621621	-4.70412			18.8	-0.000356177	-0.000412309	-0.000440242	0.000194	0.000314572	0.000456494	-0.00101941	0.000379806
	18.9	-4.08702e-05	0.000188443	0.000632724	-0.000350336	-9.41545e-05	-0.000150536	-0.000121437	-0.000265927	2.0367	4.07822	2.52074	2.31463	1.11776	0.474592	0.920956	0.479265	1.22214			18.9	-0.000343985	2.48508e-05	0.000151248	-0.000179293	-0.000602748	0.000162137	-0.000782008	0.000883303	1.04103	6.65031	3.37907	-0.363954	5.81335	3.75614	-0.333613	0.590612	-4.71928			18.9	-0.000746069	-0.000220711	-0.000398286	7.17119e-05	0.000398974	0.000337143	-0.000803657	0.000333828
	19	-9.84019e-05	-0.000164887	0.000919039	-0.00057328	5.43916e-05	6.29401e-05	-0.000270407	-0.000152943	2.06091	4.10307	2.59718	2.33126	1.13314	0.46536	0.917923	0.462914	1.25305			19	-0.000491739	-0.000129631	0.000362484	-6.77953e-05	-0.000907692	0.000634024	-0.00067649	0.000704268	1.15113	6.69948	3.43514	-0.389799	5.9254	3.79313	-0.272732	0.548873	-4.70301			19	-0.000509405	-0.000289856	-0.000296366	0.000318184	0.000203262	0.000356992	-0.000970122	0.000295827
	19.1	9.26444e-05	0.000135957	0.00108416	-0.000219373	-3.57674e-05	8.21057e-05	-0.000243795	-0.000235869	2.08969	4.13383	2.67023	2.33572	1.14593	0.454781	0.914541	0.454001	1.28126			19.1	-0.000605182	1.45611e-05	0.000402803	-0.000263267	-0.000724299	0.000461341	-0.000793487	0.000725902	1.25406	6.75496	3.47787	-0.393766	6.01823	3.825	-0.222392	0.5125	-4.65468			19.1	-0.000595048	-0.000375673	-0.000244715	1.54016e-05	0.000117908	0.000250484	-0.00101947	3.84065e-05
	19.2	0.000141812	0.000441457	0.000655599	-0.000414441	-0.00022486	0.000164721	-0.00017686	-0.000359914	2.12702	4.16177	2.73252	2.33561	1.15589	0.439396	0.911923	0.453877	1.3073			19.2	-0.000372344	-4.99104e-05	0.000156643	-0.000320161	-0.000824711	0.000538895	-0.00104118	0.000752594	1.33736	6.79586	3.50719	-0.375568	6.09439	3.8506	-0.181709	0.492838	-4.56972			19.2	-0.000743249	-0.000423337	-0.000188327	0.000228762	0.000568034	0.000241631	-0.000862755	0.000428469
	19.3	5.10725e-05	0.000105232	0.0006915	-0.000229488	-0.000232575	0.000160712	-0.000201905	-0.000347138	2.16871	4.18643	2.77828	2.33015	1.17049	0.423751	0.91179	0.460222	1.32673			19.3	-0.000416326	-0.000239872	-8.98913e-05	7.94943e-05	-0.000729977	0.000469734	-0.00101213	0.000718273	1.38523	6.81738	3.52594	-0.339984	6.15055	3.87507	-0.154186	0.493234	-4.45908			19.3	-0.000725	-0.00035507	-0.00038972	7.93994e-05	0.000367138	0.000338747	-0.000725374	0.00045272
	19.4	0.000326664	0.000188101	0.000609749	-0.000117607	-3.31141e-05	-3.8954e-05	-8.80506e-06	-0.0001182	2.21407	4.20903	2.80585	2.33755	1.17828	0.403884	0.911588	0.469211	1.33984			19.4	-0.000624139	-1.36838e-05	0.000331763	-0.000234548	-0.000808931	3.18219e-05	-0.00102819	0.000697728	1.38921	6.8257	3.55252	-0.299101	6.1958	3.88906	-0.146401	0.505534	-4.33172			19.4	-0.000753084	-0.000288759	-0.000129681	-1.94877e-05	0.000333205	0.000243903	-0.000671356	0.000554793
	19.5	0.00065319	6.64543e-05	0.000248883	-0.000336721	-0.000162008	-0.000156953	4.16875e-05	-0.000209742	2.267	4.22813	2.81538	2.35887	1.19227	0.393665	0.913451	0.477102	1.34875			19.5	-0.000545909	-2.40945e-05	0.000220742	-0.000178105	-0.000456253	-7.75813e-06	-0.000791661	0.000720188	1.35938	6.81611	3.57995	-0.264653	6.23077	3.89666	-0.155039	0.530596	-4.19746			19.5	-0.000885891	-0.000382709	-9.95203e-05	5.26866e-05	0.000491215	0.000432572	-0.00103758	0.000372516
	19.6	0.00022911	0.000403345	0.000484217	-0.000257134	-0.000234156	0.000352005	-6.86909e-05	-0.000117828	2.32994	4.24834	2.81183	2.39529	1.20751	0.386974	0.917672	0.481886	1.35295			19.6	-0.000294878	-5.25414e-05	0.000109139	-0.000213731	-0.000817198	-0.000133336	-0.000892857	0.000794815	1.31079	6.80572	3.61926	-0.252758	6.25817	3.90161	-0.17066	0.56504	-4.0567			19.6	-0.000761334	-0.000452032	-0.000337505	0.000351243	0.000511445	0.000259019	-0.000841645	0.000735437
	19.7	0.000250926	0.00107473	0.000786013	-0.00014242	-0.000414417	0.000173849	0.000100162	0.000105358	2.40575	4.2787	2.804	2.43593	1.22707	0.391561	0.922866	0.48228	1.35321			19.7	-0.000447325	-0.000160273	0.000200612	2.33841e-05	-0.000493039	0.000124821	-0.00082922	0.00112031	1.25864	6.80496	3.67602	-0.265602	6.28059	3.91329	-0.197758	0.601704	-3.92924			19.7	-0.00079152	-0.000426057	-0.000258691	8.30106e-05	0.000236232	0.000236081	-0.00081757	0.000825486
	19.8	0.000476462	3.40045e-05	0.000841524	-0.00031412	-0.000148776	-2.12135e-05	-0.000249156	-0.000289831	2.48375	4.32116	2.79246	2.47812	1.24891	0.404178	0.927749	0.480013	1.35256			19.8	-0.00045278	-0.000108033	8.42717e-05	-0.000285654	-0.000728174	2.70942e-05	-0.00117088	0.000773873	1.22311	6.80587	3.74791	-0.293811	6.29798	3.92718	-0.219469	0.629208	-3.82253			19.8	-0.000733867	-0.000338267	-0.000409371	9.2602e-05	0.000590533	0.00033559	-0.000656661	0.000718828
	19.9	0.000758884	0.000264675	0.000173459	-0.00020881	-0.00012726	-0.000101764	-7.33144e-05	-0.00045482	2.56371	4.37342	2.78976	2.509	1.27991	0.426959	0.93615	0.475967	1.34938			19.9	-0.000595111	-0.000250652	0.00046152	-0.000129058	-0.000511134	-0.000200892	-0.000723343	0.000852541	1.21794	6.81471	3.82805	-0.34	6.30907	3.94882	-0.234517	0.644236	-3.74521			19.9	-0.000629305	-0.000426717	-0.000528784	0.000341851	0.000361899	0.000212825	-0.000808322	0.0005066
	20	0.000752625	0.000222513	0.000454671	-0.000371383	-0.000532542	-0.000105484	0.000247908	-4.68571e-05	2.64107	4.43771	2.80167	2.53182	1.31455	0.46009	0.945554	0.472949	1.34333			20	-0.000376415	2.18042e-06	9.91768e-05	-0.000236441	-0.000566913	-0.000134745	-0.00085756	0.000934935	1.23239	6.84836	3.91459	-0.390752	6.31092	3.96533	-0.239339	0.654302	-3.69209			20	-0.000951629	-0.000390622	-0.000313223	0.000423753	0.00021746	0.000356898	-0.00112379	0.00071516
	20.1	0.000904722	0.000301129	0.000626711	-0.000151598	-0.000314506	0.000180197	0.000205881	-0.000115397	2.71294	4.49992	2.82916	2.54213	1.36507	0.502251	0.956887	0.475663	1.33677			20.1	-0.000179811	-0.000216754	0.000305213	-0.000463766	-0.000430891	0.000187439	-0.00110021	0.00107673	1.26463	6.88618	3.9886	-0.423118	6.30416	3.97595	-0.236103	0.651081	-3.66796			20.1	-0.000945412	-0.000232658	-0.000414817	0.000397198	0.000226411	0.000516524	-0.000827749	0.000656369
	20.2	0.000860834	0.000299806	0.00105827	-0.000275944	-0.000149407	-9.73977e-06	0.000387775	4.27952e-05	2.76571	4.55711	2.87157	2.54248	1.42467	0.546568	0.970758	0.486974	1.32826			20.2	-0.000566223	-0.00049434	0.000173667	-0.000367715	-0.000488716	1.80109e-05	-0.00115018	0.00085108	1.29554	6.93147	4.04569	-0.445396	6.29287	3.97129	-0.228281	0.640593	-3.66134			20.2	-0.000707336	-0.000241	-0.000342197	0.000206098	0.000132951	0.000268833	-0.000634869	0.000830642
	20.3	0.000580398	0.00042204	0.000420836	-0.000383189	-0.000315753	-0.000111033	1.08166e-05	-0.000269148	2.8081	4.59965	2.92782	2.53687	1.48903	0.589958	0.988083	0.50321	1.32135			20.3	-0.000548206	-0.000109648	0.000143671	-0.000165935	-0.00064375	6.45878e-06	-0.00121165	0.000623843	1.31448	6.98122	4.08021	-0.451095	6.27917	3.94872	-0.214935	0.631316	-3.66442			20.3	-0.00060874	-0.000318506	-0.000641729	0.000195867	0.000107453	0.000323335	-0.000764833	0.000724332
	20.4	0.000672677	4.76511e-05	0.000389387	-0.000189841	-0.000284887	0.00017308	0.000237217	-0.000154112	2.83411	4.6301	2.98217	2.53426	1.55625	0.627592	1.00607	0.524329	1.31623			20.4	-0.000429237	-0.000214789	4.04189e-05	-0.000116747	-0.000635331	-5.04938e-05	-0.00102198	0.000773488	1.31616	7.02864	4.09018	-0.436652	6.26175	3.91089	-0.188095	0.635979	-3.66624			20.4	-0.000841164	-0.000322846	-0.000455424	0.00026476	0.000196488	0.000270764	-0.00107912	0.000982347
	20.5	0.00058047	-0.000169178	0.000417152	-0.000289555	-0.000206748	-6.97745e-05	0.000287711	-0.00011454	2.85147	4.64296	3.03498	2.53339	1.62162	0.646842	1.02613	0.546835	1.31602			20.5	-0.00066616	-0.000328912	0.000227657	-0.000292966	-0.000557699	7.29028e-05	-0.000933353	0.000715843	1.30282	7.06359	4.08048	-0.411874	6.24896	3.87436	-0.152965	0.654879	-3.65764			20.5	-0.000773824	-0.000218499	-0.000632768	0.000442578	0.000283183	0.000131352	-0.000923619	0.00116532
	20.6	0.000567331	0.000131835	0.000966332	-0.000414163	-0.000415362	-8.58295e-07	0.000203587	-0.000146982	2.85654	4.65147	3.07572	2.54156	1.67025	0.65225	1.04573	0.566184	1.32001			20.6	-0.000466796	-0.000165066	-0.00020083	-0.000117355	-0.000645497	0.000156497	-0.00101393	0.000733721	1.2617	7.08638	4.0693	-0.385885	6.24156	3.84889	-0.0959158	0.690535	-3.63839			20.6	-0.000853853	-0.000128278	-0.000625731	0.000321303	0.000240775	2.0771e-05	-0.000461468	0.000933964
	20.7	0.000467617	1.04476e-05	0.000656344	-0.000203457	-0.000282481	9.60435e-05	0.00024935	-0.000394194	2.85394	4.65457	3.09942	2.56174	1.6966	0.63977	1.06317	0.577228	1.32993			20.7	-0.000245382	-2.27922e-05	3.78693e-05	-0.000115878	-0.000303089	9.79309e-05	-0.000814816	0.00070453	1.21839	7.09739	4.06084	-0.352209	6.23531	3.83737	-0.0187452	0.742624	-3.61079			20.7	-0.000411506	-6.98306e-05	-0.00061664	0.000382821	0.000146357	0.000538989	-0.000563655	0.00104782
	20.8	0.00034286	0.000213498	0.000655903	-0.000297499	-0.000331643	0.000449175	0.000716439	-0.000250634	2.84175	4.66067	3.10386	2.59563	1.69546	0.616833	1.07604	0.581969	1.34207			20.8	-0.00030997	-0.000202014	2.21696e-05	-0.000276343	-0.000432993	0.000114654	-0.00110527	0.000519503	1.18328	7.11156	4.0616	-0.329677	6.23399	3.83841	0.072794	0.829695	-3.56818			20.8	-0.000565695	-7.53495e-05	-0.000585074	0.000283085	0.000109938	0.000210657	-0.00078373	0.00119007
	20.9	0.000162582	1.36003e-05	0.000633362	-0.000287556	-0.000182587	0.000164104	0.000805136	-0.000132087	2.83386	4.66617	3.09455	2.63826	1.66529	0.585613	1.08449	0.578217	1.35867			20.9	-0.000337311	-0.000208516	0.000217943	-0.000310563	-0.000419459	0.000163991	-0.00109565	0.000855714	1.15891	7.13196	4.0722	-0.310013	6.22646	3.84803	0.172472	0.942078	-3.51946			20.9	-0.000794621	-0.000124929	-0.000651312	0.000454711	0.000145626	2.88907e-05	-0.000863233	0.00114112
	21	0.000620575	0.000431084	0.000203257	-0.000219526	-0.000305527	0.000338419	0.000806359	-0.000420126	2.82603	4.67145	3.07513	2.68693	1.6134	0.558545	1.08819	0.569084	1.37484			21	-0.0004943	-3.94353e-05	0.000121159	-0.000379276	-0.000600937	0.00026911	-0.00111634	0.0007257	1.1512	7.16328	4.08935	-0.297918	6.20627	3.86216	0.264937	1.06721	-3.48064			21	-0.000496603	-0.000275158	-0.000528067	0.000193824	9.08572e-05	0.000223715	-0.000664636	0.00102289
	21.1	0.000115744	-0.000309241	0.000869347	-0.000172864	-0.000309094	0.000140096	0.000564641	-0.000100361	2.82559	4.67426	3.05705	2.73633	1.55372	0.535375	1.08697	0.556052	1.39188			21.1	-0.000650445	-0.000284206	-0.000172039	6.80175e-05	-0.000522718	0.000167031	-0.00123446	0.000584246	1.18234	7.2138	4.09298	-0.297418	6.17041	3.86602	0.336342	1.21175	-3.4414			21.1	-0.000580949	-3.41571e-05	-0.000461307	0.000286482	6.50685e-05	0.00023885	-0.000829819	0.00113123
	21.2	0.000450147	-6.46435e-05	0.000890344	-0.000120174	-0.000160486	0.00031037	0.00049284	-0.000207939	2.83585	4.68277	3.04523	2.77763	1.49879	0.525528	1.08462	0.54474	1.4075			21.2	-0.00038436	-0.000247383	0.000268142	-0.000406667	-0.000551291	0.000141611	-0.0010963	0.000540056	1.23557	7.27749	4.07232	-0.307132	6.11748	3.86314	0.391347	1.36097	-3.40811			21.2	-0.000591306	-3.43288e-05	-0.000520354	0.000485178	0.000220586	6.56713e-05	-0.000669905	0.00117827
	21.3	0.000388437	2.5729e-05	0.000980608	-4.04689e-07	-0.000550722	0.000251648	0.000699967	-0.000392034	2.85975	4.69536	3.04496	2.80296	1.46494	0.521641	1.08311	0.536314	1.42235			21.3	-0.000363926	0.000424884	-2.15222e-05	-8.0933e-05	-0.000450164	0.000173667	-0.00111593	0.000742788	1.31723	7.3515	4.01842	-0.317672	6.04505	3.85556	0.417805	1.4987	-3.38011			21.3	-0.000611962	-2.20552e-05	-0.000704745	0.000340399	-0.00015438	7.28158e-05	-0.00078198	0.0010624
	21.4	1.02876e-05	0.000238817	0.000206494	-3.2413e-05	-0.000385186	0.000764281	0.000297548	-0.000260617	2.88858	4.7104	3.0559	2.80929	1.46137	0.522772	1.08547	0.534226	1.43346			21.4	-0.000372765	-0.000333304	0.000111594	-0.000135373	-0.000688238	4.57031e-05	-0.00106251	0.00046216	1.41945	7.41885	3.92863	-0.330853	5.97203	3.85073	0.422019	1.60704	-3.34774			21.4	-0.000388966	4.67915e-05	-0.000599196	0.000231015	2.79548e-05	-3.81006e-05	-0.00096145	0.00105334
	21.5	9.79949e-05	4.12787e-05	0.000895536	5.43394e-05	-0.000230869	0.00029652	0.000493592	-0.000618273	2.92265	4.73579	3.07589	2.79871	1.48306	0.517668	1.09001	0.537926	1.44062			21.5	-0.000565686	-0.000270904	-0.000132917	-0.000149602	-0.000514828	-6.11405e-06	-0.00119952	0.000778269	1.52992	7.47769	3.80338	-0.345884	5.90149	3.84593	0.417002	1.68481	-3.31102			21.5	-0.000562948	0.000175618	-0.000580655	0.000396167	-9.7436e-05	0.000292634	-0.000825634	0.0010828
	21.6	0.000272452	-0.000332904	0.000443935	0.000222288	-0.000277537	0.000551153	0.000341418	-0.000257927	2.95743	4.76756	3.1047	2.77213	1.5253	0.503825	1.09967	0.546442	1.44209			21.6	-0.000628815	-0.000259311	-0.000132153	-0.000214201	-0.000197313	7.76136e-05	-0.00121694	0.000779154	1.64032	7.52577	3.6638	-0.349895	5.85022	3.83913	0.406285	1.71485	-3.27746			21.6	-0.000483083	0.000242632	-0.000762516	0.00047229	-0.000268254	6.77626e-05	-0.000980392	0.00100287
	21.7	-5.13876e-05	0.000213602	0.000769642	-9.18907e-05	-0.000210801	9.46292e-05	0.000588476	-0.000414755	2.9903	4.79973	3.13636	2.74009	1.58624	0.470466	1.11184	0.555661	1.43923			21.7	-0.000275489	-7.18938e-05	-5.89274e-05	2.08494e-05	-4.43088e-05	-8.82783e-05	-0.00115027	0.000976878	1.75348	7.56493	3.52575	-0.342079	5.82508	3.82302	0.400301	1.71493	-3.24568			21.7	-0.000727993	-8.00541e-05	-0.000360866	0.000581687	-0.000136862	1.20117e-06	-0.000818548	0.000932967
	21.8	-9.60852e-06	-0.000238394	0.000435423	-7.28442e-05	-0.000218447	0.000202513	0.000357913	-0.000622104	3.02032	4.8295	3.17486	2.70979	1.65284	0.421916	1.12744	0.562781	1.42811			21.8	-0.000321903	-9.75857e-05	-0.000133336	-0.000105205	-0.000400553	0.000200531	-0.00130575	0.000758192	1.8318	7.59437	3.3898	-0.326098	5.82902	3.79999	0.407493	1.66763	-3.23022			21.8	-0.000352326	-1.05775e-05	-0.000643632	0.000296268	-0.000222926	0.000190355	-0.000959891	0.00110883
	21.9	-0.000166212	-0.000218616	0.000910512	-5.81195e-05	-0.000321058	0.000498022	0.000651193	-0.000629886	3.05069	4.85669	3.2277	2.68902	1.71766	0.359819	1.13862	0.563696	1.40841			21.9	-0.000299866	-5.60588e-06	-7.72422e-05	0.000175906	-0.000295764	-2.25492e-05	-0.00125579	0.000786534	1.88663	7.6393	3.25886	-0.319593	5.85103	3.75862	0.418331	1.6	-3.2416			21.9	-0.000628031	0.0002073	-0.000484421	0.000256079	-0.000113271	9.18769e-05	-0.000825172	0.000848159
	22	0.000117455	-1.70134e-06	0.00027514	-0.000161126	-0.000285853	0.000509434	0.000521647	-0.000447459	3.07964	4.87736	3.29218	2.67315	1.78341	0.295215	1.14672	0.559125	1.38435			22	-0.000524041	-0.000188864	8.96997e-06	-0.000427424	-0.000323806	0.000121462	-0.00113979	0.000785514	1.92167	7.70198	3.13728	-0.316252	5.89019	3.70045	0.435759	1.51932	-3.28314			22	-0.000631667	6.0061e-05	-0.000696384	0.000304382	-4.7861e-05	0.000391136	-0.000922935	0.000783196
	22.1	-0.000214442	2.42998e-05	0.00078898	0.000173177	-0.000555854	6.22317e-05	0.000757489	-0.000774674	3.10818	4.8972	3.36317	2.66708	1.84713	0.225584	1.14862	0.550189	1.35701			22.1	-0.000356588	-0.000181424	-0.00028831	0.000115444	-0.000219297	0.000100912	-0.00120518	0.000634779	1.92828	7.78739	3.01493	-0.336755	5.93673	3.64043	0.458981	1.45433	-3.3589			22.1	-0.000698766	5.83519e-05	-0.000636551	0.000439017	-0.000117153	0.000167524	-0.000838771	0.000728605
	22.2	-0.000110349	0.000137793	0.00120446	-0.000372577	-0.000220783	0.000278588	0.000168185	-0.000718417	3.13807	4.9146	3.44148	2.66638	1.90738	0.164935	1.14603	0.538936	1.32816			22.2	-0.000434351	-0.000178572	-0.000131431	0.000199214	-0.000521727	9.37212e-05	-0.00118751	0.000654659	1.91173	7.89675	2.88994	-0.375129	5.99168	3.58341	0.473057	1.3922	-3.45914			22.2	-0.000616791	3.87393e-05	-0.000661168	0.000333566	-0.000158707	0.000205054	-0.0008971	0.000715581
	22.3	-0.0002232	0.000358698	0.000422465	-0.000352758	3.77594e-06	1.19715e-05	0.000371697	-0.000698408	3.16473	4.93627	3.51224	2.67483	1.97083	0.113471	1.13835	0.531696	1.30529			22.3	-0.000295536	-0.000362539	-0.00019978	-8.44476e-05	-0.000150474	0.000115711	-0.00157122	0.000585367	1.90009	8.03274	2.77336	-0.43248	6.0478	3.53572	0.474174	1.36087	-3.58579			22.3	-0.000471271	-8.43247e-05	-0.000823333	0.000364833	-0.000110953	0.000270621	-0.00114555	0.000824355
	22.4	-1.06449e-06	-0.000115644	0.000686531	-0.000297443	-0.000319541	0.000342059	0.000475445	-0.000923632	3.18629	4.97149	3.56747	2.68846	2.03429	0.0727259	1.13209	0.534329	1.29225			22.4	-0.000404303	-0.000199869	-0.000111018	-9.12737e-05	-0.000201548	0.000282989	-0.0011737	0.000877939	1.87578	8.18277	2.66481	-0.49605	6.11276	3.50797	0.459898	1.34686	-3.72178			22.4	-0.000340375	0.000200065	-0.000648441	0.000417701	-0.000221867	0.000135573	-0.00105909	0.000805648
	22.5	-4.3047e-05	0.000200224	0.00063909	-0.000333301	-0.000459673	4.27091e-05	0.000434575	-0.000633405	3.20145	5.01713	3.60323	2.71065	2.09582	0.0388978	1.12763	0.546672	1.29079			22.5	-0.000321076	-1.54767e-05	-0.000130999	-0.000162002	-0.000359247	0.000245101	-0.00128971	0.000677853	1.85157	8.33534	2.56186	-0.555634	6.17882	3.50066	0.436102	1.35131	-3.84921			22.5	-0.000435751	-5.34044e-05	-0.000568297	0.000668174	-6.08027e-05	0.000348533	-0.000814017	0.000547576
	22.6	-0.000217775	0.000185216	0.000682061	5.68106e-05	-0.000216033	-0.000565975	0.000617998	-0.000568627	3.21191	5.06638	3.6165	2.73522	2.14971	0.0215121	1.1268	0.571446	1.30103			22.6	-0.000370399	-0.000209822	-0.000467601	-7.36793e-05	-0.000368378	0.000235137	-0.00126744	0.000731728	1.82298	8.4838	2.46523	-0.591924	6.24222	3.49657	0.402067	1.35982	-3.95365			22.6	-5.61648e-05	0.000176809	-0.000587752	0.000443499	-0.000153954	0.000180057	-0.000736969	0.000607631
	22.7	-0.000326636	-3.88657e-05	0.000707444	-0.000246946	-0.000289913	0.000433416	0.000549354	-0.000451525	3.21773	5.11812	3.61304	2.76866	2.18893	0.00815658	1.12908	0.6055	1.32201			22.7	-0.000185539	-0.000238094	-0.000243514	-0.000102005	-0.000288528	0.000120541	-0.00128059	0.00072772	1.78346	8.61804	2.36417	-0.613748	6.28994	3.49983	0.357183	1.37362	-4.03131			22.7	-0.000622171	0.000139429	-0.000746575	0.000395441	-0.000293658	0.000200039	-0.00078295	0.000438551
	22.8	-0.000425858	0.000433584	0.000677486	-0.000283342	4.37174e-05	0.00024441	0.000255192	-0.000692855	3.22613	5.16435	3.60902	2.7983	2.2045	0.0022834	1.13239	0.642968	1.35055			22.8	-0.000282427	8.10431e-05	-0.000407311	-0.000199129	-0.000184495	0.00016767	-0.00121229	0.000801561	1.73478	8.72418	2.24902	-0.61398	6.31445	3.49278	0.309871	1.37016	-4.05948			22.8	-0.000238815	4.86199e-05	-0.000772201	0.000429796	-0.000215306	0.000109011	-0.0007408	0.000589431
	22.9	-0.000402226	0.000360011	0.000789096	1.98543e-05	-0.000307009	0.000199393	0.000294933	-0.00039795	3.23287	5.19851	3.61056	2.82583	2.20322	0.0046304	1.13763	0.678831	1.3838			22.9	-0.000388866	-0.000274243	-0.000499287	-5.459e-05	-0.000156497	0.000275085	-0.00155169	0.000861798	1.69039	8.80076	2.11488	-0.596128	6.30044	3.47021	0.277823	1.36049	-4.05685			22.9	-0.000713967	0.000244343	-0.000656451	0.000624947	-0.000320702	0.000222576	-0.000631883	0.000421287
	23	-0.000432695	-0.000520775	0.000550007	-5.64964e-05	-0.000613565	2.67473e-05	0.000407951	-0.000480214	3.24007	5.22456	3.62321	2.84849	2.18009	0.0161095	1.14568	0.708322	1.41262			23	-0.000150663	-0.000182361	-0.00057606	-0.00013688	-0.000570878	9.59947e-07	-0.00156775	0.000749086	1.64357	8.84941	1.95222	-0.574957	6.26434	3.43517	0.253537	1.33825	-4.02221			23	-0.000342338	1.78143e-05	-0.000616673	0.000589738	-6.51597e-05	0.000129462	-0.000769308	0.000616108
	23.1	-0.000189083	-0.000120283	0.000887821	-0.000109835	-0.000153252	0.000334803	0.000850699	-0.000449796	3.24409	5.24411	3.65034	2.87065	2.14073	0.0348274	1.15836	0.728161	1.43505			23.1	-0.000232168	1.02509e-05	-0.000395821	-2.23353e-05	-0.000425734	9.24165e-06	-0.00170727	0.000625223	1.61744	8.87403	1.75834	-0.557933	6.19901	3.39927	0.242929	1.29645	-3.96392			23.1	-0.000287634	4.84412e-05	-0.000504004	0.000596917	-0.000147952	0.000371011	-0.000865902	0.000145043
	23.2	-0.000462741	0.000487635	0.000713574	0.000124662	-0.000327293	0.000330869	0.00110545	-0.000515054	3.24349	5.26744	3.68865	2.88642	2.09242	0.0683319	1.17492	0.739043	1.44883			23.2	-0.000351763	7.63062e-05	-0.000182368	-5.6891e-05	-0.000256778	0.000442736	-0.00149106	0.000808347	1.6072	8.88441	1.55189	-0.560842	6.11693	3.35631	0.250018	1.25091	-3.89176			23.2	-0.000238484	-4.31632e-05	-0.0006267	0.000661805	-0.00016612	0.000234673	-0.000857039	0.000367466
	23.3	-0.000221201	0.000179475	0.000726065	-8.21005e-05	-0.000164552	0.000541654	0.000707396	-0.000543036	3.23119	5.30073	3.7259	2.91069	2.04457	0.111192	1.19845	0.742024	1.45373			23.3	-0.00017049	-0.00016259	-0.000480761	0.000100945	-0.000262116	0.000413249	-0.00153976	0.000749512	1.6149	8.89569	1.33435	-0.591273	6.0402	3.33076	0.277426	1.21411	-3.82355			23.3	-0.000305957	7.99931e-06	-0.000691084	0.000518572	-0.000265269	0.000145826	-0.000738302	0.000433896
	23.4	-0.000243532	-0.000215579	0.000672265	-1.03857e-06	-0.000288194	0.00034653	0.000808621	-0.000635438	3.22026	5.34515	3.75189	2.94024	1.99511	0.163229	1.22581	0.739799	1.44772			23.4	-0.000494982	-9.86343e-05	-0.0002667	-5.0612e-05	-0.000554012	0.000309861	-0.00162824	0.000901861	1.634	8.91621	1.11655	-0.635812	5.98347	3.31767	0.314074	1.17771	-3.75117			23.4	-0.000151446	6.57521e-05	-0.000611797	0.000504566	-0.000249091	0.000313148	-0.000994257	0.000298413
	23.5	-0.000282714	-0.000525294	0.000404457	-0.000528234	-0.000374753	-3.76848e-05	0.000468847	-0.000637996	3.20913	5.39856	3.76213	2.97875	1.95629	0.218831	1.25557	0.73936	1.43669			23.5	-0.000247481	0.000121817	-0.000211631	-5.67706e-05	-4.9511e-05	0.000350701	-0.00150127	0.000754523	1.66324	8.95572	0.914872	-0.692798	5.93958	3.31929	0.352827	1.15582	-3.69294			23.5	-0.00014225	0.000209419	-0.000731905	0.000462694	-0.000273425	0.000328663	-0.000556305	0.000750024
	23.6	-7.96824e-05	-0.000364066	0.000694979	-0.000315485	-0.000258591	0.000427657	0.000613113	-0.000236262	3.20349	5.46178	3.75782	3.02059	1.9368	0.273588	1.28301	0.740711	1.42366			23.6	-0.000619064	6.17126e-05	-0.000232789	7.25018e-05	-0.000268726	9.20501e-05	-0.00138017	0.000654351	1.68977	9.00511	0.734342	-0.754356	5.9154	3.34182	0.385133	1.15566	-3.63754			23.6	-0.000114529	0.000142022	-0.000619135	0.00050417	-0.000380009	0.000181664	-0.000889193	0.00021246
	23.7	-0.000279799	0.000439611	0.000552233	-0.000151904	-0.000251119	0.000305326	0.000455372	-0.000286696	3.21015	5.51747	3.73985	3.06871	1.94254	0.323556	1.30539	0.748263	1.41386			23.7	-0.000319969	0.000104053	-0.000288821	-0.000222068	-0.000455475	0.00020103	-0.00129454	0.000900151	1.71526	9.06193	0.560441	-0.796066	5.8877	3.38094	0.417383	1.1622	-3.58544			23.7	-0.000263067	0.000165958	-0.000554953	0.00056642	-0.000405469	8.89391e-05	-0.00106346	0.000298302
	23.8	-0.000229649	-6.12145e-05	0.000686893	-0.000115484	-0.00027393	0.000486663	0.000688947	-0.000469587	3.23727	5.56191	3.71993	3.10861	1.97452	0.361309	1.31849	0.759768	1.40708			23.8	-0.000426617	6.89102e-05	-0.000216435	-0.000123077	-0.000121389	0.000329374	-0.0012727	0.000635075	1.72043	9.10953	0.401818	-0.805927	5.84052	3.41987	0.441408	1.18153	-3.53361			23.8	-0.000192815	0.000346458	-0.000557765	0.000549053	-0.000376327	0.000118312	-0.000831977	1.82815e-05
	23.9	-0.000198337	-2.03332e-05	0.00011408	0.00043583	-0.000210283	0.00058385	0.000899436	-0.000790681	3.27199	5.58651	3.70445	3.14368	2.02968	0.378581	1.32348	0.775865	1.40752			23.9	-0.000199417	3.46977e-05	-0.000196811	2.77832e-05	-0.000270842	0.000305476	-0.001813	0.000756691	1.71357	9.14767	0.249084	-0.788185	5.77127	3.46657	0.460744	1.21801	-3.48552			23.9	-0.000118927	0.000214243	-0.000765976	0.000456103	-0.000310024	0.000263732	-0.000686608	0.000334066
	24	-0.000269405	-4.04202e-05	0.000714766	6.66859e-06	-0.000154986	0.000498971	0.00070819	-0.000766653	3.31747	5.58645	3.70302	3.17118	2.10275	0.379865	1.32273	0.790622	1.41554			24	-0.000512832	3.22722e-06	-0.000104145	-9.37604e-06	-0.000100545	0.000190495	-0.0013516	0.000810496	1.69337	9.17058	0.109254	-0.740379	5.66752	3.5029	0.483552	1.25355	-3.42269			24	-0.00027448	-5.29796e-05	-0.00077747	0.000496963	-0.000473751	0.000286626	-0.000624343	0.000389202
	24.1	-0.000143019	-0.000108266	0.00108628	0.000272908	-0.000473433	0.000450987	0.000590816	-0.000776625	3.36619	5.56067	3.71716	3.19759	2.17944	0.361421	1.31864	0.804656	1.42896			24.1	-0.000392331	-0.000198005	-2.89505e-06	-0.000280991	-0.000122477	0.000382432	-0.001413	0.000739757	1.66104	9.18391	-0.0159698	-0.681037	5.5319	3.51281	0.512972	1.29114	-3.36335			24.1	-4.57049e-05	0.000106586	-0.000724784	0.000660856	-0.000323792	8.71263e-05	-0.000439389	0.000416834
	24.2	0.000135712	-4.1817e-05	0.000428506	5.92886e-05	-0.000116091	0.000191167	0.000899369	-0.00065441	3.41099	5.52561	3.7453	3.21871	2.24443	0.330306	1.31473	0.816002	1.44368			24.2	-0.000390438	-0.000110792	-0.000135781	-0.000393939	-0.000207678	0.000200606	-0.00147226	0.000935843	1.62646	9.19702	-0.126514	-0.614142	5.39615	3.50508	0.540257	1.32807	-3.30481			24.2	-1.05806e-05	8.53814e-05	-0.000865495	0.000663974	-0.000377685	0.000382317	-0.000725105	0.000242471
	24.3	2.39923e-05	-0.000168355	0.000421831	0.000372409	-0.000509722	0.000193044	0.00101879	-0.000594368	3.44722	5.48128	3.7752	3.24438	2.28614	0.296199	1.31475	0.826862	1.4612			24.3	-0.000504671	0.000145113	-0.000210268	-3.4497e-05	-3.35437e-05	0.000161062	-0.00152972	0.000700002	1.59886	9.23115	-0.227469	-0.556629	5.27727	3.47574	0.560642	1.34863	-3.24602			24.3	-0.000263423	0.000128451	-0.000664601	0.000753555	-0.000564239	0.000396829	-0.000697025	0.000226531
	24.4	8.57696e-05	-0.000148695	0.000922587	0.000602885	-0.000702835	0.000490266	0.000370213	-0.00045314	3.47689	5.44162	3.81002	3.27046	2.30301	0.268766	1.31703	0.835444	1.4783			24.4	-0.000196059	0.000177561	-0.000417508	-0.000126766	-0.000324392	0.000234173	-0.00153644	0.000836084	1.57333	9.27998	-0.308697	-0.518626	5.18749	3.42685	0.567932	1.35208	-3.1674			24.4	2.66264e-05	0.00027176	-0.000800449	0.000201389	-0.000519373	0.000402346	-0.000656265	0.000109838
	24.5	-8.60479e-05	-0.000255395	0.000656997	-3.46685e-05	-0.000499223	0.000546904	0.000485281	-0.000314504	3.49807	5.41155	3.83662	3.30205	2.29114	0.253946	1.31491	0.845557	1.49392			24.5	-0.000457492	0.000143322	-2.25672e-05	-4.35324e-05	-0.000111346	0.000400006	-0.00156092	0.000760409	1.55729	9.35081	-0.382699	-0.503539	5.14264	3.37056	0.551365	1.3519	-3.07914			24.5	-0.000143774	0.000246584	-0.00073688	0.000433444	-0.000429424	0.000400227	-0.000707807	0.000150282
	24.6	-0.000415681	-0.000442984	0.000930792	1.36607e-05	-0.000526636	0.000168982	0.000731518	-0.000647856	3.52142	5.39717	3.85613	3.33127	2.26255	0.257191	1.30856	0.858139	1.51165			24.6	-0.000204093	3.38723e-05	-0.000395994	-2.56255e-05	-0.000290335	0.000240792	-0.00103366	0.000734774	1.55419	9.44506	-0.44998	-0.495982	5.13651	3.31756	0.510512	1.33209	-2.95702			24.6	7.97976e-05	0.000275829	-0.000928811	0.000378076	-0.000652103	0.000472849	-0.000772657	0.000290876
	24.7	-0.000331349	-0.000372739	0.00086762	-5.74984e-05	-0.000117973	0.000306484	0.000897647	-0.000518005	3.54404	5.39377	3.86411	3.36184	2.23282	0.266451	1.29799	0.871152	1.53101			24.7	-0.000593192	-9.12135e-05	-5.90533e-05	6.58285e-05	-0.000125013	0.000265791	-0.00145104	0.000549944	1.56039	9.54002	-0.506303	-0.493634	5.15623	3.27099	0.446614	1.30073	-2.80505			24.7	-7.20362e-05	0.000238543	-0.000778769	0.000280138	-0.000738791	0.000129858	-0.000521469	0.000378379
	24.8	-0.000465983	-4.08616e-05	0.000963187	-0.000214382	-0.000490894	0.000583366	0.000572686	-0.000491185	3.56381	5.40684	3.8655	3.3862	2.21641	0.280927	1.28399	0.885684	1.54992			24.8	-0.000251651	8.38412e-05	-0.000407494	2.11319e-05	-0.000195082	0.000261574	-0.00171967	0.000872568	1.58837	9.62653	-0.553394	-0.481529	5.18283	3.24027	0.373695	1.26752	-2.61582			24.8	-4.06888e-05	0.000466079	-0.000940392	0.000361674	-0.00057882	0.000186737	-0.000735644	2.92552e-05
	24.9	-0.000315266	2.66289e-05	0.000632349	-1.08666e-05	-0.000188695	0.000513111	0.000584496	-0.000351093	3.58691	5.43059	3.85798	3.41013	2.22219	0.294831	1.27043	0.895795	1.57021			24.9	-0.000292308	-5.42761e-05	8.83388e-05	0.000268246	-0.000207791	0.000102419	-0.00140751	0.000895882	1.64406	9.69948	-0.591637	-0.457128	5.18257	3.20903	0.301869	1.24184	-2.41456			24.9	9.72198e-05	0.000318519	-0.000810843	0.000362327	-0.000470937	0.000361701	-0.000614629	-0.000177328
	25	-0.000349884	-0.000371863	0.000505572	0.000453136	-0.000170287	0.00034292	0.000853581	-0.000851382	3.60831	5.4716	3.85337	3.42849	2.25597	0.292833	1.26507	0.90091	1.58999			25	-0.000425175	0.000161473	0.000103021	-5.53084e-05	-5.82295e-05	-2.56873e-05	-0.0014841	0.000772024	1.71789	9.7512	-0.618056	-0.417421	5.14586	3.18525	0.247211	1.22266	-2.20618			25	0.000159623	0.000444659	-0.000936141	0.000323398	-0.000414627	9.00368e-05	-0.000478162	0.000303253
	25.1	-0.000318844	-0.000298443	0.000562635	0.000241484	-0.000389403	-0.000102434	0.00067756	-0.000530304	3.62147	5.52506	3.84748	3.44432	2.3146	0.27566	1.26572	0.897225	1.6048			25.1	-0.000285102	-0.000117233	-0.000185949	-0.000174805	0.000114263	0.00040499	-0.00109146	0.000681494	1.80847	9.78299	-0.629933	-0.370168	5.07628	3.16455	0.210189	1.2241	-2.03139			25.1	5.00535e-06	0.000320206	-0.000793435	0.00027385	-0.00057745	0.000146539	-0.000428597	0.000178648
	25.2	-0.000350074	0.000266673	0.0012387	2.50255e-05	-0.000353032	0.000122491	0.000708571	-0.00055203	3.63347	5.58851	3.85249	3.45348	2.38906	0.251658	1.27538	0.886409	1.61515			25.2	-0.000162243	-9.28386e-05	-4.7829e-05	4.10857e-05	-5.5982e-06	0.000115995	-0.00105995	0.000760696	1.92086	9.8201	-0.629391	-0.325676	4.96992	3.1349	0.210891	1.23786	-1.88615			25.2	0.000408364	0.000293081	-0.000787475	0.000342772	-0.000620233	8.46313e-05	-0.000156506	3.69177e-05
	25.3	-0.000403887	-0.000256023	0.000651903	4.01315e-05	-0.000311362	-2.61326e-05	0.000941228	-0.000647895	3.64373	5.65497	3.87013	3.46688	2.46819	0.223859	1.29154	0.867338	1.6183			25.3	-0.000337717	8.56136e-05	-9.41385e-05	-0.00016768	-0.000289798	0.000295318	-0.00104515	0.000663492	2.03734	9.8542	-0.603249	-0.299577	4.83597	3.09617	0.241897	1.26775	-1.80052			25.3	-0.000156612	0.000458144	-0.000845454	0.000249296	-0.000338465	0.000403203	-0.000550791	0.000244574
	25.4	-0.000351004	-3.22641e-05	0.000830513	0.000162963	-0.000145425	0.000262354	0.000748128	-0.00044057	3.65135	5.72202	3.90159	3.47621	2.54155	0.195621	1.31022	0.850166	1.61553			25.4	-0.000336694	-0.000143353	-0.000148499	0.000145406	-0.000196702	0.000346003	-0.00109131	0.000506677	2.14921	9.90389	-0.557466	-0.291176	4.70552	3.06646	0.287335	1.29771	-1.76537			25.4	2.23377e-05	0.000274064	-0.000697181	0.000528208	-0.000567196	0.0003125	-0.000553543	0.000393847
	25.5	-0.000205371	-2.9478e-05	0.000796282	0.000113462	-0.000279317	6.27385e-05	0.000742751	-0.000597759	3.66271	5.77705	3.94385	3.48065	2.60483	0.178369	1.32646	0.836242	1.61234			25.5	-0.000555399	5.86579e-06	-0.000151327	-3.19689e-05	-9.74839e-05	0.000200247	-0.00110855	0.000586071	2.25945	9.96443	-0.499287	-0.298875	4.58743	3.04208	0.341684	1.31446	-1.77748			25.5	0.000169559	0.000313588	-0.000677402	0.000469069	-0.000702226	0.000346769	-0.000533569	0.000287219
	25.6	-5.41309e-05	-0.000440061	0.000366082	0.000174884	9.49749e-06	0.000138463	0.000564034	-0.00071333	3.67588	5.81955	3.99897	3.48288	2.653	0.168733	1.34292	0.832362	1.60896			25.6	-0.000196816	-9.66904e-05	-0.000199727	0.000153579	-0.000286335	0.000249586	-0.00124338	0.000356678	2.35703	10.0329	-0.440624	-0.322189	4.49355	3.03084	0.408065	1.30463	-1.80647			25.6	-4.05286e-05	0.000145252	-0.000712674	0.000374506	-0.000460466	0.00030624	-0.000420773	0.000265696
	25.7	1.74308e-05	-0.000256417	0.000486294	9.64176e-05	-0.000385787	5.3328e-05	0.000553581	-0.000863607	3.69609	5.85133	4.05459	3.48735	2.68384	0.167493	1.35333	0.838982	1.60767			25.7	-0.000382039	-5.09097e-05	-0.000329515	0.00017447	8.65836e-05	0.000165707	-0.00104278	0.000608299	2.43425	10.0856	-0.380458	-0.356912	4.43181	3.04023	0.464921	1.27757	-1.85363			25.7	4.19377e-05	3.49375e-06	-0.000390127	0.00028825	-0.000465988	0.00051922	-0.000405146	3.79387e-05
	25.8	-0.000453168	-0.000114903	0.00053054	-3.57866e-05	-0.000331349	0.00026586	0.000585692	-0.000691687	3.72413	5.87171	4.10553	3.48474	2.70114	0.170258	1.36245	0.858863	1.61503			25.8	-0.000316971	-6.70129e-05	-8.43854e-05	0.000229887	-5.85256e-05	0.000197298	-0.00110127	0.000490537	2.50675	10.1259	-0.338618	-0.393696	4.39888	3.05965	0.509792	1.22922	-1.87881			25.8	-8.6644e-06	0.000326744	-0.000612268	0.00031319	-0.000475949	0.000275306	-0.000310167	9.41065e-05
	25.9	-0.000313078	0.000302641	0.000618998	-0.000389878	-0.000354602	0.000337655	0.000727258	-0.000797614	3.75412	5.88821	4.14275	3.48473	2.70892	0.175975	1.37029	0.888075	1.63052			25.9	-0.000510903	-0.00010258	-0.000224977	2.75794e-05	7.79796e-05	0.000254646	-0.000854873	0.000670991	2.56989	10.1404	-0.314421	-0.439804	4.38244	3.08209	0.54819	1.16811	-1.88587			25.9	0.000173857	0.0001003	-0.000707933	0.000647609	-0.000357528	0.000315625	-0.000375651	8.58273e-05
	26	-0.00055985	-0.000766386	0.000794573	0.000289184	-0.000398012	0.000155219	0.00078216	-0.000932642	3.78992	5.91056	4.15843	3.49122	2.71161	0.183255	1.37863	0.922942	1.65158			26	-0.000572057	-5.6279e-05	1.72916e-05	0.000161601	0.000279642	0.000192674	-0.00127954	0.000628827	2.62761	10.1447	-0.315317	-0.495609	4.38201	3.09032	0.567618	1.1118	-1.86743			26	-0.000104853	0.000367743	-0.000774195	0.000360105	-0.000155716	7.42729e-05	-0.000355042	0.000233562
	26.1	-0.000331266	-0.00074509	0.000597438	-0.000222285	-0.000408247	6.50593e-05	0.000869315	-0.000683302	3.82801	5.94004	4.14714	3.5038	2.70821	0.19517	1.38987	0.955149	1.6794			26.1	-0.000359406	0.000165372	-0.000114474	0.000105391	2.48954e-05	0.000381517	-0.000874252	0.000527973	2.68969	10.1405	-0.336163	-0.554375	4.3804	3.06647	0.5703	1.08674	-1.83049			26.1	0.000189905	0.000175105	-0.000733816	0.000578365	-0.000246156	0.000365726	-0.000361027	5.63663e-05
	26.2	-0.000454646	-0.000429557	0.000712781	-3.43e-05	-0.000428076	0.000114967	0.000832369	-0.000916618	3.85539	5.97457	4.11268	3.52104	2.70165	0.211436	1.40468	0.981986	1.7114			26.2	-0.000288085	3.11696e-05	-0.000158799	9.5293e-05	0.000259748	0.00039345	-0.000910893	0.000631992	2.74317	10.1523	-0.374801	-0.616176	4.37288	2.99765	0.550927	1.0991	-1.78448			26.2	-0.000103882	0.000525276	-0.000646692	0.000410433	-0.000275202	0.00011116	0.000123975	9.46221e-05
	26.3	-0.000452303	4.23735e-05	0.000600909	-0.000185156	-0.000132698	1.61244e-06	0.00116468	-0.00111063	3.87755	6.01807	4.05953	3.54751	2.69747	0.231072	1.41588	1.00018	1.74521			26.3	-0.000600581	-2.82306e-05	-0.000271156	0.000151625	0.000106602	0.000232467	-0.000811334	0.000428035	2.76916	10.1847	-0.418929	-0.683508	4.35554	2.89262	0.518243	1.1439	-1.75085			26.3	6.54719e-05	0.000326812	-0.000787475	0.000496536	-0.000101044	0.000148552	-0.000362576	-0.000121001
	26.4	-0.000418112	-0.000794642	0.000619635	4.13801e-05	-0.000151676	7.22573e-06	0.000735616	-0.00106258	3.89248	6.05535	3.99521	3.57776	2.69951	0.255039	1.42773	1.00768	1.7779			26.4	-0.000310654	7.4176e-05	-0.000109841	5.40151e-05	0.000306261	0.000227922	-0.00116936	0.000694847	2.77839	10.2459	-0.467945	-0.735797	4.31845	2.74335	0.480005	1.20968	-1.72643			26.4	1.92435e-05	0.000430324	-0.00100053	0.000651667	-9.88172e-05	0.00035173	-0.000342106	5.5265e-05
	26.5	-0.00062427	-0.00038768	0.000366025	0.000319337	-0.000378866	-6.82423e-05	0.000863984	-0.00106027	3.89383	6.0881	3.93179	3.61172	2.70194	0.278096	1.43927	1.00647	1.80639			26.5	-7.86045e-05	-0.000205072	-0.000336755	0.000241713	5.71808e-05	0.000467833	-0.00110947	0.000559357	2.75392	10.3296	-0.50181	-0.766362	4.25191	2.56966	0.456528	1.28029	-1.72583			26.5	-2.62751e-05	0.000204263	-0.000851305	0.000297972	-0.000121655	0.000224728	-0.000193254	0.000253077
	26.6	-0.000315138	-0.000162131	0.000278136	-5.40934e-05	-0.000230805	-0.000112307	0.000973564	-0.00111866	3.89049	6.1138	3.88183	3.64403	2.7146	0.297281	1.44555	1.00276	1.82989			26.6	-0.000405914	0.000279775	-0.000211782	3.41253e-05	-1.78348e-06	0.000262825	-0.00116292	0.000608007	2.69368	10.426	-0.520587	-0.773887	4.1627	2.3901	0.439349	1.32116	-1.7472			26.6	-0.000326006	0.00019591	-0.000640491	0.000495274	-0.00012163	0.000519539	-0.000114104	0.000342743
	26.7	-0.000303227	-0.000428517	0.000590634	-0.000266378	-0.000409179	0.000177354	0.000771162	-0.000986888	3.88446	6.12809	3.84893	3.66914	2.73682	0.306956	1.44873	0.997494	1.84579			26.7	-0.000298043	-9.15526e-05	-9.02254e-05	5.32195e-05	0.000174869	0.000305322	-0.00119967	0.000500513	2.61687	10.5122	-0.522821	-0.757724	4.05348	2.21951	0.447106	1.31339	-1.77971			26.7	-7.53526e-06	0.00028559	-0.000868306	0.000677827	-2.54122e-05	0.000450363	-0.00019489	-5.61486e-05
	26.8	-0.000228535	-0.000421235	0.000983433	-5.53875e-05	-1.47179e-05	1.48146e-05	0.000816568	-0.000851856	3.8757	6.13237	3.83855	3.68335	2.76847	0.30777	1.44952	0.991297	1.85209			26.8	-0.000308547	-6.22937e-06	-8.34913e-05	-0.000102556	-6.5204e-05	0.000514944	-0.000886634	0.00038962	2.53989	10.5853	-0.523587	-0.708779	3.92937	2.06144	0.476165	1.25939	-1.82343			26.8	-0.000136914	0.000461004	-0.000831901	0.000321151	-6.12029e-05	0.000397454	-4.27567e-05	-0.000236082
	26.9	-0.000297992	0.00026812	0.000585543	-0.000272144	8.72584e-05	0.00015217	0.000870807	-0.000768528	3.87294	6.14247	3.85843	3.68943	2.80862	0.296123	1.44651	0.986592	1.84895			26.9	-0.000202795	1.82715e-05	-5.98228e-05	-4.0539e-05	-5.01974e-05	0.00051762	-0.00101624	0.000752591	2.47103	10.6356	-0.530254	-0.641588	3.80954	1.93027	0.523251	1.16298	-1.87494			26.9	-0.000244424	0.000492977	-0.000899852	0.000274054	-0.00013631	0.000289807	-7.43114e-05	-8.59061e-05
	27	-0.000480784	-0.000514337	4.46054e-05	-0.000516543	-0.000273165	0.000337304	0.000736755	-0.000677683	3.87451	6.14659	3.89952	3.68409	2.86021	0.281766	1.4426	0.982676	1.8373			27	-0.000375677	-1.953e-05	-4.40729e-05	0.000409769	0.000128153	0.000459778	-0.00101809	0.000215954	2.43612	10.6641	-0.557222	-0.564962	3.70925	1.81502	0.571261	1.03643	-1.91888			27	-0.000254447	0.00028274	-0.000931023	0.000167048	-0.000135033	0.000136571	5.04955e-05	-7.27733e-05
	27.1	-0.000461325	-0.000820503	0.000302016	-0.000568957	-0.000259962	0.000127484	0.000838468	-0.000538478	3.87929	6.14976	3.95233	3.66913	2.9174	0.264957	1.439	0.97836	1.81856			27.1	-0.000282296	-3.18917e-05	-5.35354e-05	0.000207145	0.000126787	0.00034798	-0.00100819	0.000612806	2.43461	10.6864	-0.60647	-0.489384	3.62735	1.7041	0.625814	0.910003	-1.9613			27.1	7.30689e-05	0.000179073	-0.000803973	0.000308758	-1.5023e-05	0.000198264	6.92894e-05	0.000289235
	27.2	-0.000538161	-2.23465e-05	0.000934161	0.000190969	-0.000106309	3.21142e-06	0.000657432	-0.000940746	3.89498	6.15959	4.01262	3.65195	2.98546	0.249089	1.43799	0.972849	1.7962			27.2	-0.000399574	-0.000105372	-0.000155537	7.9686e-05	0.000133082	0.000731377	-0.00101036	0.000640177	2.47248	10.7218	-0.691574	-0.41527	3.55983	1.59301	0.669094	0.798414	-1.9952			27.2	-4.30054e-05	0.000329394	-0.000974454	0.000470123	-8.44608e-05	0.000276475	0.00014087	0.000174388
	27.3	-0.000536771	-0.000296504	0.00059277	-5.95316e-05	-0.000261743	0.000113612	0.00106085	-0.000826406	3.91521	6.17232	4.07191	3.63905	3.04906	0.235698	1.44606	0.964902	1.77115			27.3	-8.19e-05	-0.00021549	-0.000377221	-0.000161118	0.000181619	0.000706241	-0.00101504	0.000412421	2.54823	10.7806	-0.803067	-0.352228	3.51253	1.47527	0.699523	0.712373	-2.01674			27.3	-7.83485e-05	0.000242229	-0.000874385	0.000437152	-0.000183487	0.00046848	-8.86529e-07	0.00031239
	27.4	-0.000358893	-0.000590492	0.000539111	-0.000359961	4.41276e-05	0.000467184	0.000807189	-0.000937827	3.94227	6.18046	4.12106	3.62831	3.1056	0.229338	1.45953	0.955026	1.74896			27.4	-4.4548e-05	1.7891e-05	-0.000265435	0.000247531	0.000101374	0.000841489	-0.000899254	0.000303095	2.64547	10.8723	-0.935813	-0.293344	3.47639	1.35134	0.708938	0.650921	-2.02654			27.4	-0.000203906	0.000461899	-0.000738501	0.000219808	3.29528e-05	0.000287544	5.72493e-05	-3.64317e-05
	27.5	-0.000448134	-0.000402922	0.000544777	-0.000185818	-0.000362875	-0.000181625	0.000997311	-0.000841616	3.98386	6.19479	4.16188	3.62379	3.15113	0.221431	1.4745	0.945328	1.73275			27.5	-0.000185435	-0.000375765	-0.000150359	-6.82254e-06	0.000258981	0.000442299	-0.000871007	0.000469635	2.74466	10.9955	-1.06789	-0.243703	3.43548	1.23029	0.703663	0.604499	-2.02635			27.5	-0.000156616	0.000362867	-0.000814094	0.000355672	-4.82523e-05	0.000395153	0.000230949	5.59916e-05
	27.6	-0.000631285	-0.000575742	0.000584061	-0.000673859	-1.01502e-05	0.000281651	0.00160758	-0.000614556	4.03438	6.21397	4.1915	3.63223	3.18693	0.21367	1.49143	0.932232	1.72239			27.6	-0.000210628	-0.000166383	-0.000108425	0.000164559	0.000271575	0.000460011	-0.000848983	0.000562394	2.85389	11.1409	-1.18827	-0.200025	3.39512	1.12886	0.683848	0.569562	-2.00866			27.6	-0.000223212	0.000186816	-0.000619304	0.000405848	0.000202879	0.000460181	-0.000113112	-6.9756e-05
	27.7	-0.000115396	-0.000224088	0.00023097	-0.000446322	-0.000202942	-0.000127481	0.0011065	-0.000908396	4.0876	6.2389	4.21416	3.64876	3.20452	0.202819	1.50684	0.920052	1.72125			27.7	-0.000151162	1.02601e-06	0.00017475	0.00017761	0.000328593	0.000595859	-0.00081219	0.000362895	2.96065	11.2966	-1.28044	-0.152337	3.35209	1.05465	0.657435	0.545341	-1.9827			27.7	-0.000265436	0.000532811	-0.000626357	0.000335529	7.9757e-05	0.000399199	-0.00031879	0.00022932
	27.8	-0.000299709	-0.000416548	0.000527973	0.000181965	-0.00027347	0.000304288	0.000950572	-0.000766496	4.14644	6.27496	4.23672	3.66917	3.21257	0.190758	1.51393	0.911059	1.73211			27.8	-5.95547e-05	9.50078e-05	-2.77402e-05	0.000195582	0.00029664	0.000736998	-0.000922877	0.000241145	3.06123	11.4419	-1.33727	-0.0950762	3.31615	1.02076	0.610652	0.515616	-1.9345			27.8	-0.000100728	0.000159947	-0.00087555	2.99372e-06	0.000196776	0.000314538	-0.000194828	-0.00015772
	27.9	-0.000226068	7.38526e-05	0.000817746	-0.000302028	-0.000224608	0.000167614	0.00100974	-0.000744188	4.19676	6.32421	4.25665	3.69483	3.20749	0.174796	1.51452	0.905254	1.74924			27.9	-0.000328839	0.000245863	-8.74211e-05	6.63597e-05	0.00021454	0.000584037	-0.000540883	0.00048583	3.15784	11.5568	-1.35246	-0.0409234	3.29277	1.02388	0.561292	0.494502	-1.86643			27.9	0.00012975	0.000295955	-0.000762423	0.00023248	4.89583e-05	0.000394408	-4.79576e-05	0.00020103
	28	-0.000556614	-0.000200064	0.000172336	-0.000368966	-0.000251022	1.24474e-05	0.00104189	-0.000783388	4.22829	6.38201	4.27409	3.71812	3.19882	0.157419	1.51105	0.901038	1.77325			28	-0.000450867	0.000252486	-0.000102296	0.000175288	0.000307502	0.000716216	-0.000512651	0.000533359	3.25629	11.6273	-1.34319	0.0191095	3.2908	1.07204	0.504272	0.490553	-1.7821			28	-0.000108587	0.000362622	-0.000606679	0.000151158	0.000228163	0.000232863	9.84748e-05	9.3998e-05
	28.1	-0.000547415	-0.000416525	0.000608264	2.93197e-07	-0.000245239	0.000173113	0.00110569	-0.000912975	4.24003	6.4443	4.29616	3.73437	3.18631	0.13214	1.50648	0.903043	1.80414			28.1	0.000135831	-7.96497e-05	-5.14054e-05	0.000102309	5.07075e-05	0.000508957	-0.000319525	0.000711275	3.3441	11.6559	-1.32037	0.0843975	3.30057	1.14433	0.444514	0.502019	-1.68126			28.1	-0.000330535	0.00046789	-0.000784446	0.000163953	0.000242646	0.00030608	-1.78549e-05	0.000153643
	28.2	-0.000453469	-0.000310575	0.000570971	-0.000187526	-0.000229872	8.69864e-05	0.0010311	-0.000782217	4.22845	6.50493	4.32286	3.7449	3.17588	0.106002	1.50318	0.909731	1.83767			28.2	-0.000101286	-5.75174e-05	-7.1578e-05	0.00013089	0.000207408	0.000427438	-0.000407012	0.000538535	3.4181	11.646	-1.30201	0.136765	3.33726	1.22562	0.392303	0.523724	-1.5645			28.2	-0.000215632	0.000347106	-0.000732253	0.000200489	0.000157221	0.000298741	-0.000373252	0.00012746
	28.3	-0.000210716	-0.000452406	0.000873308	-0.000257217	8.22269e-05	0.000192773	0.000951076	-0.000549245	4.19989	6.55651	4.35017	3.74554	3.16368	0.0745514	1.50486	0.922322	1.8698			28.3	-0.000427997	-8.28477e-05	-0.000281861	0.000119922	0.000138517	0.000367391	-0.000464289	0.000666989	3.4704	11.6095	-1.2946	0.170292	3.37061	1.29559	0.364694	0.553332	-1.45			28.3	-8.6985e-05	0.000383412	-0.000720436	0.00029912	-6.25955e-05	0.000425445	-6.34808e-05	0.000138818
	28.4	-0.000162285	0.000222989	0.000296356	-0.000760418	-0.000163871	-0.000106123	0.00106878	-0.000962237	4.16816	6.59802	4.38615	3.73468	3.15258	0.0397098	1.51181	0.93579	1.90159			28.4	-0.000336492	5.15219e-05	1.51353e-05	-6.44511e-05	0.000360463	0.000685077	-0.0004536	0.000584551	3.49835	11.5653	-1.30974	0.18948	3.39736	1.35424	0.346024	0.58612	-1.33842			28.4	-0.000238035	0.000177489	-0.000934626	0.000217241	0.000159249	0.00064292	8.10592e-05	-4.07224e-05
	28.5	-0.000243928	-0.000224787	0.000536282	2.37475e-05	-0.000300008	0.000344766	0.00108886	-0.000813747	4.13872	6.6265	4.42857	3.71692	3.13707	0.00193579	1.52154	0.949533	1.92643			28.5	-9.65217e-05	-0.000104757	-0.00021265	0.000379125	2.65883e-05	0.000611781	-0.000347688	0.000326106	3.50727	11.5306	-1.3532	0.186056	3.40343	1.37645	0.358187	0.617632	-1.2401			28.5	1.22928e-05	0.000201549	-0.000850774	0.000212039	0.00011644	0.000310969	-0.000231105	2.63662e-05
	28.6	-0.000199339	-2.43755e-05	0.000727546	0.000486793	-7.25287e-05	0.000153193	0.00117199	-0.000877534	4.12369	6.64384	4.47698	3.6921	3.11017	-0.0281285	1.52886	0.96014	1.94521			28.6	3.44108e-05	7.47537e-05	-0.000250469	0.000396506	0.00010804	0.000390739	-0.000192159	0.000562867	3.49671	11.5174	-1.42507	0.164051	3.39567	1.37452	0.391915	0.629338	-1.17048			28.6	-1.28734e-05	0.000187269	-0.000953961	0.000199115	0.000160036	0.000507451	-0.000378141	6.08613e-05
	28.7	-0.000280598	-0.00064064	0.000589417	-0.000280858	1.70589e-05	9.40765e-06	0.00109699	-0.000778497	4.13655	6.64504	4.52867	3.66405	3.06889	-0.0550428	1.53042	0.964244	1.95649			28.7	-2.71003e-05	-5.21259e-06	-0.000287039	9.42889e-05	2.66537e-05	0.000891423	-0.000160815	0.000392801	3.47172	11.5347	-1.52134	0.125071	3.35985	1.3479	0.442236	0.615785	-1.12769			28.7	0.000177753	1.72447e-05	-0.00075219	0.000253553	0.000233455	0.000446579	-0.000455606	6.96498e-05
	28.8	-0.000142413	6.18176e-05	0.000686246	-4.36054e-05	-0.00013879	5.28927e-05	0.00111828	-0.000884258	4.16984	6.64046	4.58212	3.64027	3.01653	-0.0703882	1.52517	0.959659	1.96044			28.8	7.62187e-05	9.04045e-05	-0.000470577	3.40021e-06	0.000102555	0.000685739	0.000138206	0.000520825	3.44888	11.5832	-1.63805	0.0768048	3.31796	1.31215	0.501819	0.591163	-1.10758			28.8	0.000123746	0.00026594	-0.000780943	0.000300382	0.000249566	0.000346241	-0.000465534	0.000410541
	28.9	-7.21119e-05	0.000190985	0.000527056	-0.000358971	0.000138201	7.66372e-05	0.00105381	-0.00101896	4.21607	6.62706	4.6299	3.6237	2.95665	-0.0745121	1.51392	0.953378	1.95851			28.9	0.000114566	3.6467e-05	-9.17172e-05	0.000222744	2.51275e-05	0.000567451	-8.43434e-05	0.000647929	3.44038	11.659	-1.76462	0.0201034	3.26534	1.27232	0.57768	0.546826	-1.10784			28.9	0.000123426	0.000168321	-0.000722487	0.000309707	0.000259433	0.000556102	-0.000353606	-2.55189e-05
	29	-0.000451	-0.000187416	0.000233696	-0.000151169	-0.000135903	0.00019948	0.00103134	-0.00090575	4.27268	6.61018	4.67635	3.61831	2.88972	-0.0613208	1.50105	0.943729	1.95619			29	2.52839e-05	1.84382e-05	-0.000143458	0.000251655	0.000272172	0.000394053	-9.7008e-05	0.000470621	3.42832	11.7642	-1.89457	-0.0364567	3.22554	1.24494	0.654957	0.494011	-1.10758			29	0.000269502	0.000152543	-0.000786382	0.000389061	0.000291898	0.000574552	-0.000362804	4.33436e-05
	29.1	-0.000189697	-0.000157965	0.000542597	-0.000273627	-0.000130377	-8.66997e-05	0.000770107	-0.000813195	4.32741	6.58941	4.71308	3.62728	2.82524	-0.0347395	1.48958	0.934695	1.95152			29.1	7.45769e-05	-0.000208402	-6.93341e-05	0.000418583	-9.05219e-05	0.000580922	-2.37892e-05	0.000514982	3.43083	11.8879	-2.01452	-0.0861115	3.20371	1.22752	0.738355	0.436945	-1.08507			29.1	0.000107231	0.000295992	-0.000662792	0.00026048	0.000121207	0.000568544	-0.000266354	6.4513e-06
	29.2	-0.000147542	9.43065e-05	0.000158644	-0.000202987	-0.000136417	0.000185746	0.000866511	-0.000797927	4.37237	6.57856	4.74002	3.6512	2.76304	0.0063196	1.48287	0.928405	1.94794			29.2	-0.000158801	3.57616e-05	-3.00197e-05	2.23211e-05	0.000179923	0.000419231	9.74712e-05	0.000580344	3.44228	12.0221	-2.10617	-0.109871	3.19996	1.24087	0.815798	0.396914	-1.03928			29.2	-4.87485e-05	0.000188999	-0.000751045	0.000118041	0.000180024	0.000479481	-0.000437602	3.55816e-05
	29.3	-0.000219647	2.51126e-05	0.000550471	0.000156028	-0.00031754	5.44289e-05	0.000784161	-0.000861269	4.40937	6.57328	4.75341	3.68691	2.71638	0.0539441	1.48285	0.925344	1.94691			29.3	0.000127932	1.6799e-05	-0.000234382	0.000320189	2.83231e-05	0.000578724	4.65842e-05	0.00032972	3.45351	12.1606	-2.17248	-0.11019	3.21107	1.27998	0.889191	0.377085	-0.969811			29.3	0.000249482	0.000201568	-0.000340372	0.000127436	0.000157238	0.000637912	2.03053e-05	1.71806e-05
	29.4	-0.000147947	-8.79329e-05	0.000593945	-5.80699e-05	-5.80396e-05	-1.23367e-05	0.000906701	-0.000703153	4.4386	6.586	4.76012	3.7309	2.68641	0.104121	1.48983	0.922471	1.94736			29.4	-8.3855e-05	9.05608e-05	4.2981e-06	0.00030027	4.28735e-05	0.000524264	0.000208869	0.000497909	3.46117	12.299	-2.20365	-0.0715849	3.24242	1.33092	0.952551	0.393769	-0.877692			29.4	-0.000202395	0.000129435	-0.000579805	6.8102e-05	0.000404058	0.000441027	-0.000777653	0.000179632
	29.5	-0.000216425	0.000248175	0.000652307	0.000216428	-3.31043e-05	0.000138235	0.000731484	-0.000640044	4.45989	6.61059	4.76024	3.77613	2.67567	0.14574	1.50005	0.923857	1.94958			29.5	5.49714e-05	-0.000225725	-4.07906e-05	8.89082e-05	-0.000253974	0.000398974	0.000102124	0.000335433	3.49094	12.4289	-2.19996	0.00172398	3.27521	1.39356	1.00647	0.428275	-0.781612			29.5	1.14575e-05	8.15947e-05	-0.000716727	9.53332e-05	0.000183179	0.000521339	-0.000220425	-0.000278293
	29.6	-0.000252881	0.000100745	0.000691334	1.56166e-05	-7.72426e-05	0.000247413	0.000587058	-0.000791281	4.48413	6.65559	4.76624	3.81816	2.67872	0.176627	1.51449	0.923622	1.95155			29.6	8.62159e-05	-6.88535e-05	-6.7535e-05	0.000118919	1.51302e-05	0.000506603	0.000258662	0.000461305	3.52469	12.5334	-2.17317	0.10578	3.29933	1.46479	1.04303	0.490012	-0.700157			29.6	-9.1076e-05	0.000122793	-0.000879839	0.000137542	0.000287498	0.000684366	-0.000315067	-0.00019233
	29.7	-0.000349353	-0.000273623	0.00015186	0.000102717	-0.000199907	-9.14842e-05	0.00052378	-0.000736799	4.5069	6.71839	4.78102	3.85186	2.69819	0.192776	1.53065	0.926943	1.95114			29.7	0.000121819	-0.000179775	-3.41331e-05	5.67449e-05	-5.26251e-05	0.000556183	0.000426264	0.000628315	3.58623	12.6135	-2.13473	0.222436	3.3246	1.53516	1.0625	0.554781	-0.634944			29.7	5.99798e-05	-9.9139e-05	-0.000449838	0.000141109	0.000227966	0.000493791	-0.000292408	-0.00014663
	29.8	-0.000239533	0.000125538	0.000451326	0.000554996	-0.000270031	-0.000270102	0.000530192	-0.000356361	4.52655	6.79547	4.81546	3.87332	2.72143	0.193369	1.54642	0.933006	1.94955			29.8	-7.30414e-05	3.27201e-05	-0.000399952	5.93074e-05	-0.000132082	0.000422487	0.000239543	0.000437381	3.66581	12.6794	-2.08954	0.335266	3.335	1.60456	1.06502	0.613334	-0.589035			29.8	9.5968e-06	0.00011873	-0.000836391	0.000334691	0.000253476	0.000624562	-0.000518399	0.000124707
	29.9	-0.000310181	0.000397282	0.000554285	-0.000496792	-0.000279533	-0.000429047	0.000328766	-0.000501204	4.54287	6.87438	4.86317	3.8861	2.74518	0.185885	1.56368	0.941116	1.94739			29.9	0.000104456	-0.000262832	-0.000260643	0.000206464	-0.000244132	0.000565296	0.000310037	0.000350989	3.75507	12.7332	-2.05684	0.416843	3.33029	1.68298	1.05473	0.641331	-0.567121			29.9	-0.00013284	0.000192408	-0.000553777	0.000161556	0.000314988	0.000432934	-0.000201401	2.82559e-05
	30	-0.000287453	-0.000234139	0.00038573	-0.000324651	-9.47663e-05	-0.000228118	0.000322357	-0.000718882	4.56122	6.95816	4.92925	3.89042	2.75957	0.174124	1.58637	0.949813	1.94325			30	-3.61523e-05	-9.06961e-05	-0.000195417	0.000376175	-0.000315461	0.000592559	0.00020561	0.000395448	3.83802	12.7852	-2.03417	0.460766	3.31213	1.76186	1.02777	0.632805	-0.553875			30	-7.30104e-05	0.000221676	-0.000808991	0.000415838	0.000319402	0.000699543	-0.000392262	-9.16133e-05
	30.1	-0.00037137	-0.000349792	0.000566467	-7.15385e-05	-0.000347908	-0.000265248	0.000627982	-0.000973914	4.57048	7.03938	4.9979	3.88903	2.76761	0.164477	1.61189	0.963654	1.9427			30.1	-4.10325e-05	-0.000173053	-0.000294946	0.000302714	-6.27162e-05	0.000637472	0.000423851	0.000516737	3.91181	12.8556	-2.02702	0.453569	3.28724	1.84224	0.993373	0.582787	-0.534845			30.1	-0.000140697	0.000144497	-0.000638516	0.000150468	7.76551e-05	0.000724281	-0.000190841	0.000290777
	30.2	-0.000499956	4.51638e-05	5.96952e-05	-6.73419e-05	-0.00028333	-9.73293e-06	0.000858421	-0.000737926	4.58296	7.11943	5.06208	3.88546	2.76982	0.164056	1.64184	0.97287	1.94728			30.2	9.89972e-05	0.000115274	-0.000156613	2.96888e-05	-4.16993e-05	0.000637371	0.000397978	0.000190932	3.94025	12.9314	-2.03101	0.399279	3.24817	1.91849	0.959403	0.502506	-0.507279			30.2	-9.28359e-05	0.000201766	-0.000621724	-2.02961e-05	0.00044028	0.000700861	-0.00039256	-8.34592e-05
	30.3	-0.000270106	-5.63316e-05	0.000399396	-0.000242962	-0.000186363	-0.000107003	0.000784209	-0.000645929	4.59404	7.19042	5.10818	3.88678	2.76758	0.177946	1.67288	0.976544	1.95716			30.3	-0.00013724	-7.30171e-05	-0.00035805	-2.05193e-05	-0.000196816	0.000677521	0.000144193	0.000347074	3.94256	13.0146	-2.03439	0.323657	3.21175	1.97897	0.934021	0.394656	-0.462718			30.3	0.000196792	0.000182698	-0.000718817	-0.000153068	0.000230806	0.000564667	-0.000476691	8.59672e-06
	30.4	-0.000381427	-0.000109833	0.000660825	-0.000792512	-5.30233e-05	-0.000137024	0.000928672	-0.00067271	4.61149	7.25266	5.13743	3.88565	2.76303	0.199514	1.69739	0.971557	1.97394			30.4	-0.000187204	-1.41588e-05	-0.000571865	0.000192374	7.09152e-06	0.000413735	0.000216187	0.000661576	3.92009	13.104	-2.03463	0.248891	3.17413	2.01027	0.923865	0.269226	-0.400179			30.4	-5.46356e-05	-0.00013802	-0.000537884	0.000160262	0.000483981	0.000653229	-0.000417897	-9.70988e-05
	30.5	-0.00037863	8.04307e-05	0.000134772	-0.000428614	-2.65454e-06	-0.00027397	0.000916197	-0.000890034	4.63067	7.30881	5.14075	3.89205	2.76581	0.230228	1.7106	0.957034	1.99739			30.5	-8.49613e-05	-1.63162e-05	-0.000118801	1.12929e-05	0.000111903	0.000566221	0.00048306	0.000368451	3.88328	13.1792	-2.03514	0.198642	3.14759	2.00822	0.929396	0.154094	-0.335495			30.5	-1.83962e-05	5.17502e-06	-0.000619947	0.000125512	0.000320333	0.000543919	-0.000497901	3.54329e-05
	30.6	-0.000403044	-0.000276048	0.000718732	-0.000628164	6.38076e-05	-0.000155347	0.00050716	-0.000874496	4.65829	7.35453	5.13558	3.90391	2.77618	0.257164	1.71168	0.933903	2.02304			30.6	-0.000240957	-0.00011828	-0.000463102	5.90534e-05	-0.000303683	0.000537436	0.000484011	0.00044216	3.84928	13.245	-2.02234	0.182856	3.12358	1.97239	0.951464	0.0555603	-0.266947			30.6	-0.000188914	-0.000189574	-0.000734037	0.000240952	0.000429728	0.000474613	-0.000490619	0.000220621
	30.7	-0.000250192	-0.000313504	0.000335496	-0.000341227	-2.21632e-05	-0.000171026	0.000796754	-0.00114926	4.67771	7.37991	5.1282	3.92294	2.79389	0.272264	1.69857	0.908141	2.0501			30.7	-0.000209966	6.59687e-05	-0.000430577	-6.90471e-05	-0.000126824	0.000671042	0.000460819	0.000321155	3.83986	13.311	-1.99642	0.212847	3.10215	1.90617	0.993244	-0.0133116	-0.202635			30.7	0.000236881	0.000163737	-0.000763147	-8.79263e-06	0.000403821	0.000763946	-0.000588768	4.56484e-05
	30.8	-0.000187339	-0.000180371	0.00052951	-0.00020419	1.07093e-05	-0.000503579	0.000580906	-0.000962017	4.6939	7.3962	5.13497	3.94445	2.81774	0.269396	1.67572	0.881906	2.07447			30.8	-0.000120604	-0.00011921	-0.000306615	0.00037722	-6.05596e-05	0.000473804	0.000653911	0.000218789	3.8418	13.3674	-1.96392	0.277744	3.07474	1.83102	1.04908	-0.0529021	-0.156116			30.8	7.57144e-06	-0.000191653	-0.000573467	-1.67704e-05	0.000307113	0.000681134	-0.000103436	0.000206733
	30.9	-0.000360507	-0.000328074	0.00044157	-0.00074869	0.000249208	-0.000214768	0.000510969	-0.000550536	4.6971	7.40584	5.15373	3.97259	2.83996	0.24971	1.65086	0.862248	2.09105			30.9	-0.000212318	2.77305e-05	-0.000451318	0.00032494	-0.000232504	0.000590203	0.00067507	0.000418729	3.86444	13.4292	-1.92465	0.366924	3.04673	1.75922	1.11052	-0.0562749	-0.124696			30.9	5.47153e-05	-0.000113732	-0.000728169	0.000108791	0.000206836	0.000608106	-0.000782075	0.000203741
	31	-0.000306025	-0.000318783	0.000518009	-0.000191309	-2.64979e-05	-0.000108788	0.000367677	-0.000356639	4.69312	7.41541	5.1884	3.99742	2.8575	0.212784	1.62633	0.85186	2.09863			31	-0.000163532	0.000112565	-0.000347183	0.000355764	-0.000210855	0.000424762	0.00080521	0.000399658	3.8954	13.5083	-1.86958	0.448719	3.00498	1.71615	1.17338	-0.0372006	-0.0944119			31	-0.000235277	-0.00023144	-0.00051183	9.3835e-05	0.000411613	0.000678964	-0.000255877	3.33474e-05
	31.1	-0.00018589	-0.000143754	0.00040151	-0.000228949	1.07067e-05	-0.000372728	0.00041027	-0.000629405	4.67782	7.43002	5.22775	4.02206	2.86496	0.174305	1.60883	0.849909	2.09952			31.1	-0.000179213	0.000193003	-0.000261659	0.000396674	-0.000285745	0.000880703	0.000520611	0.000532847	3.92309	13.5858	-1.79904	0.528674	2.95135	1.71425	1.23362	0.0070712	-0.0751774			31.1	-0.000175125	-3.93355e-05	-0.00067887	0.000195641	0.000182398	0.000589551	-0.000238893	-0.000192153
	31.2	-0.000232801	-8.64114e-05	0.000581437	-0.000537655	-0.000132454	-0.00027305	0.00036906	-5.60604e-05	4.66287	7.45325	5.26619	4.03934	2.85819	0.143083	1.6007	0.854588	2.09308			31.2	-0.000332735	0.000254312	-0.000493212	0.000147453	-0.000344065	0.000605578	0.000928533	0.000291887	3.94077	13.6643	-1.71074	0.574173	2.88856	1.75386	1.29503	0.0531102	-0.063474			31.2	-9.73292e-05	-0.000211115	-0.000852398	9.31296e-05	0.000389396	0.00064224	-0.00072731	-0.000127597
	31.3	-0.000458053	-0.000169087	0.000560496	-0.000747888	0.000119141	-7.66741e-05	0.000584372	-0.000368469	4.65125	7.48404	5.28902	4.04462	2.83953	0.125764	1.60284	0.865951	2.08404			31.3	-0.000118736	0.000101589	-0.000446699	0.000102492	-0.000117071	0.000612086	0.000650085	0.000357027	3.95646	13.7393	-1.61224	0.588869	2.83475	1.8169	1.35247	0.0964756	-0.0455661			31.3	9.74128e-05	4.65204e-05	-0.000706898	0.00013361	0.000343246	0.000674335	-0.000522935	-0.000401188
	31.4	-0.000564018	-0.000259607	0.000289641	-0.000727456	6.36015e-06	-0.000300218	0.00054267	-0.000328078	4.65013	7.52156	5.30385	4.03571	2.82095	0.129501	1.61089	0.879686	2.07829			31.4	-0.000192436	4.96156e-05	-0.0002364	0.000278242	-0.000308665	0.000783387	0.000725598	0.000453112	3.97071	13.7896	-1.49978	0.574678	2.79352	1.89601	1.40503	0.131418	-0.0143737			31.4	-2.64963e-05	0.000239154	-0.000830287	0.0001586	0.000353763	0.000711165	-0.000216824	-0.000360332
	31.5	-0.000493639	-0.000261821	0.000505804	-0.000162689	-0.000116841	-0.000302972	0.000576291	-0.000529024	4.65735	7.55433	5.30199	4.01668	2.79881	0.15729	1.62572	0.893421	2.07859			31.5	-3.52696e-05	0.000269813	-0.000209478	0.000177628	-0.000160128	0.000599455	0.000722111	0.000474211	3.99409	13.8205	-1.38124	0.554656	2.77526	1.96329	1.46321	0.159144	0.0264917			31.5	-0.000145836	4.03812e-05	-0.000611115	0.000105202	0.000675652	0.000639411	-0.000620376	-9.46057e-05
	31.6	-0.000383393	0.000381688	0.000208393	-0.000602477	0.000117372	-0.000230893	0.000336932	-0.000108306	4.67187	7.57809	5.29171	3.98634	2.78027	0.198364	1.63931	0.905633	2.08555			31.6	-0.000202504	8.13557e-05	-0.000475942	0.000298717	-0.000333404	0.000682341	0.000797461	0.000457581	4.04664	13.8396	-1.26397	0.523088	2.78914	1.99835	1.51913	0.168565	0.0791017			31.6	0.000138957	-9.39078e-05	-0.000790759	-0.00010161	0.000277587	0.000791647	-0.000612543	3.27111e-05
	31.7	-0.000374417	0.000120986	0.000747758	-0.000613959	6.30517e-05	-0.000195028	0.000252639	-0.00047392	4.69201	7.59395	5.28068	3.94542	2.76894	0.247752	1.65343	0.916983	2.10174			31.7	-0.000124676	0.000368412	-0.000306743	0.000184335	-0.000202312	0.000657368	0.000814663	0.000571599	4.13091	13.8504	-1.16418	0.519146	2.83896	1.98885	1.55162	0.165701	0.144394			31.7	8.46056e-06	-1.64784e-06	-0.000832486	-7.95207e-05	0.00050295	0.000569179	-0.000501431	-0.000111224
	31.8	-0.000475029	0.000205326	0.000748841	-0.000439972	0.000156819	-0.000496634	0.000205044	-0.000166442	4.71697	7.60161	5.27757	3.90135	2.76641	0.294708	1.66413	0.927095	2.12504			31.8	-5.1741e-05	0.000143634	-0.00024123	0.000278282	-0.000451347	0.000365906	0.000760639	0.000364253	4.24415	13.8635	-1.07275	0.519159	2.90632	1.94045	1.55664	0.157877	0.210274			31.8	8.93875e-05	-0.000202037	-0.000566985	-2.81011e-05	0.000364833	0.000588699	-0.000488159	-0.000117302
	31.9	-0.000383067	0.000337819	3.161e-05	-0.00067395	6.82787e-05	-0.000565676	0.000467897	-0.000207354	4.74284	7.60549	5.27715	3.86147	2.7626	0.325346	1.67256	0.938043	2.15004			31.9	-5.89355e-05	-5.62384e-06	-0.000461999	0.000324989	-0.000250092	0.00060644	0.00107246	0.000246054	4.36879	13.8841	-0.988293	0.531536	2.97853	1.86809	1.53343	0.141258	0.269316			31.9	5.62859e-05	-0.000256369	-0.000576448	-0.000154279	0.00053886	0.000528432	-0.000503015	0.000126992
	32	-0.000325536	0.000276675	0.000661654	-1.77052e-05	0.000183212	-0.000493955	0.000445538	-0.000179296	4.76875	7.61032	5.29603	3.83187	2.76179	0.338874	1.6768	0.948576	2.1755			32	-5.84422e-06	0.000160055	-0.000534882	0.000171751	-0.000481231	0.000748653	0.000576211	0.000431164	4.49395	13.9007	-0.907696	0.540331	3.0497	1.7927	1.46582	0.106879	0.31089			32	9.11065e-05	0.000186394	-0.000631266	-9.53493e-05	0.000592215	0.000663757	-0.000511516	2.30305e-05
	32.1	-0.000670299	0.000460685	0.000906966	-0.000385724	0.000432787	-0.000328397	0.000308072	-0.000274255	4.80023	7.62218	5.32535	3.81564	2.75825	0.338308	1.67915	0.958215	2.19818			32.1	-0.000210227	0.000272622	-0.000398109	0.000200787	-0.000295995	0.000554481	0.000624915	0.000389259	4.58319	13.9176	-0.83073	0.541426	3.10449	1.72525	1.35879	0.0615087	0.328335			32.1	-4.06084e-05	-8.4773e-05	-0.000574656	-0.000119974	0.000293227	0.000573809	-0.000438428	0.000324268
	32.2	-0.000651834	0.000291766	0.000344663	-0.000298713	0.000253588	-0.000312926	0.000394149	-0.000335178	4.83294	7.64388	5.36143	3.82054	2.75498	0.324398	1.67412	0.966831	2.21519			32.2	-0.000155975	0.0002439	-0.000395575	0.000263011	-0.000462359	0.000793587	0.000694797	0.000403301	4.63343	13.9187	-0.746751	0.507634	3.13429	1.68066	1.22447	0.00392439	0.321481			32.2	-3.9721e-06	-0.000109684	-0.000649096	-0.000130024	0.000469678	0.00062448	-0.000257113	0.00024525
	32.3	-0.000617072	-6.88938e-05	0.000403365	-0.000261643	0.000323754	-0.000621623	0.000575647	-0.000309194	4.86682	7.67938	5.40333	3.84727	2.75035	0.30992	1.66723	0.973969	2.22559			32.3	-0.000281021	0.000230259	-0.000412904	0.00028055	-0.000369464	0.000830235	0.000770472	0.000241795	4.62325	13.9039	-0.662814	0.463405	3.13825	1.66201	1.07685	-0.0689365	0.294064			32.3	0.000214459	-0.000100819	-0.000645757	-0.000300806	0.000692282	0.000563943	-0.000243549	0.000183039
	32.4	-0.000434583	0.000191666	0.000585269	-0.00053228	0.000515292	-0.000612431	0.000281494	-0.000444356	4.89781	7.72331	5.45006	3.89414	2.74808	0.307812	1.6594	0.977786	2.23242			32.4	-0.000110734	0.000312711	-0.000232531	-1.53782e-05	-0.000429797	0.000713688	0.000966403	0.000330719	4.56895	13.8699	-0.583147	0.399025	3.12111	1.66171	0.928469	-0.146774	0.250712			32.4	7.7706e-05	4.67333e-05	-0.000719062	-0.000187949	0.000613222	0.00078232	-0.000606941	0.000241103
	32.5	-0.000617543	0.000367468	0.000595154	5.73789e-05	0.000404839	-0.000608933	0.000781711	-0.00048437	4.92369	7.77081	5.49224	3.95448	2.74763	0.316195	1.65293	0.981126	2.23418			32.5	-1.52603e-05	0.000275252	-0.000617938	0.000160546	-0.000349843	0.000846815	0.000823272	0.000513344	4.47727	13.8218	-0.517699	0.338814	3.08503	1.65826	0.79782	-0.214117	0.200186			32.5	0.000142798	-4.27378e-05	-0.000770055	-0.000135638	0.000653404	0.000301918	-0.00046309	0.000146418
	32.6	-0.000597286	9.07738e-05	0.000512362	-0.000521867	0.000239913	-0.000347968	0.000321308	-0.000330127	4.93917	7.81942	5.53826	4.01972	2.7536	0.341447	1.65247	0.987656	2.23558			32.6	9.3923e-05	0.000268154	-0.000366785	0.000189134	-0.000534644	0.000524902	0.000845912	0.0004977	4.37571	13.7612	-0.47211	0.284266	3.04579	1.6454	0.685644	-0.263308	0.149034			32.6	-1.03597e-05	3.12393e-05	-0.000654195	-0.000300308	0.000786746	0.000319069	-0.000610702	-0.000148292
	32.7	-0.000668506	0.000200635	0.000464979	-0.000546734	0.000526548	-0.00049802	0.000704987	-7.85197e-06	4.94479	7.8642	5.58335	4.08232	2.76066	0.381402	1.66386	0.99724	2.23704			32.7	-7.90341e-05	0.000373146	-0.000369758	1.64129e-05	-0.000366282	0.000554662	0.000839794	0.000415056	4.26614	13.7064	-0.44979	0.255061	3.00529	1.61543	0.60491	-0.278928	0.0968391			32.7	-9.96956e-05	3.76218e-05	-0.000719779	-3.15154e-05	0.000665777	0.000435222	-0.000426369	0.000136241
	32.8	-0.000627611	-0.000314257	0.00083966	-0.000551761	0.000418488	-0.000494767	0.000546809	0.000117306	4.93329	7.89188	5.61989	4.13616	2.76409	0.429495	1.68286	1.01286	2.23959			32.8	-3.18595e-06	0.000156267	-0.000133652	3.38263e-06	-0.000366481	0.000733786	0.000766378	0.000318308	4.18064	13.6522	-0.4469	0.253416	2.975	1.57741	0.546092	-0.258902	0.0597367			32.8	0.000315054	-0.000108792	-0.000547079	-0.000108673	0.000809236	0.000641689	-0.000325107	8.89014e-05
	32.9	-0.000374213	0.000175007	7.52137e-05	-0.000642951	0.000444546	-0.000620868	0.000351961	-0.000441629	4.91441	7.90188	5.65406	4.17888	2.76166	0.480606	1.71045	1.0372	2.24328			32.9	0.000171547	0.000378941	-0.000101972	-6.83191e-05	-0.00048156	0.000622006	0.000743998	0.000215468	4.11786	13.6195	-0.465418	0.281936	2.96286	1.52666	0.491397	-0.206818	0.0309022			32.9	0.000114128	-0.00010673	-0.000900588	-0.000258738	0.00054169	0.000426746	-0.000531063	-0.000145654
	33	-0.000694995	0.000308996	0.000414664	-0.000131949	0.000176669	-0.000348516	0.000365659	-0.000171742	4.88753	7.89395	5.68066	4.20437	2.75207	0.533995	1.74153	1.06607	2.24931			33	0.000141178	0.000336606	-0.000345519	0.000138119	-0.000387657	0.000661348	0.000615358	3.18208e-05	4.07683	13.611	-0.494139	0.323271	2.96971	1.47769	0.447415	-0.12393	0.0153105			33	-0.000137845	-0.000125199	-0.000855226	-0.000217409	0.000616194	0.000430563	-0.000567023	-0.000194195
	33.1	-0.000634877	0.000553127	9.4091e-05	-0.000468011	0.000329846	-0.000589669	0.000157116	-0.000163149	4.86074	7.86922	5.68932	4.21595	2.73228	0.577109	1.76867	1.09466	2.25435			33.1	0.000235222	0.000413746	-0.000255082	0.000159215	-0.00026657	0.000417349	0.00058464	0.000168393	4.05042	13.6299	-0.523276	0.373257	2.99597	1.43809	0.427626	-0.0234347	0.0111324			33.1	0.000183679	-0.000205162	-0.000763625	-0.000290832	0.000818009	0.000349628	-0.000523721	0.000143719
	33.2	-0.000799433	-0.000216174	0.000294339	-0.000615681	0.000342452	-0.000533344	0.00019261	-0.000205187	4.84055	7.83435	5.68725	4.21812	2.70039	0.610475	1.78675	1.11998	2.25988			33.2	0.000223661	0.000501737	-0.000174712	8.09182e-05	-0.000562788	0.000654342	0.000754519	0.000284506	4.0474	13.6745	-0.549629	0.416744	3.04182	1.42006	0.419526	0.0687796	0.0234966			33.2	-0.000110948	-6.03144e-05	-0.000489358	-0.000105058	0.000766547	0.000709453	-0.000444232	-0.000267001
	33.3	-0.000686914	0.000106297	2.38746e-05	-2.29314e-05	0.000334713	-0.000311957	0.000459322	-0.000191048	4.834	7.79888	5.68299	4.21841	2.66289	0.63182	1.79545	1.13495	2.26369			33.3	0.000240542	0.000416488	-0.000253238	0.000193033	-0.000361981	0.000637145	0.000666409	0.000202775	4.05559	13.7541	-0.577112	0.44834	3.10594	1.40037	0.43638	0.1395	0.0434724			33.3	8.59704e-05	-0.000360158	-0.00074864	-0.000127908	0.00047008	0.000421557	-0.000387698	-0.000247653
	33.4	-0.000442848	0.000335924	3.78474e-05	0.000119722	0.00050209	-0.000611516	0.000329323	5.45815e-05	4.83153	7.76926	5.67273	4.21444	2.62483	0.638978	1.79001	1.13551	2.26521			33.4	0.000186501	0.0003561	1.95384e-06	0.000153027	-0.000191438	0.000812458	0.00045438	0.00010339	4.07092	13.8506	-0.608111	0.46894	3.18086	1.38052	0.484119	0.187918	0.0698793			33.4	1.98877e-05	-3.77722e-05	-0.000655903	-0.000283199	0.0006655	0.000503575	-0.000295323	3.3564e-05
	33.5	-0.000353185	0.000211266	9.08837e-05	-0.000578489	0.000209218	-0.000556385	0.00029375	0.000173601	4.83729	7.75847	5.66577	4.21483	2.5883	0.631193	1.77781	1.12505	2.26403			33.5	0.000245146	0.000308457	-0.0002925	0.000616587	-0.000282699	0.0010782	0.000599031	0.000274881	4.09878	13.9616	-0.658333	0.473398	3.26381	1.35044	0.551512	0.199928	0.0832856			33.5	0.000120383	1.98941e-05	-0.000867214	-8.83016e-05	0.000785072	0.00029741	-9.64166e-05	-0.000156735
	33.6	-0.000397963	0.000398294	0.000231336	-0.000515187	0.000338594	-0.000412987	0.000539083	-0.000227724	4.8423	7.76163	5.67185	4.22281	2.55852	0.615283	1.76416	1.10433	2.25949			33.6	-7.89659e-05	0.000174724	-0.000284827	0.000137618	-0.000481002	0.00064148	0.000261115	0.000125384	4.14099	14.068	-0.736895	0.479933	3.336	1.31259	0.62276	0.185691	0.0806109			33.6	-8.6795e-06	-0.000134428	-0.000819647	-0.000159637	0.000933425	0.000458901	2.15973e-05	-0.000332368
	33.7	-0.000382341	-0.000228508	-1.92337e-07	-0.000361366	0.000406354	-0.000497564	0.000299525	2.88907e-05	4.84043	7.77374	5.68802	4.23894	2.53947	0.598164	1.75261	1.08064	2.25033			33.7	0.000228319	0.000221913	-0.000388315	0.000252412	-0.000311763	0.000836922	0.000367175	0.000283379	4.18488	14.1543	-0.847663	0.491772	3.39864	1.26283	0.687777	0.157268	0.0587281			33.7	3.20493e-05	-8.70863e-05	-0.00069686	-0.000275712	0.00068607	0.000367554	-0.000439265	-0.000403213
	33.8	-0.000725492	-0.000523167	0.000220625	-0.000375425	0.00048239	-0.000578941	0.000292355	-3.1081e-05	4.82746	7.79425	5.7158	4.26295	2.52936	0.586462	1.7449	1.06184	2.24089			33.8	0.000198494	0.000105155	-0.000313131	0.000297609	-0.000109236	0.000921658	0.000219833	0.000539965	4.23287	14.2044	-0.98397	0.504986	3.43743	1.21785	0.723451	0.127841	0.00327016			33.8	8.61395e-05	-0.000315687	-0.00074504	-0.000250539	0.000600408	0.000438369	-0.000559527	-0.000386007
	33.9	-0.000440758	-0.000528717	0.000446059	6.73039e-05	0.000376244	-0.000398382	0.000353497	-5.92141e-05	4.80359	7.81755	5.74965	4.29486	2.53004	0.584717	1.74479	1.05448	2.23161			33.9	0.000411702	0.000502155	-0.00023799	0.00023118	-0.000609941	0.00090561	0.000185188	0.000350597	4.28122	14.2193	-1.1411	0.527093	3.4499	1.18405	0.736346	0.0986876	-0.0780579			33.9	-0.000175717	6.66237e-05	-0.000631223	-0.000318549	0.000476428	0.000397784	-0.000461245	-0.000168945
	34	-0.000452459	3.68727e-05	0.000169072	-0.000684442	0.000400223	-0.000502368	0.00055986	6.91055e-05	4.76912	7.83276	5.78331	4.32692	2.54141	0.596225	1.74482	1.05746	2.22562			34	5.66039e-05	0.000160965	-0.000406048	0.000605413	-0.000354769	0.000712628	0.000184554	0.000369874	4.31902	14.1808	-1.3056	0.55474	3.43335	1.18051	0.711055	0.0834105	-0.169113			34	4.83305e-05	-0.000129043	-0.000719781	-9.01269e-05	0.000713175	0.000504054	-0.000567618	-0.000240129
	34.1	-0.000712742	0.00012517	0.000370334	-0.000481734	0.000367555	-0.000650875	8.09103e-05	-2.82465e-05	4.73092	7.84543	5.80926	4.35676	2.55511	0.624097	1.74174	1.07548	2.22619			34.1	0.000297471	0.000481271	-0.000269442	0.000520928	-0.000352563	0.000759587	0.00028196	0.00038518	4.34977	14.1041	-1.46296	0.564059	3.39985	1.19694	0.655582	0.0713208	-0.250963			34.1	-0.000200038	-0.000103291	-0.000621361	-0.000190319	0.000539227	0.000411599	-0.000467288	9.57378e-05
	34.2	-0.00074952	-0.000269383	0.000451763	-0.000194167	0.000116482	-0.000615452	0.000324149	-3.22941e-05	4.69287	7.85108	5.83147	4.37944	2.57193	0.659751	1.73197	1.10289	2.23569			34.2	3.41711e-05	0.000107011	-0.000170016	0.000776556	-8.82163e-05	0.00104122	-0.000177498	0.000354707	4.38213	13.9944	-1.59832	0.562325	3.3596	1.23335	0.581662	0.0696448	-0.321227			34.2	-2.36904e-05	-0.000178019	-0.000730107	-0.000202137	0.000735168	0.000650225	-0.000432303	-0.000216883
	34.3	-0.000438191	-0.000211538	0.000228312	-0.000358221	0.000468889	-0.000587906	0.000284281	7.06922e-05	4.66129	7.8523	5.84391	4.38108	2.58826	0.697285	1.7168	1.13349	2.25322			34.3	4.86823e-05	0.000483665	-0.000223951	0.000398696	-4.87303e-05	0.00103448	-3.27111e-05	0.000295198	4.40863	13.8657	-1.70767	0.547149	3.33011	1.28651	0.511836	0.0683695	-0.363494			34.3	-9.50199e-05	-0.000140169	-0.000702676	1.26619e-05	0.000657582	0.000404749	-0.000413656	-0.000269604
	34.4	-0.000311833	0.00022341	0.000255466	6.97633e-05	0.000360984	-0.000423	0.000201652	-0.00015051	4.64758	7.85523	5.85923	4.36235	2.59681	0.729031	1.69703	1.15951	2.27987			34.4	9.80182e-05	0.000355357	-0.000335215	0.000274351	-8.63722e-05	0.000757403	-4.88405e-05	0.000407313	4.43684	13.7159	-1.78494	0.503598	3.31748	1.34598	0.440338	0.0644072	-0.379151			34.4	0.000159231	4.68093e-05	-0.000713189	-0.000154518	0.000732122	0.000380705	-0.000500147	-0.000508648
	34.5	-0.000535854	-0.000711854	0.000692008	-0.000440504	9.83928e-05	-0.000318539	0.000231216	0.000166579	4.6502	7.85197	5.88152	4.32728	2.59613	0.748053	1.6812	1.1819	2.31044			34.5	9.29923e-05	0.000269701	-0.000147924	0.000630099	0.000167062	0.000715	-4.19923e-05	0.000511061	4.46908	13.581	-1.83184	0.44827	3.32774	1.39486	0.384147	0.0500796	-0.361396			34.5	-0.000197081	0.000114499	-0.000545947	-0.000215638	0.000678523	0.000475185	-0.000481404	-8.52786e-05
[truncated: 254 more rows]
[truncated: 166 more columns]

## Sheet: ORSvsKC_serotonin
ORS control dish 1	time (s)	5HT.1 (nM)	5HT.2 (nM)	5HT.3 (nM)	5HT.4 (nM)	5HT.5 (nM)	5HT.6 (nM)	5.HT.7 (nM)	5HT.8 (nM)	5 pokes 1 (nM)	5 pokes 2 (nM)	5 pokes 3 (nM)	3 pokes 1 (nM)	3 pokes 2 (nM)	3 pokes 3 (nM)	1 poke 1 (nM)	1 poke 2 (nM)	1 poke 3 (nM)		ORS control dish 2	time (s)	5HT.1 (nM)	5HT.2 (nM)	5HT.3 (nM)	5HT.4 (nM)	5HT.5 (nM)	5HT.6 (nM)	5.HT.7 (nM)	5HT.8 (nM)	5 pokes 1 (nM)	5 pokes 2 (nM)	5 pokes 3 (nM)	3 pokes 1 (nM)	3 pokes 2 (nM)	3 pokes 3 (nM)	1 poke 1 (nM)	1 poke 2 (nM)	1 poke 3 (nM)		ORS control dish 3	time (s)	5HT.1 (nM)	5HT.2 (nM)	5HT.3 (nM)	5HT.4 (nM)	5HT.5 (nM)	5HT.6 (nM)	5.HT.7 (nM)	5HT.8 (nM)
[truncated: 600 more rows]
[truncated: 130 more columns]

[truncated: 3 more sheets: ORSvsKC_histamine, ORSvsBafilomycin_histamine, ORSvsBafilomycin_serotonin]
