# Supplementary material for: Mechanical stimulation of human hair follicle outer root sheath cultures activates adjacent sensory neurons
Source: Sci Adv. 2023 Oct 27;9(43):eadh3273. doi: 10.1126/sciadv.adh3273 (PMC10610912; doi:10.1126/sciadv.adh3273)
Supplement: Supplementary file 3 — Movie S1 [file sciadv.adh3273_movie_s1.zip]

Archive with 1 entries (1 files):
- adh3273_Movie_S1.avi
